# Supplementary material for: YAP1/TAZ drives ependymoma-like tumour formation in mice
Source: Nat Commun. 2020 May 13;11:2380. doi: 10.1038/s41467-020-16167-y (PMC7220953; doi:10.1038/s41467-020-16167-y)
Supplement: Supplementary file 3 — Supplementary Data 1 [file 41467_2020_16167_MOESM3_ESM.txt]

Ensembl_Stable_IDs	Gene_Symbol	stat	padj
ENSMUSG00000027656	Wisp2	28.75545519	1.51E-177
ENSMUSG00000020932	Gfap	23.07042579	8.93E-114
ENSMUSG00000002020	Ltbp2	19.06913445	2.96E-77
ENSMUSG00000030111	A2m	18.89481006	6.12E-76
ENSMUSG00000039405	Prss23	18.39694021	5.41E-72
ENSMUSG00000032531	Amotl2	17.49837917	4.78E-65
ENSMUSG00000005087	Cd44	17.45145788	9.33E-65
ENSMUSG00000091243	Vgll3	16.92521739	7.13E-61
ENSMUSG00000038642	Ctss	16.66630407	4.98E-59
ENSMUSG00000024529	Lox	15.53898376	3.68E-51
ENSMUSG00000035916	Ptprq	15.3674637	4.79E-50
ENSMUSG00000048376	F2r	14.82109487	1.74E-46
ENSMUSG00000073418	C4b	14.750697	4.56E-46
ENSMUSG00000028463	Car9	14.41131635	6.10E-44
ENSMUSG00000019997	Ctgf	14.31552394	2.27E-43
ENSMUSG00000034205	Loxl2	14.23735457	6.53E-43
ENSMUSG00000028195	Cyr61	14.02741821	1.21E-41
ENSMUSG00000029304	Spp1	13.94991246	3.40E-41
ENSMUSG00000024803	Ankrd1	13.89037674	7.42E-41
ENSMUSG00000022178	Ajuba	13.66795901	1.53E-39
ENSMUSG00000024659	Anxa1	13.51830392	1.13E-38
ENSMUSG00000036905	C1qb	13.39760695	5.52E-38
ENSMUSG00000028583	Pdpn	13.32576739	1.39E-37
ENSMUSG00000040152	Thbs1	12.89030478	4.14E-35
ENSMUSG00000036412	Arsi	12.85798806	6.04E-35
ENSMUSG00000058914	C1qtnf3	12.83507918	7.80E-35
ENSMUSG00000026728	Vim	12.62440693	1.12E-33
ENSMUSG00000022206	Npr3	12.52739868	3.67E-33
ENSMUSG00000056174	Col8a2	12.31439581	5.08E-32
ENSMUSG00000027460	Angpt4	12.27556873	7.95E-32
ENSMUSG00000102204	Gm36958	11.93926407	4.64E-30
ENSMUSG00000067158	Col4a4	11.84624817	1.37E-29
ENSMUSG00000068699	Flnc	11.75534026	3.91E-29
ENSMUSG00000000031	H19	11.69093169	8.12E-29
ENSMUSG00000021765	Fst	11.65080966	1.26E-28
ENSMUSG00000028776	Tinagl1	11.64621762	1.30E-28
ENSMUSG00000027070	Lrp2	11.637316	1.40E-28
ENSMUSG00000069516	Lyz2	11.57632285	2.78E-28
ENSMUSG00000079419	Ms4a6c	11.51748812	5.37E-28
ENSMUSG00000029119	Man2b2	11.07983124	7.64E-26
ENSMUSG00000014599	Csf1	11.03162202	1.28E-25
ENSMUSG00000020467	Efemp1	10.92924766	3.87E-25
ENSMUSG00000020044	Timp3	10.91421733	4.46E-25
ENSMUSG00000021390	Ogn	10.8805122	6.31E-25
ENSMUSG00000053931	Cnn3	10.80843534	1.36E-24
ENSMUSG00000036896	C1qc	10.79582276	1.52E-24
ENSMUSG00000005124	Wisp1	10.6687408	5.90E-24
ENSMUSG00000041559	Fmod	10.64810476	7.21E-24
ENSMUSG00000001349	Cnn1	10.59880711	1.16E-23
ENSMUSG00000022894	Adamts5	10.59878132	1.16E-23
ENSMUSG00000041548	Hspb8	10.5980533	1.16E-23
ENSMUSG00000021253	Tgfb3	10.46772093	4.55E-23
ENSMUSG00000031451	Gas6	10.42538909	6.97E-23
ENSMUSG00000046733	Gprc5a	10.38575482	1.04E-22
ENSMUSG00000035778	Ggta1	10.33576209	1.70E-22
ENSMUSG00000021959	Lats2	10.33498544	1.70E-22
ENSMUSG00000057074	Ces1g	10.27581147	3.09E-22
ENSMUSG00000046805	Mpeg1	10.19713009	6.85E-22
ENSMUSG00000027955	Fam198b	10.17624578	8.35E-22
ENSMUSG00000037686	Aspg	10.16355148	9.35E-22
ENSMUSG00000038677	Scube3	10.12343103	1.36E-21
ENSMUSG00000026380	Tfcp2l1	10.08348977	2.02E-21
ENSMUSG00000013415	Igf2bp1	10.08197324	2.02E-21
ENSMUSG00000029413	Naaa	10.07301025	2.18E-21
ENSMUSG00000001507	Itga3	10.0689329	2.23E-21
ENSMUSG00000027966	Col11a1	10.06201976	2.36E-21
ENSMUSG00000071637	Cebpd	10.01353391	3.77E-21
ENSMUSG00000018819	Lsp1	10.01299321	3.77E-21
ENSMUSG00000052397	Ezr	9.918133907	9.65E-21
ENSMUSG00000031351	Zfp185	9.878209237	1.42E-20
ENSMUSG00000036887	C1qa	9.87074642	1.51E-20
ENSMUSG00000068196	Col8a1	9.74502493	5.16E-20
ENSMUSG00000058056	Palld	9.738454665	5.43E-20
ENSMUSG00000021403	Serpinb9b	9.680072217	9.51E-20
ENSMUSG00000038463	Olfml2b	9.662030611	1.12E-19
ENSMUSG00000027832	Ptx3	9.657696243	1.15E-19
ENSMUSG00000029816	Gpnmb	9.6385068	1.37E-19
ENSMUSG00000027015	Cybrd1	9.554939639	3.05E-19
ENSMUSG00000079465	Col4a3	9.545493228	3.29E-19
ENSMUSG00000000278	Scpep1	9.491160686	5.49E-19
ENSMUSG00000031119	Gpc4	9.447643492	8.12E-19
ENSMUSG00000000290	Itgb2	9.346069854	2.11E-18
ENSMUSG00000038393	Txnip	9.313379483	2.83E-18
ENSMUSG00000023224	Serping1	9.130367802	1.53E-17
ENSMUSG00000071713	Csf2rb	9.080986815	2.38E-17
ENSMUSG00000032006	Pdgfd	9.020024726	4.10E-17
ENSMUSG00000023885	Thbs2	9.019163952	4.10E-17
ENSMUSG00000071984	Fndc1	9.000696183	4.80E-17
ENSMUSG00000023249	Parp3	8.98960173	5.25E-17
ENSMUSG00000002980	Bcam	8.984242519	5.45E-17
ENSMUSG00000034463	Scara3	8.96119674	6.65E-17
ENSMUSG00000050335	Lgals3	8.957057775	6.78E-17
ENSMUSG00000032420	Nt5e	8.95666136	6.78E-17
ENSMUSG00000015950	Ncf1	8.951416922	7.04E-17
ENSMUSG00000072620	Slfn2	8.896297009	1.15E-16
ENSMUSG00000015340	Cybb	8.881573654	1.30E-16
ENSMUSG00000033880	Lgals3bp	8.851105872	1.69E-16
ENSMUSG00000020303	Stc2	8.780873682	3.12E-16
ENSMUSG00000023039	Krt7	8.76808304	3.47E-16
ENSMUSG00000040552	C3ar1	8.747603237	4.12E-16
ENSMUSG00000024053	Emilin2	8.708925537	5.74E-16
ENSMUSG00000051279	Gdf6	8.687986345	6.77E-16
ENSMUSG00000041515	Irf8	8.668463565	7.96E-16
ENSMUSG00000023992	Trem2	8.643738962	9.80E-16
ENSMUSG00000055653	Gpc3	8.626560983	1.13E-15
ENSMUSG00000059498	Fcgr3	8.601481532	1.39E-15
ENSMUSG00000024679	Ms4a6d	8.596807433	1.44E-15
ENSMUSG00000021903	Galnt15	8.592939806	1.47E-15
ENSMUSG00000057969	Sema3b	8.56889131	1.80E-15
ENSMUSG00000053113	Socs3	8.472354225	4.07E-15
ENSMUSG00000021069	Pygl	8.465207236	4.27E-15
ENSMUSG00000037411	Serpine1	8.464629382	4.27E-15
ENSMUSG00000039323	Igfbp2	8.440632323	5.20E-15
ENSMUSG00000030208	Emp1	8.428101221	5.74E-15
ENSMUSG00000042842	Serpinb6b	8.400556166	7.20E-15
ENSMUSG00000020427	Igfbp3	8.389126732	7.85E-15
ENSMUSG00000004040	Stat3	8.38859108	7.85E-15
ENSMUSG00000032366	Tpm1	8.376141029	8.65E-15
ENSMUSG00000041577	Prelp	8.357609654	1.00E-14
ENSMUSG00000000682	Cd52	8.258226384	2.30E-14
ENSMUSG00000029484	Anxa3	8.22824581	2.93E-14
ENSMUSG00000052942	Glis3	8.223272909	3.03E-14
ENSMUSG00000042985	Upk3b	8.1890192	4.00E-14
ENSMUSG00000078945	Naip2	8.181355143	4.23E-14
ENSMUSG00000062593	Lilrb4a	8.175804571	4.40E-14
ENSMUSG00000034459	Ifit1	8.137871726	5.97E-14
ENSMUSG00000034708	Grn	8.126586828	6.51E-14
ENSMUSG00000079293	Clec7a	8.11857887	6.90E-14
ENSMUSG00000016756	Cmah	8.068334171	1.03E-13
ENSMUSG00000004044	Ptrf	8.056096797	1.14E-13
ENSMUSG00000097636	Mirt1	8.042536982	1.26E-13
ENSMUSG00000013584	Aldh1a2	8.010842579	1.61E-13
ENSMUSG00000055541	Lair1	8.009237372	1.62E-13
ENSMUSG00000021835	Bmp4	8.002005573	1.70E-13
ENSMUSG00000001768	Rin2	7.982039455	1.99E-13
ENSMUSG00000028459	Cd72	7.976848808	2.06E-13
ENSMUSG00000017446	C1qtnf1	7.934709783	2.87E-13
ENSMUSG00000039646	Vasn	7.912290698	3.41E-13
ENSMUSG00000025324	Atp10a	7.907375372	3.53E-13
ENSMUSG00000022665	Ccdc80	7.863122944	4.99E-13
ENSMUSG00000046410	Kcnk6	7.854803556	5.30E-13
ENSMUSG00000027315	Spint1	7.823728141	6.74E-13
ENSMUSG00000039004	Bmp6	7.762944187	1.08E-12
ENSMUSG00000049130	C5ar1	7.742706464	1.25E-12
ENSMUSG00000048612	Myof	7.737087825	1.30E-12
ENSMUSG00000021665	Hexb	7.703292412	1.69E-12
ENSMUSG00000021379	Id4	7.691201709	1.84E-12
ENSMUSG00000027947	Il6ra	7.663462346	2.27E-12
ENSMUSG00000024621	Csf1r	7.657470103	2.37E-12
ENSMUSG00000023043	Krt18	7.654233608	2.41E-12
ENSMUSG00000002831	Plin4	7.640345763	2.67E-12
ENSMUSG00000001020	S100a4	7.623314039	3.03E-12
ENSMUSG00000073489	Ifi204	7.609307386	3.35E-12
ENSMUSG00000019122	Ccl9	7.593956332	3.75E-12
ENSMUSG00000031563	Wwc2	7.57619794	4.27E-12
ENSMUSG00000032714	Syde1	7.556729435	4.93E-12
ENSMUSG00000032334	Loxl1	7.548150649	5.24E-12
ENSMUSG00000029381	Shroom3	7.507805402	7.09E-12
ENSMUSG00000025492	Ifitm3	7.477082677	8.87E-12
ENSMUSG00000015947	Fcgr1	7.476790066	8.87E-12
ENSMUSG00000035873	Pawr	7.459472816	1.01E-11
ENSMUSG00000039116	Adgrg6	7.438678663	1.17E-11
ENSMUSG00000040747	Cd53	7.433211317	1.21E-11
ENSMUSG00000056737	Capg	7.415975033	1.37E-11
ENSMUSG00000024778	Fas	7.410488816	1.42E-11
ENSMUSG00000061232	H2-K1	7.379873179	1.77E-11
ENSMUSG00000026822	Lcn2	7.364773436	1.97E-11
ENSMUSG00000022123	Scel	7.348652211	2.21E-11
ENSMUSG00000032372	Plscr2	7.257579913	4.31E-11
ENSMUSG00000097415	AU020206	7.253574854	4.41E-11
ENSMUSG00000030513	Pcsk6	7.250653278	4.48E-11
ENSMUSG00000073530	Pappa2	7.249937845	4.48E-11
ENSMUSG00000053461	Hhipl2	7.237281031	4.89E-11
ENSMUSG00000035697	Hmha1	7.235424571	4.93E-11
ENSMUSG00000025044	Msr1	7.2332844	4.99E-11
ENSMUSG00000027907	S100a11	7.210873674	5.82E-11
ENSMUSG00000030862	Cpxm2	7.194897194	6.50E-11
ENSMUSG00000016024	Lbp	7.186507525	6.88E-11
ENSMUSG00000035208	Slfn8	7.18374315	6.98E-11
ENSMUSG00000044811	Cd300c2	7.170494103	7.65E-11
ENSMUSG00000032231	Anxa2	7.154144075	8.58E-11
ENSMUSG00000022146	Osmr	7.108489383	1.18E-10
ENSMUSG00000009772	Nuak2	7.097034426	1.28E-10
ENSMUSG00000026730	Pter	7.088435133	1.35E-10
ENSMUSG00000026177	Slc11a1	7.088136805	1.35E-10
ENSMUSG00000049436	Upk1b	7.083977824	1.38E-10
ENSMUSG00000090877	Hspa1b	7.068393991	1.53E-10
ENSMUSG00000029561	Oasl2	7.062343129	1.59E-10
ENSMUSG00000032085	Tagln	7.048484915	1.74E-10
ENSMUSG00000073802	Cdkn2b	7.024609091	2.06E-10
ENSMUSG00000024338	Psmb8	6.981557056	2.78E-10
ENSMUSG00000030921	Trim30a	6.978202099	2.84E-10
ENSMUSG00000021702	Thbs4	6.976583018	2.86E-10
ENSMUSG00000069833	Ahnak	6.974048971	2.89E-10
ENSMUSG00000021423	Ly86	6.958723831	3.21E-10
ENSMUSG00000073902	Gm1966	6.954511703	3.29E-10
ENSMUSG00000031548	Sfrp1	6.949522793	3.40E-10
ENSMUSG00000035352	Ccl12	6.946353519	3.46E-10
ENSMUSG00000021091	Serpina3n	6.938661019	3.63E-10
ENSMUSG00000032060	Cryab	6.922087571	4.07E-10
ENSMUSG00000022091	Sorbs3	6.900791171	4.70E-10
ENSMUSG00000012017	Scarf2	6.870954098	5.77E-10
ENSMUSG00000020641	Rsad2	6.866339204	5.93E-10
ENSMUSG00000022952	Runx1	6.833924375	7.41E-10
ENSMUSG00000035783	Acta2	6.833092814	7.42E-10
ENSMUSG00000044303	Cdkn2a	6.816145552	8.31E-10
ENSMUSG00000024256	Adcyap1	6.78382108	1.03E-09
ENSMUSG00000038147	Cd84	6.783678202	1.03E-09
ENSMUSG00000015647	Lama5	6.78099016	1.04E-09
ENSMUSG00000038507	Parp12	6.780527795	1.04E-09
ENSMUSG00000031103	Elf4	6.7732237	1.09E-09
ENSMUSG00000048636	A730049H05Rik	6.76649291	1.14E-09
ENSMUSG00000026479	Lamc2	6.765959614	1.14E-09
ENSMUSG00000043263	Pyhin1	6.760719803	1.17E-09
ENSMUSG00000045932	Ifit2	6.746159913	1.29E-09
ENSMUSG00000024965	Fermt3	6.742894956	1.31E-09
ENSMUSG00000027995	Tlr2	6.742013258	1.32E-09
ENSMUSG00000058135	Gstm1	6.730215054	1.42E-09
ENSMUSG00000024737	Slc15a3	6.729181855	1.42E-09
ENSMUSG00000052336	Cx3cr1	6.727885595	1.43E-09
ENSMUSG00000025932	Eya1	6.723667181	1.47E-09
ENSMUSG00000026072	Il1r1	6.708458653	1.61E-09
ENSMUSG00000015850	Adamtsl4	6.68941905	1.83E-09
ENSMUSG00000052160	Pld4	6.671877595	2.06E-09
ENSMUSG00000021190	Lgmn	6.66989897	2.08E-09
ENSMUSG00000022037	Clu	6.668461947	2.09E-09
ENSMUSG00000014329	Bicc1	6.662221587	2.16E-09
ENSMUSG00000027639	Samhd1	6.658911712	2.20E-09
ENSMUSG00000020399	Havcr2	6.65830862	2.20E-09
ENSMUSG00000004098	Col5a3	6.657181246	2.21E-09
ENSMUSG00000036908	Unc93b1	6.655709605	2.22E-09
ENSMUSG00000024677	Ms4a6b	6.643336573	2.41E-09
ENSMUSG00000002688	Prkd1	6.639175891	2.46E-09
ENSMUSG00000031274	Col4a5	6.633826001	2.55E-09
ENSMUSG00000022261	Sdc2	6.623743952	2.71E-09
ENSMUSG00000031380	Vegfd	6.612870851	2.91E-09
ENSMUSG00000044583	Tlr7	6.604484618	3.07E-09
ENSMUSG00000051397	Tacstd2	6.594595245	3.26E-09
ENSMUSG00000074622	Mafb	6.594403978	3.26E-09
ENSMUSG00000110332	RP24-160I20.1	6.581855244	3.53E-09
ENSMUSG00000028581	Laptm5	6.579254972	3.58E-09
ENSMUSG00000026042	Col5a2	6.576207948	3.64E-09
ENSMUSG00000004328	Hif3a	6.574729236	3.66E-09
ENSMUSG00000034116	Vav1	6.557484008	4.08E-09
ENSMUSG00000007872	Id3	6.557357964	4.08E-09
ENSMUSG00000026656	Fcgr2b	6.538381045	4.62E-09
ENSMUSG00000020911	Krt19	6.527259113	4.96E-09
ENSMUSG00000029335	Bmp3	6.525851241	4.98E-09
ENSMUSG00000022032	Scara5	6.515787266	5.31E-09
ENSMUSG00000046694	Fam46b	6.50782557	5.58E-09
ENSMUSG00000025887	Casp12	6.500798452	5.82E-09
ENSMUSG00000030560	Ctsc	6.498581376	5.86E-09
ENSMUSG00000057191	AB124611	6.481265839	6.54E-09
ENSMUSG00000040751	Lat2	6.481011393	6.54E-09
ENSMUSG00000024998	Plce1	6.478677953	6.62E-09
ENSMUSG00000025498	Irf7	6.463133403	7.31E-09
ENSMUSG00000058715	Fcer1g	6.444133537	8.26E-09
ENSMUSG00000027875	Hmgcs2	6.437209268	8.58E-09
ENSMUSG00000030281	Il17rc	6.433358121	8.77E-09
ENSMUSG00000040562	Gstm2	6.432456132	8.79E-09
ENSMUSG00000021876	Rnase4	6.427454787	9.05E-09
ENSMUSG00000031613	Hpgd	6.414835724	9.80E-09
ENSMUSG00000038224	Serpinf2	6.404895797	1.04E-08
ENSMUSG00000040170	Fmo2	6.396117425	1.10E-08
ENSMUSG00000017009	Sdc4	6.357541093	1.40E-08
ENSMUSG00000023367	Tmem176a	6.355811091	1.42E-08
ENSMUSG00000020143	Dock2	6.349952538	1.46E-08
ENSMUSG00000001025	S100a6	6.349658358	1.46E-08
ENSMUSG00000034579	Pla2g3	6.342905331	1.52E-08
ENSMUSG00000005968	Tuft1	6.326780599	1.69E-08
ENSMUSG00000035493	Tgfbi	6.31966075	1.76E-08
ENSMUSG00000025804	Ccr1	6.319362441	1.76E-08
ENSMUSG00000033715	Akr1c14	6.30002358	1.98E-08
ENSMUSG00000041120	Nbl1	6.294082365	2.05E-08
ENSMUSG00000001123	Lgals9	6.291075762	2.08E-08
ENSMUSG00000074896	Ifit3	6.272263964	2.34E-08
ENSMUSG00000016256	Ctsz	6.246837511	2.74E-08
ENSMUSG00000018593	Sparc	6.226555577	3.11E-08
ENSMUSG00000006519	Cyba	6.224438854	3.14E-08
ENSMUSG00000020120	Plek	6.216893305	3.29E-08
ENSMUSG00000042228	Lyn	6.215737972	3.30E-08
ENSMUSG00000034330	Plcg2	6.212144139	3.37E-08
ENSMUSG00000036833	Pnpla7	6.189108598	3.89E-08
ENSMUSG00000046186	Cd109	6.187879266	3.90E-08
ENSMUSG00000037621	Atoh8	6.181761088	4.03E-08
ENSMUSG00000035004	Igsf6	6.181675104	4.03E-08
ENSMUSG00000073490	AI607873	6.176371177	4.16E-08
ENSMUSG00000030847	Bag3	6.174881685	4.18E-08
ENSMUSG00000027074	Slc43a3	6.167804442	4.36E-08
ENSMUSG00000037321	Tap1	6.151934105	4.80E-08
ENSMUSG00000040613	Apobec1	6.14536756	4.97E-08
ENSMUSG00000002847	Pla1a	6.144795238	4.98E-08
ENSMUSG00000099974	Bcl2a1d	6.138909069	5.15E-08
ENSMUSG00000030711	Sult1a1	6.113129963	6.03E-08
ENSMUSG00000053399	Adamts18	6.106314796	6.28E-08
ENSMUSG00000035237	Lcat	6.102631207	6.40E-08
ENSMUSG00000018927	Ccl6	6.054971628	8.57E-08
ENSMUSG00000042622	Maff	6.046345304	8.99E-08
ENSMUSG00000026896	Ifih1	6.046238789	8.99E-08
ENSMUSG00000031488	Rab11fip1	6.040479585	9.28E-08
ENSMUSG00000090231	Cfb	6.033255708	9.68E-08
ENSMUSG00000004552	Ctse	6.021391971	1.04E-07
ENSMUSG00000029070	Mxra8	6.018046355	1.05E-07
ENSMUSG00000021365	Nedd9	6.012979763	1.08E-07
ENSMUSG00000046688	Tifa	6.012569295	1.08E-07
ENSMUSG00000046167	Gldn	6.0113438	1.09E-07
ENSMUSG00000026288	Inpp5d	5.999020944	1.16E-07
ENSMUSG00000030737	Slco2b1	5.994433021	1.19E-07
ENSMUSG00000003534	Ddr1	5.987084903	1.24E-07
ENSMUSG00000021678	F2rl1	5.97956277	1.29E-07
ENSMUSG00000051048	P4ha3	5.972463383	1.34E-07
ENSMUSG00000024899	Papss2	5.964690833	1.40E-07
ENSMUSG00000026548	Slamf9	5.962252148	1.42E-07
ENSMUSG00000035064	Eef2k	5.944413678	1.56E-07
ENSMUSG00000046879	Irgm1	5.9285675	1.72E-07
ENSMUSG00000044393	Dsg2	5.928393651	1.72E-07
ENSMUSG00000031983	2310022B05Rik	5.92764837	1.72E-07
ENSMUSG00000021994	Wnt5a	5.9186354	1.81E-07
ENSMUSG00000038670	Mybpc2	5.909430775	1.90E-07
ENSMUSG00000019832	Rab32	5.906328139	1.92E-07
ENSMUSG00000039714	Cplx3	5.883967283	2.20E-07
ENSMUSG00000026480	Ncf2	5.86520974	2.44E-07
ENSMUSG00000029810	Tmem176b	5.852054385	2.63E-07
ENSMUSG00000028599	Tnfrsf1b	5.847110227	2.70E-07
ENSMUSG00000026580	Selp	5.81776775	3.20E-07
ENSMUSG00000040026	Saa3	5.817620026	3.20E-07
ENSMUSG00000002602	Axl	5.810424882	3.33E-07
ENSMUSG00000015133	Lrrk1	5.799759202	3.54E-07
ENSMUSG00000017765	Slc12a4	5.795003533	3.63E-07
ENSMUSG00000032440	Tgfbr2	5.792420601	3.68E-07
ENSMUSG00000024222	Fkbp5	5.770567719	4.18E-07
ENSMUSG00000034855	Cxcl10	5.769622565	4.19E-07
ENSMUSG00000079547	H2-DMb1	5.760069651	4.42E-07
ENSMUSG00000108063	Gm3279	5.751463793	4.64E-07
ENSMUSG00000030748	Il4ra	5.748668221	4.68E-07
ENSMUSG00000018143	Mafk	5.747423257	4.70E-07
ENSMUSG00000049625	Tifab	5.744224314	4.77E-07
ENSMUSG00000031207	Msn	5.737091743	4.96E-07
ENSMUSG00000050711	Scg2	5.732714626	5.07E-07
ENSMUSG00000054072	Iigp1	5.732359219	5.07E-07
ENSMUSG00000030541	Idh2	5.727979026	5.19E-07
ENSMUSG00000017466	Timp2	5.72217067	5.36E-07
ENSMUSG00000022575	Gsdmd	5.715826134	5.55E-07
ENSMUSG00000066113	Adamtsl1	5.713288131	5.61E-07
ENSMUSG00000079227	Ccr5	5.70633085	5.83E-07
ENSMUSG00000026535	Ifi202b	5.70310906	5.93E-07
ENSMUSG00000048332	Lhfp	5.690781741	6.36E-07
ENSMUSG00000097183	Gm17501	5.689376483	6.39E-07
ENSMUSG00000018008	Cyth4	5.687072518	6.46E-07
ENSMUSG00000025534	Gusb	5.680185723	6.71E-07
ENSMUSG00000048277	Syngr2	5.673777025	6.95E-07
ENSMUSG00000019866	Aim1	5.671888691	7.01E-07
ENSMUSG00000031273	Col4a6	5.668637129	7.13E-07
ENSMUSG00000039239	Tgfb2	5.653385563	7.77E-07
ENSMUSG00000022885	St6gal1	5.6407836	8.32E-07
ENSMUSG00000042745	Id1	5.638626573	8.38E-07
ENSMUSG00000032089	Il10ra	5.638265626	8.38E-07
ENSMUSG00000019232	Etnppl	5.638090322	8.38E-07
ENSMUSG00000030770	Parva	5.627984719	8.85E-07
ENSMUSG00000046718	Bst2	5.605544305	1.00E-06
ENSMUSG00000020101	Vsir	5.569692126	1.22E-06
ENSMUSG00000028780	Sema3c	5.569517244	1.22E-06
ENSMUSG00000018042	Cyb5r3	5.562152751	1.27E-06
ENSMUSG00000057534	Gm15698	5.549888231	1.35E-06
ENSMUSG00000026466	Tor1aip1	5.546344713	1.38E-06
ENSMUSG00000003617	Cp	5.537565935	1.44E-06
ENSMUSG00000039457	Ppl	5.528106686	1.52E-06
ENSMUSG00000071714	Csf2rb2	5.523320866	1.56E-06
ENSMUSG00000056025	Clca3a1	5.51290801	1.65E-06
ENSMUSG00000060519	Tor3a	5.509004572	1.68E-06
ENSMUSG00000028370	Pappa	5.508460802	1.68E-06
ENSMUSG00000006445	Epha2	5.503914334	1.72E-06
ENSMUSG00000017774	Myo1c	5.497168711	1.78E-06
ENSMUSG00000018217	Pmp22	5.492531009	1.83E-06
ENSMUSG00000033196	Myh2	5.482684797	1.92E-06
ENSMUSG00000104713	Gbp6	5.481767963	1.93E-06
ENSMUSG00000041734	Kirrel	5.477750489	1.97E-06
ENSMUSG00000028859	Csf3r	5.474809667	2.00E-06
ENSMUSG00000059173	Pde1a	5.471642224	2.03E-06
ENSMUSG00000003283	Hck	5.469451174	2.05E-06
ENSMUSG00000032511	Scn5a	5.464284165	2.10E-06
ENSMUSG00000057596	Trim30d	5.449748848	2.27E-06
ENSMUSG00000022025	Lect1	5.44903081	2.28E-06
ENSMUSG00000047250	Ptgs1	5.445131221	2.32E-06
ENSMUSG00000026395	Ptprc	5.443575158	2.34E-06
ENSMUSG00000016918	Sulf1	5.442300583	2.35E-06
ENSMUSG00000089929	Bcl2a1b	5.434149025	2.45E-06
ENSMUSG00000022491	Glycam1	5.426748972	2.55E-06
ENSMUSG00000019817	Plagl1	5.407923101	2.81E-06
ENSMUSG00000031762	Mt2	5.406515045	2.83E-06
ENSMUSG00000060063	Alox5ap	5.398499141	2.94E-06
ENSMUSG00000019979	Apaf1	5.391237726	3.05E-06
ENSMUSG00000027293	Ehd4	5.385804041	3.13E-06
ENSMUSG00000078429	Ctdsp2	5.383968475	3.16E-06
ENSMUSG00000028270	Gbp2	5.377333023	3.26E-06
ENSMUSG00000042684	Npl	5.368818899	3.41E-06
ENSMUSG00000000732	Icosl	5.365432977	3.47E-06
ENSMUSG00000003484	Cyp4f18	5.364348586	3.48E-06
ENSMUSG00000022090	Pdlim2	5.349602758	3.76E-06
ENSMUSG00000075270	Pde11a	5.347421386	3.80E-06
ENSMUSG00000027514	Zbp1	5.346744907	3.80E-06
ENSMUSG00000018920	Cxcl16	5.345222973	3.82E-06
ENSMUSG00000060802	B2m	5.345017256	3.82E-06
ENSMUSG00000079057	Cyp4v3	5.343642971	3.84E-06
ENSMUSG00000005142	Man2b1	5.342208881	3.86E-06
ENSMUSG00000022906	Parp9	5.341937278	3.86E-06
ENSMUSG00000037440	Vnn1	5.338127092	3.94E-06
ENSMUSG00000000753	Serpinf1	5.33732874	3.95E-06
ENSMUSG00000030107	Usp18	5.330950233	4.08E-06
ENSMUSG00000033220	Rac2	5.32156151	4.29E-06
ENSMUSG00000032300	1700017B05Rik	5.311549108	4.51E-06
ENSMUSG00000058099	Nfam1	5.311178767	4.51E-06
ENSMUSG00000021846	Peli2	5.307520826	4.59E-06
ENSMUSG00000007891	Ctsd	5.303580567	4.68E-06
ENSMUSG00000034401	Spata6	5.289774724	5.04E-06
ENSMUSG00000024675	Ms4a4c	5.278768342	5.34E-06
ENSMUSG00000020263	Appl2	5.276693021	5.38E-06
ENSMUSG00000073421	H2-Ab1	5.271669594	5.51E-06
ENSMUSG00000020325	Fstl3	5.266297931	5.67E-06
ENSMUSG00000009585	Apobec3	5.258343398	5.90E-06
ENSMUSG00000028871	Rspo1	5.25098366	6.13E-06
ENSMUSG00000066755	Tnfsf18	5.239847823	6.49E-06
ENSMUSG00000030587	2200002D01Rik	5.236666538	6.59E-06
ENSMUSG00000037820	Tgm2	5.235615242	6.61E-06
ENSMUSG00000021215	Net1	5.221073323	7.11E-06
ENSMUSG00000073411	H2-D1	5.216452811	7.27E-06
ENSMUSG00000032092	Mpzl2	5.210943321	7.48E-06
ENSMUSG00000032332	Col12a1	5.200531215	7.86E-06
ENSMUSG00000050377	Il31ra	5.199228578	7.90E-06
ENSMUSG00000021850	1700011H14Rik	5.19316937	8.14E-06
ENSMUSG00000055044	Pdlim1	5.185791165	8.44E-06
ENSMUSG00000034957	Cebpa	5.183586375	8.52E-06
ENSMUSG00000025105	Bnc1	5.182975043	8.53E-06
ENSMUSG00000028128	F3	5.180367734	8.63E-06
ENSMUSG00000051439	Cd14	5.178911964	8.68E-06
ENSMUSG00000001773	Folh1	5.176740055	8.77E-06
ENSMUSG00000061928	Dsg1b	5.165734178	9.28E-06
ENSMUSG00000022479	Vdr	5.162062839	9.45E-06
ENSMUSG00000062585	Cnr2	5.159317059	9.57E-06
ENSMUSG00000040296	Ddx58	5.153655744	9.84E-06
ENSMUSG00000030579	Tyrobp	5.149731827	1.00E-05
ENSMUSG00000027204	Fbn1	5.148111037	1.01E-05
ENSMUSG00000015839	Nfe2l2	5.140818282	1.05E-05
ENSMUSG00000018774	Cd68	5.140405092	1.05E-05
ENSMUSG00000026536	Mnda	5.138819021	1.05E-05
ENSMUSG00000022483	Col2a1	5.134964761	1.07E-05
ENSMUSG00000026786	Apbb1ip	5.133629939	1.08E-05
ENSMUSG00000029771	Irf5	5.128870865	1.10E-05
ENSMUSG00000033420	Antxr1	5.126811059	1.11E-05
ENSMUSG00000045954	Sdpr	5.12344689	1.13E-05
ENSMUSG00000070280	Slc22a14	5.119538237	1.15E-05
ENSMUSG00000035673	Sbno2	5.101963419	1.26E-05
ENSMUSG00000034382	AI661453	5.097479532	1.29E-05
ENSMUSG00000000346	Dazap2	5.093925229	1.31E-05
ENSMUSG00000031490	Eif4ebp1	5.088630906	1.34E-05
ENSMUSG00000003526	Prodh	5.085921296	1.36E-05
ENSMUSG00000036606	Plxnb2	5.085742449	1.36E-05
ENSMUSG00000002325	Irf9	5.077912908	1.41E-05
ENSMUSG00000024066	Xdh	5.071247961	1.46E-05
ENSMUSG00000020844	Nxn	5.067820958	1.48E-05
ENSMUSG00000029761	Cald1	5.066230376	1.49E-05
ENSMUSG00000033777	Tlr13	5.064453951	1.50E-05
ENSMUSG00000062488	Ifit3b	5.063732651	1.50E-05
ENSMUSG00000048865	Arhgap30	5.063477618	1.50E-05
ENSMUSG00000040528	Milr1	5.062141648	1.51E-05
ENSMUSG00000040483	Xaf1	5.058962688	1.53E-05
ENSMUSG00000031165	Was	5.043888819	1.66E-05
ENSMUSG00000032377	Plscr4	5.042232644	1.67E-05
ENSMUSG00000078942	Naip6	5.028928554	1.78E-05
ENSMUSG00000024397	Aif1	5.027721272	1.79E-05
ENSMUSG00000039552	Rsph4a	5.027404337	1.79E-05
ENSMUSG00000030681	Mvp	5.022783434	1.83E-05
ENSMUSG00000031591	Asah1	5.020788729	1.84E-05
ENSMUSG00000026509	Capn2	5.009755303	1.95E-05
ENSMUSG00000044938	Klhl31	5.003973192	2.00E-05
ENSMUSG00000030341	Tnfrsf1a	4.991560965	2.13E-05
ENSMUSG00000043760	Pkhd1	4.990081251	2.14E-05
ENSMUSG00000039234	Sec24d	4.984231205	2.20E-05
ENSMUSG00000060591	Ifitm2	4.975700008	2.30E-05
ENSMUSG00000033450	Tagap	4.974711737	2.30E-05
ENSMUSG00000032489	Kif9	4.966875703	2.39E-05
ENSMUSG00000022912	Pros1	4.963766834	2.43E-05
ENSMUSG00000055172	C1ra	4.95846915	2.49E-05
ENSMUSG00000071203	Naip5	4.957942987	2.49E-05
ENSMUSG00000058655	Eif4b	4.950146702	2.59E-05
ENSMUSG00000024300	Myo1f	4.949999236	2.59E-05
ENSMUSG00000033685	Ucp2	4.941728848	2.70E-05
ENSMUSG00000040345	Arhgap9	4.940106173	2.71E-05
ENSMUSG00000027820	Mme	4.928493502	2.86E-05
ENSMUSG00000038843	Gcnt1	4.928493182	2.86E-05
ENSMUSG00000040997	Abhd4	4.924158987	2.92E-05
ENSMUSG00000035403	Crb2	4.923944782	2.92E-05
ENSMUSG00000033855	Ston1	4.920113618	2.97E-05
ENSMUSG00000046607	Hrk	4.913868709	3.05E-05
ENSMUSG00000078853	Igtp	4.912444048	3.06E-05
ENSMUSG00000020865	Abcc3	4.908199733	3.13E-05
ENSMUSG00000034684	Sema3f	4.907594866	3.13E-05
ENSMUSG00000020009	Ifngr1	4.90649603	3.14E-05
ENSMUSG00000039639	Kcne1	4.905992364	3.15E-05
ENSMUSG00000049404	Rarres1	4.887625651	3.44E-05
ENSMUSG00000090124	Ugt1a7c	4.883684222	3.50E-05
ENSMUSG00000047798	Cd300lf	4.870624197	3.73E-05
ENSMUSG00000034227	Foxj1	4.868205073	3.76E-05
ENSMUSG00000040274	Cdk6	4.864786014	3.82E-05
ENSMUSG00000021721	Htr1a	4.861794302	3.86E-05
ENSMUSG00000026604	Ptpn14	4.861541179	3.86E-05
ENSMUSG00000025780	Itih5	4.859589067	3.89E-05
ENSMUSG00000026222	Sp100	4.859536138	3.89E-05
ENSMUSG00000029098	Acox3	4.85389053	3.99E-05
ENSMUSG00000027322	Siglec1	4.849499238	4.07E-05
ENSMUSG00000034394	Lif	4.84803361	4.10E-05
ENSMUSG00000089672	Lilr4b	4.842929065	4.19E-05
ENSMUSG00000033355	Rtp4	4.839477369	4.26E-05
ENSMUSG00000047361	Gm973	4.838855464	4.26E-05
ENSMUSG00000070469	Adamtsl3	4.835544662	4.33E-05
ENSMUSG00000046245	Pilra	4.83117236	4.42E-05
ENSMUSG00000070031	Sp140	4.822239521	4.60E-05
ENSMUSG00000061731	Ext1	4.812205084	4.82E-05
ENSMUSG00000037405	Icam1	4.796917078	5.17E-05
ENSMUSG00000030786	Itgam	4.790192505	5.34E-05
ENSMUSG00000037736	Limch1	4.784883023	5.47E-05
ENSMUSG00000049641	Vgll2	4.783557496	5.50E-05
ENSMUSG00000032374	Plod2	4.782704645	5.52E-05
ENSMUSG00000038587	Akap12	4.779233004	5.60E-05
ENSMUSG00000049115	Agtr1a	4.773640503	5.75E-05
ENSMUSG00000079484	Phyhd1	4.769850477	5.85E-05
ENSMUSG00000092274	Neat1	4.767183517	5.92E-05
ENSMUSG00000042524	Sun2	4.766220913	5.94E-05
ENSMUSG00000022816	Fstl1	4.763605676	6.01E-05
ENSMUSG00000023905	Tnfrsf12a	4.755970103	6.22E-05
ENSMUSG00000015355	Cd48	4.752472565	6.32E-05
ENSMUSG00000024076	Vit	4.750296661	6.37E-05
ENSMUSG00000036545	Adamts2	4.742892318	6.60E-05
ENSMUSG00000029915	Clec5a	4.740885344	6.66E-05
ENSMUSG00000031538	Plat	4.737653117	6.75E-05
ENSMUSG00000028766	Alpl	4.733838959	6.87E-05
ENSMUSG00000021866	Anxa11	4.72755424	7.07E-05
ENSMUSG00000029695	Aass	4.725169254	7.15E-05
ENSMUSG00000022901	Cd86	4.721387919	7.26E-05
ENSMUSG00000037656	Slc20a2	4.712741026	7.55E-05
ENSMUSG00000040428	Plekha4	4.708430782	7.70E-05
ENSMUSG00000031980	Agt	4.706795388	7.75E-05
ENSMUSG00000012428	Steap4	4.703679074	7.83E-05
ENSMUSG00000038776	Ephx1	4.703631947	7.83E-05
ENSMUSG00000052776	Oas1a	4.701154153	7.91E-05
ENSMUSG00000020077	Srgn	4.692023514	8.24E-05
ENSMUSG00000031765	Mt1	4.691591559	8.24E-05
ENSMUSG00000074934	Grem1	4.689866643	8.30E-05
ENSMUSG00000037860	Aim2	4.683351762	8.53E-05
ENSMUSG00000050732	Vamp8	4.683147646	8.53E-05
ENSMUSG00000022439	Parvg	4.682663708	8.54E-05
ENSMUSG00000004665	Cnn2	4.679686195	8.65E-05
ENSMUSG00000037362	Nov	4.676433131	8.78E-05
ENSMUSG00000024782	Ak3	4.673426904	8.89E-05
ENSMUSG00000110040	RP23-145I16.3	4.672302678	8.92E-05
ENSMUSG00000026796	Fam129b	4.668576837	9.06E-05
ENSMUSG00000022488	Nckap1l	4.664317877	9.21E-05
ENSMUSG00000022831	Hcls1	4.660236462	9.38E-05
ENSMUSG00000022148	Fyb	4.655302265	9.59E-05
ENSMUSG00000028211	Trp53inp1	4.646900558	9.95E-05
ENSMUSG00000070034	Sp110	4.645375284	0.000100068
ENSMUSG00000001131	Timp1	4.644202196	0.000100417
ENSMUSG00000022218	Tgm1	4.644032389	0.000100417
ENSMUSG00000027171	Prrg4	4.643642126	0.000100455
ENSMUSG00000021360	Gcnt2	4.640151407	0.000101707
ENSMUSG00000002147	Stat6	4.63851497	0.000102362
ENSMUSG00000037552	Plekhg2	4.637236884	0.000102842
ENSMUSG00000034422	Parp14	4.635217113	0.000103696
ENSMUSG00000020034	Tcp11l2	4.633744273	0.000104281
ENSMUSG00000026012	Cd28	4.627914726	0.0001071
ENSMUSG00000031595	Pdgfrl	4.624720626	0.000108601
ENSMUSG00000035385	Ccl2	4.62215618	0.00010979
ENSMUSG00000071537	Klrg2	4.621281104	0.00011009
ENSMUSG00000024420	Zfp521	4.615794368	0.000112705
ENSMUSG00000048163	Selplg	4.609986096	0.000115729
ENSMUSG00000043157	Arl11	4.609387448	0.000115891
ENSMUSG00000024197	Plin3	4.600927021	0.000120523
ENSMUSG00000021367	Edn1	4.593880119	0.000124484
ENSMUSG00000020019	Ntn4	4.591412335	0.00012578
ENSMUSG00000079110	Capn3	4.590215919	0.000126318
ENSMUSG00000020437	Myo1g	4.589569513	0.000126374
ENSMUSG00000030789	Itgax	4.58951221	0.000126374
ENSMUSG00000039158	Akna	4.586632667	0.000127942
ENSMUSG00000022548	Apod	4.582163089	0.000130517
ENSMUSG00000030124	Lag3	4.568606776	0.000138844
ENSMUSG00000025509	Pnpla2	4.567651449	0.000139275
ENSMUSG00000022817	Itgb5	4.563190525	0.000142063
ENSMUSG00000047407	Tgif1	4.561669669	0.000142889
ENSMUSG00000002897	Il17ra	4.560063687	0.000143778
ENSMUSG00000049502	Dtx3l	4.55698693	0.00014527
ENSMUSG00000020538	Srebf1	4.551814424	0.000148641
ENSMUSG00000074364	Ehd2	4.551559144	0.000148641
ENSMUSG00000027007	Ssfa2	4.547225914	0.000151299
ENSMUSG00000041731	Pgm5	4.534049167	0.000159914
ENSMUSG00000018654	Ikzf1	4.530321376	0.00016217
ENSMUSG00000049107	Ntf3	4.530192576	0.00016217
ENSMUSG00000028645	Slc2a1	4.527183409	0.000164263
ENSMUSG00000016534	Lamp2	4.526806738	0.000164324
ENSMUSG00000050370	Ch25h	4.52650094	0.00016433
ENSMUSG00000064373	Sepp1	4.520004218	0.000169216
ENSMUSG00000036814	Slc6a20a	4.511413518	0.00017597
ENSMUSG00000034707	Gns	4.507970609	0.000178599
ENSMUSG00000048779	P2ry6	4.505278509	0.000180625
ENSMUSG00000007476	Lrrc8a	4.501896051	0.000183112
ENSMUSG00000031565	Fgfr1	4.501778584	0.000183112
ENSMUSG00000047735	Samd9l	4.499337152	0.000184552
ENSMUSG00000021950	Anxa8	4.499225376	0.000184552
ENSMUSG00000027840	Wnt2b	4.498443547	0.000184975
ENSMUSG00000004952	Rasa4	4.494446225	0.000188222
ENSMUSG00000052821	Cysltr1	4.490733622	0.000191039
ENSMUSG00000017707	Serinc3	4.49069425	0.000191039
ENSMUSG00000045534	Kcna5	4.483610098	0.000197222
ENSMUSG00000039208	Metrnl	4.480758537	0.000199325
ENSMUSG00000073424	Cyp4f15	4.478764432	0.00020092
ENSMUSG00000028167	Bdh2	4.473834609	0.000205328
ENSMUSG00000028874	Fgr	4.470638629	0.000208135
ENSMUSG00000031885	Cbfb	4.461564083	0.000216554
ENSMUSG00000052430	Bmpr1b	4.458331997	0.000219544
ENSMUSG00000018566	Slc2a4	4.453268234	0.000224482
ENSMUSG00000032014	Oaf	4.449683519	0.00022795
ENSMUSG00000031298	Adgrg2	4.43774849	0.000240305
ENSMUSG00000020573	Pik3cg	4.436436641	0.000241445
ENSMUSG00000063234	Gpr84	4.434242284	0.000243257
ENSMUSG00000005413	Hmox1	4.428782058	0.00024916
ENSMUSG00000002111	Spi1	4.427463965	0.000250348
ENSMUSG00000004707	Ly9	4.422860369	0.000254487
ENSMUSG00000039720	Got1l1	4.422762282	0.000254487
ENSMUSG00000028413	B4galt1	4.41659055	0.000261376
ENSMUSG00000028159	Dapp1	4.416410298	0.000261376
ENSMUSG00000027834	Serpini1	4.415649498	0.000261487
ENSMUSG00000022309	Angpt1	4.415451308	0.000261487
ENSMUSG00000021886	Gpr65	4.410329877	0.000267392
ENSMUSG00000052133	Sema5b	4.407291587	0.000270809
ENSMUSG00000020100	Slc29a3	4.4062787	0.000271716
ENSMUSG00000033192	Lpcat2	4.401755011	0.000277077
ENSMUSG00000071715	Ncf4	4.40005401	0.000278888
ENSMUSG00000032352	Lrrc1	4.393032207	0.000286532
ENSMUSG00000026176	Ctdsp1	4.389839982	0.00029001
ENSMUSG00000040451	Sgms1	4.371885256	0.000313685
ENSMUSG00000061132	Blnk	4.358093037	0.000332375
ENSMUSG00000018381	Abi3	4.35038062	0.000343836
ENSMUSG00000029086	Prom1	4.345591058	0.000350514
ENSMUSG00000029338	Antxr2	4.34446958	0.000351853
ENSMUSG00000024339	Tap2	4.342828306	0.000353577
ENSMUSG00000044786	Zfp36	4.338268533	0.000360525
ENSMUSG00000021750	Fam107a	4.33766914	0.000361043
ENSMUSG00000061048	Cdh3	4.33331442	0.000367316
ENSMUSG00000028214	Gem	4.327826579	0.000376103
ENSMUSG00000025555	Farp1	4.326893484	0.000377215
ENSMUSG00000026051	1500015O10Rik	4.324129952	0.000381485
ENSMUSG00000026579	F5	4.323722558	0.000381701
ENSMUSG00000028970	Abcb1b	4.323192657	0.000381782
ENSMUSG00000024678	Ms4a4d	4.322692897	0.000382022
ENSMUSG00000073409	H2-Q6	4.322125423	0.000382519
ENSMUSG00000042129	Rassf4	4.320454149	0.000384938
ENSMUSG00000039911	Spsb1	4.319383593	0.000386319
ENSMUSG00000022893	Adamts1	4.316499424	0.000390903
ENSMUSG00000031596	Slc7a2	4.315158903	0.000392785
ENSMUSG00000033207	Mamdc2	4.303753013	0.000411489
ENSMUSG00000024048	Myl12a	4.302770181	0.000411942
ENSMUSG00000020432	Tcn2	4.302686401	0.000411942
ENSMUSG00000062300	Nectin2	4.302674432	0.000411942
ENSMUSG00000014361	Mertk	4.295552569	0.000424328
ENSMUSG00000004266	Ptpn6	4.294565346	0.000425383
ENSMUSG00000025017	Pik3ap1	4.29444681	0.000425383
ENSMUSG00000027168	Pax6	4.290269581	0.000432924
ENSMUSG00000031838	Ifi30	4.288997386	0.000434868
ENSMUSG00000026749	Nek6	4.285893821	0.000440436
ENSMUSG00000026271	Gpr35	4.276317522	0.000457529
ENSMUSG00000000567	Sox9	4.271293491	0.00046623
ENSMUSG00000071068	Treml2	4.268917505	0.000470064
ENSMUSG00000104117	Gm20743	4.261006348	0.000484634
ENSMUSG00000062184	Hs6st2	4.258152878	0.00049026
ENSMUSG00000006127	Inpp5k	4.256680714	0.000492896
ENSMUSG00000027808	Serp1	4.255196688	0.000495571
ENSMUSG00000000126	Wnt9a	4.253412747	0.000498929
ENSMUSG00000030087	Klf15	4.252039681	0.000501388
ENSMUSG00000047216	Cdh19	4.250812974	0.00050353
ENSMUSG00000030095	Tmem43	4.246344631	0.000513049
ENSMUSG00000028480	Glipr2	4.244898353	0.000515743
ENSMUSG00000035305	Ror1	4.242509001	0.000520636
ENSMUSG00000055320	Tead1	4.23913793	0.000527178
ENSMUSG00000052062	Pard3b	4.239029535	0.000527178
ENSMUSG00000000628	Hk2	4.238892539	0.000527178
ENSMUSG00000024164	C3	4.231871322	0.00054195
ENSMUSG00000006522	Itih3	4.231001082	0.000543218
ENSMUSG00000038119	Cdon	4.230805834	0.000543218
ENSMUSG00000002249	Tead3	4.227719676	0.000549403
ENSMUSG00000034159	2310007B03Rik	4.226938862	0.000550654
ENSMUSG00000028967	Errfi1	4.225648998	0.000553157
ENSMUSG00000047259	Mc4r	4.22535795	0.000553212
ENSMUSG00000093938	Evi2b	4.220998054	0.000563351
ENSMUSG00000022508	Bcl6	4.216120673	0.000574983
ENSMUSG00000064210	Ano6	4.202813014	0.000605544
ENSMUSG00000038235	F11r	4.20127215	0.000608962
ENSMUSG00000053198	Prx	4.194856535	0.000625719
ENSMUSG00000110386	RP23-359B23.11	4.184220949	0.000654201
ENSMUSG00000022246	Rai14	4.179445585	0.000667306
ENSMUSG00000045667	Smtnl2	4.179075838	0.000667608
ENSMUSG00000031558	Slit2	4.174252152	0.000678727
ENSMUSG00000031167	Rbm3	4.171921023	0.000684911
ENSMUSG00000008540	Mgst1	4.169707838	0.000690791
ENSMUSG00000024885	Aldh3b1	4.167022639	0.000697352
ENSMUSG00000034614	Pik3ip1	4.165032072	0.000702648
ENSMUSG00000020389	Cdkl3	4.157973276	0.000723033
ENSMUSG00000031506	Ptpn7	4.157277181	0.0007244
ENSMUSG00000056666	Retsat	4.154389577	0.000732761
ENSMUSG00000031841	Cdh13	4.153768316	0.000733907
ENSMUSG00000044468	Fam46c	4.150567717	0.000743389
ENSMUSG00000042759	Apobr	4.150198178	0.000743733
ENSMUSG00000023186	Vwa5a	4.147027073	0.000753238
ENSMUSG00000003032	Klf4	4.137077141	0.000783317
ENSMUSG00000039910	Cited2	4.136997009	0.000783317
ENSMUSG00000027828	Ssr3	4.134363686	0.000791447
ENSMUSG00000025185	Loxl4	4.122412977	0.000831759
ENSMUSG00000031355	Arhgap6	4.121340489	0.000834616
ENSMUSG00000030029	Lrig1	4.121098541	0.000834616
ENSMUSG00000022512	Cldn1	4.117186531	0.000846978
ENSMUSG00000028108	Ecm1	4.11436112	0.000855476
ENSMUSG00000056758	Hmga2	4.113374325	0.000856248
ENSMUSG00000040740	Slc25a34	4.113370605	0.000856248
ENSMUSG00000068129	Cst7	4.111989171	0.000860417
ENSMUSG00000032690	Oas2	4.107914089	0.000873766
ENSMUSG00000045502	Hcar2	4.10701056	0.000876204
ENSMUSG00000067212	H2-T23	4.101190223	0.000896526
ENSMUSG00000031264	Btk	4.096731931	0.00090988
ENSMUSG00000020388	Pdlim4	4.095529339	0.000912579
ENSMUSG00000030849	Fgfr2	4.09458907	0.000915271
ENSMUSG00000074577	Fam65c	4.093060531	0.000919218
ENSMUSG00000042268	Slc26a9	4.092819813	0.000919218
ENSMUSG00000015970	Chdh	4.092316891	0.000920194
ENSMUSG00000037443	Cep85	4.088533026	0.000934296
ENSMUSG00000039450	Dcxr	4.087593113	0.000937052
ENSMUSG00000101389	Ms4a4a	4.084529474	0.000948453
ENSMUSG00000028600	Podn	4.080853244	0.000961454
ENSMUSG00000040253	Gbp7	4.08059831	0.000961454
ENSMUSG00000091649	Phf11b	4.079614073	0.000964473
ENSMUSG00000047230	Cldn2	4.078554139	0.000967816
ENSMUSG00000000958	Slc7a7	4.077787558	0.000969947
ENSMUSG00000034522	Zfp395	4.071619074	0.000994877
ENSMUSG00000020097	Sgpl1	4.071371586	0.000994877
ENSMUSG00000029082	Bst1	4.070559983	0.000996348
ENSMUSG00000028015	Ctso	4.070518204	0.000996348
ENSMUSG00000079017	Ifi27l2a	4.06731197	0.001007951
ENSMUSG00000030187	Klra2	4.064818653	0.001017678
ENSMUSG00000056130	Ticam2	4.060777306	0.001034332
ENSMUSG00000070691	Runx3	4.054483602	0.001061422
ENSMUSG00000075254	Heg1	4.053254607	0.001065859
ENSMUSG00000008845	Cd163	4.050160756	0.001077712
ENSMUSG00000058818	Pirb	4.04828078	0.001085229
ENSMUSG00000041556	Fbxo2	4.047675476	0.001086863
ENSMUSG00000099757	BE692007	4.047113952	0.001088298
ENSMUSG00000039109	F13a1	4.043529441	0.001103558
ENSMUSG00000059089	Fcgr4	4.039737141	0.001119476
ENSMUSG00000040234	Tm7sf3	4.035177556	0.001138991
ENSMUSG00000059970	Hspa2	4.027487275	0.001174615
ENSMUSG00000044948	Cfap43	4.027436466	0.001174615
ENSMUSG00000032220	Myo1e	4.020520179	0.001204484
ENSMUSG00000074342	I830077J02Rik	4.015716731	0.001227974
ENSMUSG00000024079	Eif2ak2	4.01242245	0.001240953
ENSMUSG00000107451	Gm44421	4.012233674	0.001240953
ENSMUSG00000052085	Dock8	4.005789077	0.001272583
ENSMUSG00000040254	Sema3d	3.997078877	0.001314745
ENSMUSG00000032436	Cmtm7	3.99670115	0.001315457
ENSMUSG00000000078	Klf6	3.996349251	0.001315573
ENSMUSG00000040852	Plekhh2	3.99618224	0.001315573
ENSMUSG00000028362	Tnfsf8	3.995737485	0.001316662
ENSMUSG00000015312	Gadd45b	3.993573731	0.001325959
ENSMUSG00000031714	Gab1	3.99300014	0.001327781
ENSMUSG00000015224	Cyp2j9	3.989236096	0.001344806
ENSMUSG00000098112	Bin2	3.987399903	0.001353841
ENSMUSG00000079339	Ifit1bl1	3.980564465	0.001390473
ENSMUSG00000024087	Cyp1b1	3.975578326	0.001416987
ENSMUSG00000032849	Abcc4	3.971808092	0.001436626
ENSMUSG00000043631	Ecm2	3.958838717	0.00151065
ENSMUSG00000030830	Itgal	3.958005078	0.001514369
ENSMUSG00000029661	Col1a2	3.956932703	0.001519616
ENSMUSG00000025006	Sorbs1	3.95097583	0.001554746
ENSMUSG00000015053	Gata2	3.949274392	0.001564232
ENSMUSG00000104415	Gm37069	3.941281624	0.001610683
ENSMUSG00000022074	Tnfrsf10b	3.938745835	0.00162448
ENSMUSG00000021337	Scgn	3.938126103	0.001625366
ENSMUSG00000063286	Gm8995	3.937262801	0.001629565
ENSMUSG00000036103	Colec12	3.932989879	0.001655452
ENSMUSG00000050931	Sgms2	3.922947625	0.001715583
ENSMUSG00000059901	Adamts14	3.918467242	0.001743924
ENSMUSG00000045322	Tlr9	3.917333997	0.001748963
ENSMUSG00000018334	Ksr1	3.914182297	0.001770185
ENSMUSG00000028644	Ermap	3.913532071	0.001773183
ENSMUSG00000031217	Efnb1	3.907905527	0.001813161
ENSMUSG00000040093	Bmf	3.907538321	0.001814102
ENSMUSG00000026880	Stom	3.906257369	0.001821919
ENSMUSG00000020037	Rfx4	3.899199792	0.001873972
ENSMUSG00000074971	Fibin	3.893256754	0.001910965
ENSMUSG00000022014	Epsti1	3.887511429	0.001951402
ENSMUSG00000097654	Gm26714	3.8874539	0.001951402
ENSMUSG00000026679	Enkur	3.883517289	0.001979364
ENSMUSG00000079298	Klrb1b	3.881926415	0.001988431
ENSMUSG00000041736	Tspo	3.881597023	0.001989165
ENSMUSG00000039376	Synpo2l	3.880663026	0.001992893
ENSMUSG00000042042	Csgalnact2	3.877938542	0.002013358
ENSMUSG00000019851	Perp	3.876265109	0.002025259
ENSMUSG00000074796	Slc4a11	3.872080957	0.002054304
ENSMUSG00000020334	Slc22a4	3.865926544	0.002096554
ENSMUSG00000026285	Pdcd1	3.865483698	0.002098319
ENSMUSG00000034990	Otoa	3.862673542	0.002114385
ENSMUSG00000049134	Nrap	3.860300818	0.002132956
ENSMUSG00000036560	Lgi4	3.858096601	0.002148121
ENSMUSG00000039197	Adk	3.854061106	0.002180234
ENSMUSG00000025911	Adhfe1	3.853995093	0.002180234
ENSMUSG00000090394	4930523C07Rik	3.852176499	0.002192266
ENSMUSG00000022562	Oplah	3.851203512	0.002198879
ENSMUSG00000026575	Nme7	3.845426258	0.00224702
ENSMUSG00000039191	Rbpj	3.839407893	0.002300609
ENSMUSG00000026989	Dapl1	3.838633266	0.002303461
ENSMUSG00000031303	Map3k15	3.834891553	0.002336575
ENSMUSG00000050953	Gja1	3.833100081	0.002349047
ENSMUSG00000049103	Ccr2	3.832485566	0.002350564
ENSMUSG00000032359	Ctsh	3.831255214	0.002360103
ENSMUSG00000042364	Snx18	3.83088899	0.002361372
ENSMUSG00000020105	Lrig3	3.826965461	0.002392493
ENSMUSG00000046223	Plaur	3.825595026	0.00240129
ENSMUSG00000074766	Ism1	3.823619161	0.002416053
ENSMUSG00000004730	Adgre1	3.822968665	0.002420153
ENSMUSG00000007041	Clic1	3.822095479	0.002426452
ENSMUSG00000044674	Fzd1	3.813388743	0.002504147
ENSMUSG00000026433	Rab29	3.812306771	0.002511455
ENSMUSG00000003849	Nqo1	3.81220522	0.002511455
ENSMUSG00000021186	Fbln5	3.810515689	0.002526314
ENSMUSG00000053175	Bcl3	3.808869966	0.002540807
ENSMUSG00000035104	Eva1a	3.802948952	0.002597473
ENSMUSG00000038332	Sesn1	3.801977944	0.002605244
ENSMUSG00000017760	Ctsa	3.800194599	0.002620377
ENSMUSG00000053470	Kdm3a	3.800081146	0.002620377
ENSMUSG00000061577	Adgrg5	3.797771494	0.002642447
ENSMUSG00000063268	Parp10	3.782515739	0.002802012
ENSMUSG00000034457	Eda2r	3.782162835	0.002803388
ENSMUSG00000039476	Prrx2	3.78119043	0.002811756
ENSMUSG00000021130	Galnt16	3.778194865	0.002843154
ENSMUSG00000087064	Sap30bpos	3.774034459	0.002888345
ENSMUSG00000004609	Cd33	3.77167492	0.002913108
ENSMUSG00000027433	Xrn2	3.770395063	0.002922692
ENSMUSG00000044337	Ackr3	3.767593982	0.00295295
ENSMUSG00000028980	H6pd	3.76681373	0.002959465
ENSMUSG00000105813	Gm42928	3.766174347	0.002961601
ENSMUSG00000037254	Itih2	3.764007054	0.00298428
ENSMUSG00000034235	Usp54	3.763391394	0.00298428
ENSMUSG00000044456	Rin3	3.76334819	0.00298428
ENSMUSG00000025351	Cd63	3.759573066	0.00301867
ENSMUSG00000031700	Gpt2	3.757992061	0.003029994
ENSMUSG00000027800	Tm4sf1	3.757952633	0.003029994
ENSMUSG00000042265	Trem1	3.749954685	0.0031209
ENSMUSG00000032289	Thsd4	3.747591971	0.003146451
ENSMUSG00000031209	Heph	3.734638334	0.003292024
ENSMUSG00000055254	Ntrk2	3.732367151	0.003310518
ENSMUSG00000037225	Fgf2	3.732323258	0.003310518
ENSMUSG00000021556	Golm1	3.731484031	0.003318592
ENSMUSG00000026104	Stat1	3.724893823	0.003388282
ENSMUSG00000036395	Glb1l2	3.724456442	0.003391139
ENSMUSG00000026407	Cacna1s	3.723632289	0.003399207
ENSMUSG00000068245	Phf11d	3.722503901	0.00340535
ENSMUSG00000037815	Ctnna1	3.715414807	0.003496059
ENSMUSG00000066058	Cldn19	3.714361529	0.003504443
ENSMUSG00000044167	Foxo1	3.714112122	0.003504802
ENSMUSG00000031659	Adcy7	3.712475366	0.003524439
ENSMUSG00000026365	Cfh	3.709145859	0.003567956
ENSMUSG00000059883	Irak4	3.708128866	0.003579157
ENSMUSG00000039084	Chad	3.704426284	0.003622265
ENSMUSG00000021133	Susd6	3.702968539	0.003639951
ENSMUSG00000026956	Uap1l1	3.695298712	0.003741761
ENSMUSG00000024308	Tapbp	3.690337851	0.003812157
ENSMUSG00000061740	Cyp2d22	3.685595893	0.003880454
ENSMUSG00000041323	Ak7	3.684435866	0.003894764
ENSMUSG00000092035	Peg10	3.676910988	0.003997461
ENSMUSG00000074361	C5ar2	3.673819557	0.004042644
ENSMUSG00000020074	Ccar1	3.670952294	0.00408472
ENSMUSG00000046240	Hepacam	3.67049968	0.004086718
ENSMUSG00000047759	Hs3st3a1	3.668729924	0.004106116
ENSMUSG00000031610	Scrg1	3.667634274	0.004120178
ENSMUSG00000021796	Bmpr1a	3.662746261	0.004192376
ENSMUSG00000000275	Trim25	3.658850893	0.004249269
ENSMUSG00000051212	Gpr183	3.656154837	0.004286796
ENSMUSG00000050195	Scd4	3.655148127	0.004299952
ENSMUSG00000069874	Irgm2	3.65218644	0.004342395
ENSMUSG00000050103	Agmo	3.65165072	0.004347734
ENSMUSG00000024039	Cbs	3.650015243	0.004371276
ENSMUSG00000005360	Slc1a3	3.649823727	0.004371276
ENSMUSG00000045827	Serpinb9	3.647957177	0.004399381
ENSMUSG00000020709	Adap2	3.64753871	0.004402784
ENSMUSG00000016356	Col20a1	3.645166284	0.004436017
ENSMUSG00000026473	Glul	3.644287693	0.004447402
ENSMUSG00000034165	Ccnd3	3.643040281	0.004465213
ENSMUSG00000049382	Krt8	3.642696895	0.00446737
ENSMUSG00000026484	Rnf2	3.641473533	0.00448484
ENSMUSG00000029826	Zc3hav1	3.640525888	0.004497555
ENSMUSG00000086429	Gt(ROSA)26Sor	3.636766139	0.004554552
ENSMUSG00000031101	Sash3	3.633000541	0.004607346
ENSMUSG00000069441	Dsg1a	3.630854729	0.004641902
ENSMUSG00000063011	Msln	3.622863725	0.004779669
ENSMUSG00000058163	Gm5431	3.621742534	0.004796392
ENSMUSG00000036867	Smad6	3.619568355	0.004830713
ENSMUSG00000028158	Mttp	3.617018875	0.00487243
ENSMUSG00000079415	Cntf	3.615001374	0.004902292
ENSMUSG00000070348	Ccnd1	3.612534182	0.004937863
ENSMUSG00000053279	Aldh1a1	3.610932165	0.004959061
ENSMUSG00000042190	Cmklr1	3.606483949	0.005036395
ENSMUSG00000029675	Eln	3.599174434	0.005167154
ENSMUSG00000019810	Fuca2	3.59489818	0.005235349
ENSMUSG00000066687	Zbtb16	3.591914075	0.005291292
ENSMUSG00000015755	Tab2	3.589790428	0.005329765
ENSMUSG00000017057	Il13ra1	3.58959453	0.005329765
ENSMUSG00000059182	Skap2	3.583454413	0.005440735
ENSMUSG00000042372	Dmrt3	3.577295602	0.005522887
ENSMUSG00000031373	Car5b	3.57601258	0.005540987
ENSMUSG00000022837	Iqcb1	3.575189635	0.005553912
ENSMUSG00000032278	Paqr5	3.57415145	0.005571449
ENSMUSG00000026068	Il18rap	3.571340093	0.005599729
ENSMUSG00000049723	Mmp12	3.571336893	0.005599729
ENSMUSG00000026303	Mlph	3.568052698	0.005661195
ENSMUSG00000010358	Ifi35	3.567634007	0.005665662
ENSMUSG00000006360	Crip1	3.566328345	0.005689352
ENSMUSG00000005125	Ndrg1	3.56313662	0.005749716
ENSMUSG00000078763	Slfn1	3.561811392	0.005769518
ENSMUSG00000024903	Lao1	3.551753598	0.005984957
ENSMUSG00000052911	Lamb2	3.54740348	0.006079778
ENSMUSG00000032369	Plscr1	3.531150459	0.00640927
ENSMUSG00000033717	Adra2a	3.526911636	0.006492082
ENSMUSG00000039013	Siglecf	3.52415725	0.00654955
ENSMUSG00000040848	Sft2d2	3.515232889	0.006762938
ENSMUSG00000031557	Plekha2	3.513289302	0.00680722
ENSMUSG00000021238	Aldh6a1	3.511656344	0.006838368
ENSMUSG00000024074	Crim1	3.510742033	0.006840335
ENSMUSG00000071547	Nt5dc2	3.507875687	0.006903595
ENSMUSG00000013275	Slc41a1	3.506714426	0.006928348
ENSMUSG00000073555	Gm4951	3.506328274	0.006932966
ENSMUSG00000035877	Zhx3	3.505683217	0.006944342
ENSMUSG00000032000	Birc3	3.499345094	0.007100413
ENSMUSG00000006611	Hfe	3.491777685	0.007270814
ENSMUSG00000102418	Sh2d1b1	3.49106263	0.007284318
ENSMUSG00000105703	Gm43305	3.488249516	0.007355671
ENSMUSG00000073876	Gm13305	3.484369471	0.007445777
ENSMUSG00000075602	Ly6a	3.480945897	0.007524087
ENSMUSG00000025161	Slc16a3	3.478944704	0.007566903
ENSMUSG00000052293	Taf9	3.477881263	0.00758183
ENSMUSG00000091549	Gm6548	3.477777357	0.00758183
ENSMUSG00000013707	Tnfaip8l2	3.477655788	0.00758183
ENSMUSG00000029321	Slc10a6	3.477252853	0.007587388
ENSMUSG00000022686	B3gnt5	3.476305741	0.007608379
ENSMUSG00000055538	Zcchc24	3.475584911	0.007622992
ENSMUSG00000048368	Omd	3.475278949	0.007623505
ENSMUSG00000021939	Ctsb	3.475154842	0.007623505
ENSMUSG00000024349	Tmem173	3.472585992	0.007685043
ENSMUSG00000050157	Gm867	3.468384351	0.007794277
ENSMUSG00000042707	Dnali1	3.466681099	0.007837832
ENSMUSG00000032376	Usp3	3.456727575	0.008114492
ENSMUSG00000028568	Btf3l4	3.452340402	0.008228765
ENSMUSG00000009907	Vps4b	3.450981181	0.00825607
ENSMUSG00000029306	Ibsp	3.449843933	0.00828003
ENSMUSG00000016528	Mapkapk2	3.447810913	0.008323656
ENSMUSG00000022136	Dnajc3	3.446613568	0.008354305
ENSMUSG00000003623	Crot	3.442888912	0.008463811
ENSMUSG00000043668	Tox3	3.44139406	0.008504115
ENSMUSG00000029759	Pon3	3.441195234	0.008504115
ENSMUSG00000056752	Dnah9	3.439422346	0.008553553
ENSMUSG00000029019	Nppb	3.438141553	0.008587638
ENSMUSG00000042507	Elmsan1	3.43751239	0.008601132
ENSMUSG00000035929	H2-Q4	3.436290669	0.008627023
ENSMUSG00000029925	Tbxas1	3.434117479	0.00868343
ENSMUSG00000023972	Ptk7	3.429910132	0.00879279
ENSMUSG00000074221	Zfp568	3.426577142	0.008881469
ENSMUSG00000029528	Pxn	3.426019163	0.008893093
ENSMUSG00000030116	Mfap5	3.425234448	0.00891217
ENSMUSG00000020473	Aebp1	3.423272845	0.008964557
ENSMUSG00000054675	Tmem119	3.42312395	0.008964557
ENSMUSG00000028121	Bcar3	3.417228467	0.009134086
ENSMUSG00000082100	Glns-ps1	3.417129823	0.009134086
ENSMUSG00000038816	Ctnnal1	3.412051257	0.009292184
ENSMUSG00000096727	Psmb9	3.407612085	0.00941676
ENSMUSG00000027333	Smox	3.405416881	0.009478791
ENSMUSG00000029204	Rhoh	3.404728106	0.009495727
ENSMUSG00000078607	1810010H24Rik	3.403931858	0.009516437
ENSMUSG00000000787	Ddx3x	3.400631782	0.009617891
ENSMUSG00000022126	Acod1	3.399921852	0.009628737
ENSMUSG00000047810	Ccdc88b	3.399663652	0.009630762
ENSMUSG00000054545	Ugt1a6a	3.398631813	0.009660078
ENSMUSG00000020424	Gatsl3	3.397945407	0.009677253
ENSMUSG00000034853	Acot11	3.397303995	0.009692865
ENSMUSG00000026668	Ucma	3.393598822	0.009803428
ENSMUSG00000024404	Riok3	3.393501282	0.009803428
ENSMUSG00000045259	Klhdc9	3.393398523	0.009803428
ENSMUSG00000039005	Tlr4	3.392419655	0.009831346
ENSMUSG00000019564	Arid3a	3.391480234	0.009857921
ENSMUSG00000030671	Pde3b	3.390923074	0.009870788
ENSMUSG00000017390	Aldoc	3.385637694	0.010040918
ENSMUSG00000033538	Casp4	3.384247644	0.010080118
ENSMUSG00000052384	Nrros	3.384169451	0.010080118
ENSMUSG00000052760	A630001G21Rik	3.383779983	0.010087106
ENSMUSG00000070327	Rnf213	3.381183809	0.010168154
ENSMUSG00000087022	9130024F11Rik	3.378505932	0.010260275
ENSMUSG00000016028	Celsr1	3.377893528	0.010275716
ENSMUSG00000028037	Ifi44	3.377121559	0.010297154
ENSMUSG00000022367	Has2	3.376749523	0.010303646
ENSMUSG00000026981	Il1rn	3.37569963	0.01033558
ENSMUSG00000037490	Slc2a12	3.37339158	0.010415101
ENSMUSG00000055322	Tns1	3.372805455	0.010429776
ENSMUSG00000024521	Pmaip1	3.372071528	0.01044452
ENSMUSG00000060459	Kng2	3.372019922	0.01044452
ENSMUSG00000035376	Hacd2	3.371222077	0.010467287
ENSMUSG00000060550	H2-Q7	3.370248271	0.010496804
ENSMUSG00000032501	Trib1	3.369668258	0.01050864
ENSMUSG00000038071	Npy6r	3.369542069	0.01050864
ENSMUSG00000031740	Mmp2	3.367415781	0.010567268
ENSMUSG00000000247	Lhx2	3.366584938	0.010591571
ENSMUSG00000022453	Naga	3.364916437	0.010640604
ENSMUSG00000038811	Gngt2	3.350489031	0.011154912
ENSMUSG00000030352	Tspan9	3.349996959	0.011158886
ENSMUSG00000057280	Musk	3.345551612	0.011303216
ENSMUSG00000031609	Sap30	3.34375494	0.011363616
ENSMUSG00000063975	Slco1a5	3.34259608	0.0113845
ENSMUSG00000026970	Rbms1	3.338182438	0.011539673
ENSMUSG00000097326	A330048O09Rik	3.337987422	0.011539673
ENSMUSG00000027884	Clcc1	3.337944955	0.011539673
ENSMUSG00000068758	Il3ra	3.332488016	0.011743617
ENSMUSG00000048249	Crebrf	3.331387194	0.011781899
ENSMUSG00000029371	Cxcl5	3.327987956	0.011901582
ENSMUSG00000074677	Sirpb1c	3.327636041	0.011907466
ENSMUSG00000032754	Slc8b1	3.32564099	0.011977113
ENSMUSG00000045193	Cirbp	3.322043023	0.012090445
ENSMUSG00000004709	Cd244	3.321417745	0.012109146
ENSMUSG00000039543	Cfap70	3.315635689	0.012345303
ENSMUSG00000021662	Arhgef28	3.315178885	0.012356921
ENSMUSG00000037095	Lrg1	3.31405694	0.012398013
ENSMUSG00000025283	Sat1	3.310038209	0.012566082
ENSMUSG00000059325	Hopx	3.307155095	0.012681207
ENSMUSG00000034533	Scn10a	3.299840681	0.01298047
ENSMUSG00000032514	Ttc21a	3.294651935	0.013195219
ENSMUSG00000028862	Map3k6	3.293376706	0.013246103
ENSMUSG00000047714	Ppp1r2	3.292431402	0.013281578
ENSMUSG00000036334	Igsf10	3.287929195	0.013458807
ENSMUSG00000031907	Zfp90	3.285465082	0.013558496
ENSMUSG00000021624	Cd180	3.284812359	0.013580649
ENSMUSG00000051435	Fhad1	3.28014217	0.013788614
ENSMUSG00000038855	Itpkb	3.276594908	0.013934447
ENSMUSG00000038059	Smim3	3.2751694	0.013984868
ENSMUSG00000038732	Mboat1	3.274997762	0.013984868
ENSMUSG00000020541	Tom1l1	3.274520786	0.013998976
ENSMUSG00000037921	Ddx60	3.272109012	0.014099776
ENSMUSG00000031489	Adrb3	3.271554245	0.014117884
ENSMUSG00000019856	Fam184a	3.269260364	0.014213561
ENSMUSG00000028150	Rorc	3.265856149	0.014375794
ENSMUSG00000015023	Ddx19a	3.265335281	0.014392514
ENSMUSG00000037784	Dzip1l	3.264670749	0.014416565
ENSMUSG00000049872	Fam26e	3.263506337	0.014466157
ENSMUSG00000017144	Rnd3	3.257259942	0.014778332
ENSMUSG00000031835	Mbtps1	3.255270309	0.01487222
ENSMUSG00000026471	Mr1	3.254264961	0.014914892
ENSMUSG00000031819	Emc8	3.254019274	0.014917738
ENSMUSG00000041390	Mdfic	3.253603975	0.014921932
ENSMUSG00000028565	Nfia	3.253556795	0.014921932
ENSMUSG00000032679	Cd59a	3.251248341	0.015003246
ENSMUSG00000021377	Dek	3.247764118	0.015167811
ENSMUSG00000000386	Mx1	3.244071465	0.015345259
ENSMUSG00000021998	Lcp1	3.234925838	0.015771457
ENSMUSG00000051506	Wdfy4	3.231881904	0.015919211
ENSMUSG00000026189	Pecr	3.228987305	0.016049186
ENSMUSG00000037664	Cdkn1c	3.228044434	0.016091495
ENSMUSG00000053110	Yap1	3.22679359	0.01614058
ENSMUSG00000029084	Cd38	3.222456493	0.016365247
ENSMUSG00000050994	Adgb	3.221987914	0.016367166
ENSMUSG00000007613	Tgfbr1	3.221934697	0.016367166
ENSMUSG00000040113	Mettl11b	3.221395183	0.016382609
ENSMUSG00000109244	Gm44751	3.220463956	0.016414257
ENSMUSG00000108608	Gm6916	3.219830745	0.016439718
ENSMUSG00000040055	Gjb6	3.218148625	0.016513346
ENSMUSG00000023153	Tmem52	3.217646919	0.016513346
ENSMUSG00000041895	Wipi1	3.217606253	0.016513346
ENSMUSG00000029313	Aff1	3.214500473	0.016660214
ENSMUSG00000023046	Igfbp6	3.213182103	0.016714974
ENSMUSG00000002985	Apoe	3.210580648	0.016855983
ENSMUSG00000016409	Nkap	3.20814931	0.016976932
ENSMUSG00000025612	Bach1	3.207696197	0.016992601
ENSMUSG00000023349	Clec4n	3.205671072	0.017090323
ENSMUSG00000035150	Eif2s3x	3.196202856	0.017564247
ENSMUSG00000048701	Ccdc6	3.19610368	0.017564247
ENSMUSG00000045817	Zfp36l2	3.195406072	0.017595359
ENSMUSG00000068299	Nat8f4	3.195065367	0.017604004
ENSMUSG00000085133	B930095G15Rik	3.19421177	0.017634056
ENSMUSG00000017830	Dhx58	3.193606272	0.017647613
ENSMUSG00000007122	Casq1	3.191496731	0.017743284
ENSMUSG00000037344	Slc12a9	3.191209956	0.01774947
ENSMUSG00000026090	2010300C02Rik	3.1906993	0.017769427
ENSMUSG00000046192	Iqub	3.18421736	0.018125334
ENSMUSG00000020593	Lpin1	3.177375282	0.01847569
ENSMUSG00000022790	Igsf11	3.174773039	0.018618379
ENSMUSG00000029622	Arpc1b	3.171913163	0.018766772
ENSMUSG00000072889	Nfxl1	3.171465601	0.01878375
ENSMUSG00000023963	Cyp39a1	3.171012849	0.018801083
ENSMUSG00000032548	Slco2a1	3.168931708	0.018885319
ENSMUSG00000018425	Dhx40	3.168791116	0.018885319
ENSMUSG00000027555	Car13	3.167800207	0.018937794
ENSMUSG00000019947	Arid5b	3.166812525	0.018990195
ENSMUSG00000068335	Dok1	3.166549995	0.018995315
ENSMUSG00000072969	Armcx5	3.165926815	0.019024016
ENSMUSG00000032596	Uba7	3.165593156	0.019033809
ENSMUSG00000100017	2410022M11Rik	3.152258791	0.019862114
ENSMUSG00000024713	Pcsk5	3.151966761	0.019869469
ENSMUSG00000028763	Hspg2	3.15019846	0.019977552
ENSMUSG00000038168	P3h2	3.149778826	0.019993684
ENSMUSG00000025172	Ankrd2	3.146659148	0.020177372
ENSMUSG00000024892	Pcx	3.145465678	0.020214571
ENSMUSG00000045838	A430105I19Rik	3.145145967	0.020224004
ENSMUSG00000042659	Arrdc4	3.14472363	0.020240547
ENSMUSG00000035805	Mlc1	3.142638021	0.020359823
ENSMUSG00000059555	Tor4a	3.140828242	0.020473254
ENSMUSG00000028863	Meaf6	3.139171957	0.02057648
ENSMUSG00000025076	Casp7	3.138209057	0.020605612
ENSMUSG00000001761	Smo	3.133895396	0.020869751
ENSMUSG00000008734	Gprc5b	3.132724787	0.020929309
ENSMUSG00000001827	Folr1	3.13134938	0.020975475
ENSMUSG00000027810	Eif2a	3.12593623	0.021325795
ENSMUSG00000086765	Gm11827	3.124637293	0.021397099
ENSMUSG00000033386	Frrs1	3.124025997	0.021421979
ENSMUSG00000031246	Sh3bgrl	3.12388567	0.021421979
ENSMUSG00000001555	Fkbp10	3.120117354	0.021644531
ENSMUSG00000062312	Erbb2	3.119872146	0.021649234
ENSMUSG00000025407	Gli1	3.119462207	0.021666056
ENSMUSG00000070867	Trabd2b	3.118131639	0.021750744
ENSMUSG00000052861	Dnah6	3.114885306	0.021951097
ENSMUSG00000000244	Tspan32	3.11465816	0.021954546
ENSMUSG00000030659	Nucb2	3.11259017	0.02209541
ENSMUSG00000032691	Nlrp3	3.109763294	0.022253448
ENSMUSG00000031668	Eif2ak3	3.108758628	0.022283627
ENSMUSG00000028476	Reck	3.10864188	0.022283627
ENSMUSG00000052415	Tchh	3.106186173	0.022401274
ENSMUSG00000091002	Tcerg1l	3.105368654	0.022436027
ENSMUSG00000034641	Cd300ld	3.104845849	0.022462089
ENSMUSG00000074151	Nlrc5	3.101585225	0.022655995
ENSMUSG00000020311	Erlec1	3.100170108	0.02273838
ENSMUSG00000029050	Ski	3.099315898	0.022788907
ENSMUSG00000030798	Cd37	3.098694045	0.022823008
ENSMUSG00000032265	Fam46a	3.094670692	0.023079141
ENSMUSG00000032202	Rab27a	3.093209432	0.023157811
ENSMUSG00000039977	Ccdc67	3.093125701	0.023157811
ENSMUSG00000029343	Crybb1	3.091475152	0.023245036
ENSMUSG00000027398	Il1b	3.088046916	0.023453418
ENSMUSG00000008575	Nfib	3.087382791	0.02348296
ENSMUSG00000053819	Camk2d	3.083091448	0.023795814
ENSMUSG00000013974	Mcemp1	3.079005098	0.024095871
ENSMUSG00000021408	Ripk1	3.078184948	0.024147889
ENSMUSG00000031681	Smad1	3.077860269	0.024159815
ENSMUSG00000022378	Fam49b	3.070676608	0.024631312
ENSMUSG00000029659	Medag	3.069073432	0.024749208
ENSMUSG00000059456	Ptk2b	3.068605277	0.024773344
ENSMUSG00000051977	Prdm9	3.067641595	0.02483866
ENSMUSG00000026928	Card9	3.063215641	0.025164343
ENSMUSG00000020032	Nuak1	3.058735995	0.025528584
ENSMUSG00000031665	Sall1	3.058188602	0.025545106
ENSMUSG00000041040	Fam117b	3.057182214	0.025600843
ENSMUSG00000020583	Matn3	3.056789203	0.025604273
ENSMUSG00000031508	Ankrd10	3.056051718	0.025652246
ENSMUSG00000033383	Rtp1	3.055590118	0.025673944
ENSMUSG00000038894	Irs2	3.055445836	0.025673944
ENSMUSG00000056753	C330011M18Rik	3.052621707	0.02587924
ENSMUSG00000030790	Adm	3.052528476	0.02587924
ENSMUSG00000068134	Zfp120	3.048804902	0.026178899
ENSMUSG00000029426	Scarb2	3.0482751	0.026202316
ENSMUSG00000030047	Arhgap25	3.046724124	0.026322481
ENSMUSG00000037369	Kdm6a	3.040834574	0.026795831
ENSMUSG00000024909	Efemp2	3.040580284	0.026802823
ENSMUSG00000009291	Pttg1ip	3.040034103	0.026835821
ENSMUSG00000066026	Dhrs3	3.03781906	0.027018102
ENSMUSG00000040564	Apoc1	3.037580649	0.027023736
ENSMUSG00000006373	Pgrmc1	3.03223726	0.02747476
ENSMUSG00000028465	Tln1	3.030746288	0.027546686
ENSMUSG00000040936	Ulk4	3.030365693	0.027565427
ENSMUSG00000109401	Cpeb1os1	3.028921489	0.027644577
ENSMUSG00000040663	Clcf1	3.028799595	0.027644577
ENSMUSG00000038521	C1s1	3.028578989	0.027648769
ENSMUSG00000002289	Angptl4	3.020528051	0.028345363
ENSMUSG00000051413	Plagl2	3.014244485	0.028905643
ENSMUSG00000045005	Fzd5	3.014070691	0.028905643
ENSMUSG00000042211	Fbxo38	3.013330878	0.028949369
ENSMUSG00000028173	Wls	3.01213661	0.029040243
ENSMUSG00000057751	Megf6	3.010625409	0.029131741
ENSMUSG00000108897	Gm44861	3.008531387	0.029269148
ENSMUSG00000047419	Cmya5	3.007363923	0.029348165
ENSMUSG00000039358	Drd5	3.007012244	0.029359791
ENSMUSG00000052749	Trim30b	3.006050807	0.029410813
ENSMUSG00000021709	Erbin	3.005244686	0.029452286
ENSMUSG00000052142	Rasal3	3.004583674	0.029499533
ENSMUSG00000053963	Stum	3.003505382	0.029570553
ENSMUSG00000097248	Gm2694	3.000361492	0.02984285
ENSMUSG00000024481	Lvrn	2.999869939	0.029857765
ENSMUSG00000047446	Arl4a	2.999349224	0.029891862
ENSMUSG00000030237	Slco1a4	2.996103935	0.030177571
ENSMUSG00000027381	Bcl2l11	2.994925763	0.030277203
ENSMUSG00000032733	Snx33	2.993030476	0.03041954
ENSMUSG00000079037	Prnp	2.992832535	0.03041954
ENSMUSG00000085795	Zfp703	2.992213345	0.030443983
ENSMUSG00000024235	Map3k8	2.987267312	0.030853761
ENSMUSG00000021583	Erap1	2.986583399	0.030905448
ENSMUSG00000026922	Agpat2	2.986024553	0.03094456
ENSMUSG00000032860	P2ry2	2.984635041	0.031041174
ENSMUSG00000025058	5430427O19Rik	2.982400774	0.031206662
ENSMUSG00000018899	Irf1	2.982241034	0.031206662
ENSMUSG00000060268	Gm1661	2.977871966	0.031601814
ENSMUSG00000044197	Gpr146	2.97646372	0.031694105
ENSMUSG00000047793	Sned1	2.975966954	0.031710059
ENSMUSG00000091890	A830073O21Rik	2.975299317	0.031745684
ENSMUSG00000105263	Gm42427	2.974125869	0.031847632
ENSMUSG00000001348	Acp5	2.973086177	0.031937919
ENSMUSG00000021792	Fam213a	2.971958496	0.032037621
ENSMUSG00000086564	Cd101	2.968967622	0.032322708
ENSMUSG00000030199	Etv6	2.965676825	0.032608523
ENSMUSG00000021763	BC067074	2.965130489	0.032648373
ENSMUSG00000031930	Wwp2	2.964087071	0.032704865
ENSMUSG00000040105	Plpp6	2.962675483	0.032837024
ENSMUSG00000098188	Sowahc	2.960724193	0.033027491
ENSMUSG00000027739	Rab33b	2.959898888	0.033097788
ENSMUSG00000033060	Lmo7	2.959646352	0.033106628
ENSMUSG00000026234	Ncl	2.959040169	0.033153505
ENSMUSG00000025701	Alox5	2.955156078	0.033518259
ENSMUSG00000030022	Adamts9	2.954414158	0.033561953
ENSMUSG00000024610	Cd74	2.9539455	0.033584153
ENSMUSG00000024673	Ms4a1	2.949287043	0.033979812
ENSMUSG00000000957	Mmp14	2.949235876	0.033979812
ENSMUSG00000098221	Gm27030	2.944659492	0.0344298
ENSMUSG00000020681	Ace	2.944271189	0.034436552
ENSMUSG00000028716	Pdzk1ip1	2.942893893	0.03457
ENSMUSG00000040725	Hnrnpul1	2.942102883	0.0346253
ENSMUSG00000061838	Suclg2	2.939364742	0.034908902
ENSMUSG00000093460	Six3os1	2.937692451	0.035059486
ENSMUSG00000036570	Fxyd1	2.935218444	0.035282572
ENSMUSG00000003031	Cdkn1b	2.933786172	0.03542651
ENSMUSG00000029468	P2rx7	2.933151235	0.035460478
ENSMUSG00000027423	Snx5	2.931357463	0.035588578
ENSMUSG00000038650	Rnh1	2.930120215	0.035711234
ENSMUSG00000026031	Cflar	2.928902747	0.035793235
ENSMUSG00000031353	Rbbp7	2.926594686	0.036001497
ENSMUSG00000004383	Large	2.926128418	0.03601152
ENSMUSG00000053024	Cntn2	2.926004605	0.03601152
ENSMUSG00000030494	Rhpn2	2.925361966	0.036047114
ENSMUSG00000001751	Naglu	2.925146048	0.036052722
ENSMUSG00000049988	Lrrc25	2.923921459	0.036155937
ENSMUSG00000029570	Lfng	2.921699657	0.036395273
ENSMUSG00000021127	Zfp36l1	2.919985355	0.036537182
ENSMUSG00000005107	Slc2a9	2.918740035	0.036644133
ENSMUSG00000003458	Ncstn	2.918362769	0.036668851
ENSMUSG00000037731	Themis2	2.918156032	0.03667353
ENSMUSG00000097815	Gm26809	2.917803712	0.036695346
ENSMUSG00000015405	Ace2	2.917315186	0.036721233
ENSMUSG00000033350	Chst2	2.917250242	0.036721233
ENSMUSG00000039481	Nrtn	2.916460913	0.036774965
ENSMUSG00000036941	Elac1	2.913913014	0.037056656
ENSMUSG00000035373	Ccl7	2.91317555	0.037124477
ENSMUSG00000062031	Athl1	2.910357144	0.037361311
ENSMUSG00000020123	Avpr1a	2.903967169	0.038051433
ENSMUSG00000050447	Lypd6	2.902888329	0.038142266
ENSMUSG00000026335	Pam	2.901195434	0.038308323
ENSMUSG00000040272	Accs	2.89959815	0.038422653
ENSMUSG00000030170	Wnt5b	2.898670491	0.038495813
ENSMUSG00000044177	Wfikkn2	2.891900397	0.039213517
ENSMUSG00000029309	Sparcl1	2.891714412	0.039213517
ENSMUSG00000019809	Pex3	2.889699418	0.039403544
ENSMUSG00000029718	Pcolce	2.888877731	0.039485913
ENSMUSG00000026701	Prdx6	2.886491277	0.039757001
ENSMUSG00000024558	Mapk4	2.88397253	0.040001231
ENSMUSG00000020890	Gucy2e	2.882405262	0.04015871
ENSMUSG00000052957	Gas1	2.879289421	0.040515277
ENSMUSG00000057143	Trim12c	2.878625219	0.040558315
ENSMUSG00000031024	St5	2.877794184	0.040644094
ENSMUSG00000019970	Sgk1	2.877016769	0.040708933
ENSMUSG00000030168	Adipor2	2.874578293	0.040974827
ENSMUSG00000054404	Slfn5	2.871818604	0.041291354
ENSMUSG00000028088	Fmo5	2.870984656	0.041342308
ENSMUSG00000023092	Fhl1	2.87095809	0.041342308
ENSMUSG00000011382	Dhdh	2.869836829	0.041464771
ENSMUSG00000040229	Gpr34	2.868449182	0.041582357
ENSMUSG00000005533	Igf1r	2.867924386	0.041629821
ENSMUSG00000021990	Spata13	2.867384079	0.041679384
ENSMUSG00000052056	Zfp217	2.866733055	0.041722021
ENSMUSG00000002699	Lcp2	2.866398116	0.04174461
ENSMUSG00000016128	Stard13	2.8639238	0.042028642
ENSMUSG00000040297	Suco	2.863005618	0.042085446
ENSMUSG00000074513	Arfip1	2.86189233	0.04219006
ENSMUSG00000033684	Qsox1	2.860465105	0.04232303
ENSMUSG00000056328	Myh1	2.860036072	0.042350575
ENSMUSG00000024697	Gna14	2.856410153	0.042749447
ENSMUSG00000069670	Nkain2	2.856103045	0.042768887
ENSMUSG00000021895	Arhgef3	2.854106496	0.042994533
ENSMUSG00000022911	Arl13b	2.85324951	0.043088597
ENSMUSG00000046844	Vat1l	2.852001313	0.04323603
ENSMUSG00000069495	Epc2	2.851831291	0.043237045
ENSMUSG00000027796	Smad9	2.849061011	0.043548538
ENSMUSG00000075273	Ttc30b	2.846084216	0.043890522
ENSMUSG00000035095	Fam167a	2.841636969	0.044395708
ENSMUSG00000000340	Dbt	2.84162662	0.044395708
ENSMUSG00000026193	Fn1	2.840476702	0.044510825
ENSMUSG00000027247	Arhgap1	2.839774749	0.044582008
ENSMUSG00000078921	Tgtp2	2.83728521	0.044889835
ENSMUSG00000025355	Mmp19	2.836534904	0.044972641
ENSMUSG00000057858	Fam204a	2.836294018	0.044983778
ENSMUSG00000025473	Adam8	2.835988543	0.045004028
ENSMUSG00000059866	Tnip2	2.835396953	0.045036637
ENSMUSG00000040147	Maob	2.835272373	0.045036637
ENSMUSG00000045679	Pqlc3	2.834847389	0.045073802
ENSMUSG00000027867	Spag17	2.831119937	0.045556429
ENSMUSG00000037852	Cpe	2.830926464	0.045560995
ENSMUSG00000052188	Gm14964	2.830050184	0.045662931
ENSMUSG00000021239	Vsx2	2.829768023	0.045670799
ENSMUSG00000021012	Zc3h14	2.829672522	0.045670799
ENSMUSG00000021756	Il6st	2.822614481	0.046585371
ENSMUSG00000034652	Cd300a	2.821587517	0.046683195
ENSMUSG00000028519	Dab1	2.820851283	0.046710395
ENSMUSG00000032715	Trib3	2.820315255	0.046745652
ENSMUSG00000052221	Ppp1r36	2.819084793	0.04683058
ENSMUSG00000037962	Fam101a	2.818146178	0.046941064
ENSMUSG00000062515	Fabp4	2.815372668	0.047253735
ENSMUSG00000055775	Myh8	2.815068655	0.047274895
ENSMUSG00000053965	Pde5a	2.814513317	0.047309509
ENSMUSG00000035273	Hpse	2.813439712	0.047444159
ENSMUSG00000087142	Gm12454	2.810172495	0.047880862
ENSMUSG00000045659	Plekha7	2.80999755	0.047883098
ENSMUSG00000032246	Calml4	2.808725462	0.048048825
ENSMUSG00000025130	P4hb	2.807362956	0.048228602
ENSMUSG00000028369	Svep1	2.806955753	0.048241727
ENSMUSG00000032413	Rasa2	2.802555792	0.0488321
ENSMUSG00000105843	Gm42644	2.801973266	0.048896155
ENSMUSG00000027848	Olfml3	2.801598336	0.0489288
ENSMUSG00000037660	Gdf7	2.801175575	0.048968731
ENSMUSG00000044646	Zbtb7c	2.795153437	0.049724533
ENSMUSG00000019767	Ccdc170	2.794892209	0.049724533
ENSMUSG00000064267	Hvcn1	2.794805195	0.049724533
ENSMUSG00000028019	Pdgfc	2.793786866	0.049850668
ENSMUSG00000039236	Isg20	2.793657298	0.049850668
