# Supplementary material for: YAP1/TAZ drives ependymoma-like tumour formation in mice
Source: Nat Commun. 2020 May 13;11:2380. doi: 10.1038/s41467-020-16167-y (PMC7220953; doi:10.1038/s41467-020-16167-y)
Supplement: Supplementary file 4 — Supplementary Data 2 [file 41467_2020_16167_MOESM4_ESM.txt]

Ensembl_Stable_IDs	Gene_Name	log2FoldChange	Status	Significantly_changed
ENSMUSG00000024803	Ankrd1	2.096715672	YAP1_specific	+
ENSMUSG00000028195	Cyr61	1.855602747	YAP1_specific	+
ENSMUSG00000039405	Prss23	1.844386063	YAP1_specific	+
ENSMUSG00000056174	Col8a2	1.533908447	YAP1_specific	+
ENSMUSG00000022178	Ajuba	1.440077776	YAP1_specific	+
ENSMUSG00000022206	Npr3	1.377642507	YAP1_specific	+
ENSMUSG00000019997	Ctgf	1.288072485	YAP1_specific	+
ENSMUSG00000023039	Krt7	1.230040012	YAP1_specific	+
ENSMUSG00000049130	C5ar1	1.173966475	YAP1_specific	+
ENSMUSG00000023043	Krt18	1.134300415	YAP1_specific	+
ENSMUSG00000056737	Capg	1.075622745	YAP1_specific	+
ENSMUSG00000030208	Emp1	1.024667635	YAP1_specific	+
ENSMUSG00000035873	Pawr	0.992248441	YAP1_specific	+
ENSMUSG00000069833	Ahnak	0.984868682	YAP1_specific	+
ENSMUSG00000009772	Nuak2	0.978979679	YAP1_specific	+
ENSMUSG00000048612	Myof	0.974221489	YAP1_specific	+
ENSMUSG00000029381	Shroom3	0.968240437	YAP1_specific	+
ENSMUSG00000058056	Palld	0.963165848	YAP1_specific	+
ENSMUSG00000038393	Txnip	0.86686698	RELA_specific	+
ENSMUSG00000039646	Vasn	0.805343408	RELA_specific	+
ENSMUSG00000029484	Anxa3	0.793588637	YAP1_specific	+
ENSMUSG00000034463	Scara3	0.747022033	RELA_specific	+
ENSMUSG00000029915	Clec5a	0.719299898	YAP1_specific	+
ENSMUSG00000043760	Pkhd1	0.690170804	YAP1_specific	+
ENSMUSG00000026604	Ptpn14	0.668399458	YAP1_specific	+
ENSMUSG00000032060	Cryab	0.666836758	YAP1_specific	+
ENSMUSG00000003484	Cyp4f18	0.652456154	YAP1_specific	+
ENSMUSG00000034422	Parp14	0.65195749	RELA_specific	+
ENSMUSG00000037860	Aim2	0.642537725	RELA_specific	+
ENSMUSG00000049107	Ntf3	0.573592165	YAP1_specific	+
ENSMUSG00000031563	Wwc2	0.564747433	YAP1_specific	+
ENSMUSG00000022512	Cldn1	0.560119651	YAP1_specific	+
ENSMUSG00000034401	Spata6	0.558676216	RELA_specific	+
ENSMUSG00000025185	Loxl4	0.556774545	YAP1_specific	+
ENSMUSG00000079415	Cntf	0.548426541	YAP1_specific	+
ENSMUSG00000036545	Adamts2	0.525944176	RELA_specific	+
ENSMUSG00000029675	Eln	0.506659478	RELA_specific	+
ENSMUSG00000039239	Tgfb2	0.477754997	YAP1_specific	+
ENSMUSG00000022037	Clu	0.473442615	RELA_specific	+
ENSMUSG00000032220	Myo1e	0.458584156	YAP1_specific	+
ENSMUSG00000052430	Bmpr1b	0.454900172	RELA_specific	+
ENSMUSG00000022686	B3gnt5	0.440573504	YAP1_specific	+
ENSMUSG00000021866	Anxa11	0.41195725	YAP1_specific	+
ENSMUSG00000028369	Svep1	0.411890226	YAP1_specific	+
ENSMUSG00000027333	Smox	0.394865907	RELA_specific	+
ENSMUSG00000019851	Perp	0.390295186	YAP1_specific	+
ENSMUSG00000053846	Lipg	0.382360739	YAP1_specific
ENSMUSG00000030022	Adamts9	0.370936994	YAP1_specific	+
ENSMUSG00000037736	Limch1	0.370645926	YAP1_specific	+
ENSMUSG00000029814	Igf2bp3	0.359109546	YAP1_specific
ENSMUSG00000045005	Fzd5	0.356567068	YAP1_specific	+
ENSMUSG00000001506	Col1a1	0.351949447	RELA_specific
ENSMUSG00000028121	Bcar3	0.346802638	YAP1_specific	+
ENSMUSG00000020592	Sdc1	0.330140515	RELA_specific
ENSMUSG00000037185	Krt80	0.327444196	YAP1_specific
ENSMUSG00000032366	Tpm1	0.324419827	YAP1_specific	+
ENSMUSG00000034165	Ccnd3	0.323069358	RELA_specific	+
ENSMUSG00000029570	Lfng	0.314107804	RELA_specific	+
ENSMUSG00000024867	Pip5k1b	0.313050538	RELA_specific
ENSMUSG00000039910	Cited2	0.312143517	YAP1_specific	+
ENSMUSG00000010461	Eya4	0.310404498	YAP1_specific
ENSMUSG00000044197	Gpr146	0.309938664	RELA_specific	+
ENSMUSG00000035095	Fam167a	0.298843287	RELA_specific	+
ENSMUSG00000049734	Trex1	0.298809956	RELA_specific
ENSMUSG00000043556	Fbxl7	0.295624993	YAP1_specific
ENSMUSG00000070348	Ccnd1	0.285262166	RELA_specific	+
ENSMUSG00000005360	Slc1a3	0.285034197	RELA_specific	+
ENSMUSG00000041324	Inhba	0.272490818	YAP1_specific
ENSMUSG00000025504	Eps8l2	0.267218408	YAP1_specific
ENSMUSG00000038894	Irs2	0.265637746	YAP1_specific	+
ENSMUSG00000029622	Arpc1b	0.262782691	RELA_specific	+
ENSMUSG00000056427	Slit3	0.254056573	YAP1_specific
ENSMUSG00000024713	Pcsk5	0.250467843	YAP1_specific	+
ENSMUSG00000041957	Pkp2	0.240251639	YAP1_specific
ENSMUSG00000029005	Draxin	0.23749252	RELA_specific
ENSMUSG00000026638	Irf6	0.229759648	YAP1_specific
ENSMUSG00000041959	S100a10	0.229154348	YAP1_specific
ENSMUSG00000000247	Lhx2	0.224482778	RELA_specific	+
ENSMUSG00000043639	Rbm20	0.222883998	YAP1_specific
ENSMUSG00000000811	Txnrd3	0.217721818	YAP1_specific
ENSMUSG00000056268	Dennd1b	0.217236708	YAP1_specific
ENSMUSG00000038702	Dsel	0.217076571	RELA_specific
ENSMUSG00000073599	Ecscr	0.215746214	RELA_specific
ENSMUSG00000040856	Dlk1	0.214687753	RELA_specific
ENSMUSG00000017817	Jph2	0.20912367	YAP1_specific
ENSMUSG00000040734	Ppp1r13l	0.207950026	YAP1_specific
ENSMUSG00000027935	Rab13	0.203334538	RELA_specific
ENSMUSG00000045659	Plekha7	0.199715343	YAP1_specific	+
ENSMUSG00000028464	Tpm2	0.198127191	YAP1_specific
ENSMUSG00000000686	Abhd15	0.193696148	RELA_specific
ENSMUSG00000001435	Col18a1	0.191705679	RELA_specific
ENSMUSG00000048616	Nog	0.19126674	YAP1_specific
ENSMUSG00000021895	Arhgef3	0.190351739	RELA_specific	+
ENSMUSG00000026343	Gpr39	0.189091683	YAP1_specific
ENSMUSG00000060206	Zfp462	0.188170012	YAP1_specific
ENSMUSG00000037016	Frem2	0.185232596	RELA_specific
ENSMUSG00000016487	Ppfibp1	0.181029863	YAP1_specific
ENSMUSG00000028883	Sema3a	0.178451766	YAP1_specific
ENSMUSG00000041417	Pik3r1	0.177988088	RELA_specific
ENSMUSG00000040584	Abcb1a	0.17715918	RELA_specific
ENSMUSG00000061524	Zic2	0.175451899	RELA_specific
ENSMUSG00000031285	Dcx	0.170673007	RELA_specific
ENSMUSG00000021585	Cast	0.16758513	YAP1_specific
ENSMUSG00000023092	Fhl1	0.167213998	YAP1_specific	+
ENSMUSG00000025888	Casp1	0.166044596	RELA_specific
ENSMUSG00000037211	Spry1	0.161201281	RELA_specific
ENSMUSG00000025060	Slk	0.158896661	YAP1_specific
ENSMUSG00000036502	Tmem255a	0.153950064	RELA_specific
ENSMUSG00000043456	Zfp536	0.15195216	RELA_specific
ENSMUSG00000019802	Sec63	0.151897356	YAP1_specific
ENSMUSG00000032625	Thsd7a	0.151447033	RELA_specific
ENSMUSG00000055980	Irs1	0.148054871	YAP1_specific
ENSMUSG00000006418	Rnf114	0.145292524	RELA_specific
ENSMUSG00000044641	Pard6b	0.143754693	YAP1_specific
ENSMUSG00000036990	Otud4	0.142296956	YAP1_specific
ENSMUSG00000030621	Me3	0.141617039	YAP1_specific
ENSMUSG00000025278	Flnb	0.140984122	YAP1_specific
ENSMUSG00000021838	Samd4	0.14096201	YAP1_specific
ENSMUSG00000025812	Pard3	0.135885535	YAP1_specific
ENSMUSG00000030428	Ttyh1	0.135367745	RELA_specific
ENSMUSG00000037940	Inpp4b	0.132378853	RELA_specific
ENSMUSG00000034327	Kctd9	0.127860209	YAP1_specific
ENSMUSG00000018830	Myh11	0.125553909	YAP1_specific
ENSMUSG00000032841	Prr5l	0.123541132	YAP1_specific
ENSMUSG00000062991	Nrg1	0.123257298	YAP1_specific
ENSMUSG00000029212	Gabrb1	0.119691989	RELA_specific
ENSMUSG00000068566	Myadm	0.114469813	YAP1_specific
ENSMUSG00000021943	Gdf10	0.113280945	RELA_specific
ENSMUSG00000002109	Ddb2	0.113236597	RELA_specific
ENSMUSG00000019899	Lama2	0.113221612	RELA_specific
ENSMUSG00000020052	Ascl1	0.11012415	RELA_specific
ENSMUSG00000025478	Dpysl4	0.109459637	RELA_specific
ENSMUSG00000039115	Itga9	0.108489933	RELA_specific
ENSMUSG00000027215	Cd82	0.107773877	RELA_specific
ENSMUSG00000022995	Enah	0.104116024	YAP1_specific
ENSMUSG00000027654	Fam83d	0.103786902	RELA_specific
ENSMUSG00000026385	Dbi	0.103636537	RELA_specific
ENSMUSG00000036356	Csgalnact1	0.103429842	RELA_specific
ENSMUSG00000032181	Scg3	0.099296253	RELA_specific
ENSMUSG00000024597	Slc12a2	0.096101645	RELA_specific
ENSMUSG00000000142	Axin2	0.09569035	RELA_specific
ENSMUSG00000049550	Clip1	0.095087833	YAP1_specific
ENSMUSG00000025085	Ablim1	0.094648484	YAP1_specific
ENSMUSG00000020607	Fam84a	0.094200126	RELA_specific
ENSMUSG00000037416	Dmxl1	0.091874487	YAP1_specific
ENSMUSG00000028194	Ddah1	0.091734652	YAP1_specific
ENSMUSG00000021559	Dapk1	0.089116708	YAP1_specific
ENSMUSG00000028649	Macf1	0.087341969	YAP1_specific
ENSMUSG00000060961	Slc4a4	0.082005924	YAP1_specific
ENSMUSG00000029250	Polr2b	0.073052574	RELA_specific
ENSMUSG00000020990	Cdkl1	0.072487791	YAP1_specific
ENSMUSG00000050315	Synpo2	0.072280293	YAP1_specific
ENSMUSG00000021676	Iqgap2	0.070358116	RELA_specific
ENSMUSG00000003746	Man1a	0.070187531	YAP1_specific
ENSMUSG00000072294	Klf12	0.070096883	RELA_specific
ENSMUSG00000001763	Tspan33	0.068267476	RELA_specific
ENSMUSG00000021294	Kif26a	0.06473824	RELA_specific
ENSMUSG00000022270	Fam134b	0.063676569	YAP1_specific
ENSMUSG00000063077	Kif1b	0.063508053	YAP1_specific
ENSMUSG00000034324	Tmem132c	0.063261621	RELA_specific
ENSMUSG00000021710	Nln	0.06104742	YAP1_specific
ENSMUSG00000048388	Fam171b	0.057412427	RELA_specific
ENSMUSG00000030905	Crym	0.056535356	RELA_specific
ENSMUSG00000046841	Ckap4	0.0558965	YAP1_specific
ENSMUSG00000022565	Plec	0.055196459	YAP1_specific
ENSMUSG00000024601	Isoc1	0.04832293	RELA_specific
ENSMUSG00000036093	Arl5a	0.04794856	YAP1_specific
ENSMUSG00000031523	Dlc1	0.044346478	YAP1_specific
ENSMUSG00000048402	Gli2	0.042334199	RELA_specific
ENSMUSG00000022848	Dirc2	0.040585982	RELA_specific
ENSMUSG00000025586	Cpeb1	0.03871437	RELA_specific
ENSMUSG00000053062	Jam2	0.038342919	YAP1_specific
ENSMUSG00000024140	Epas1	0.038007188	RELA_specific
ENSMUSG00000037580	Gch1	0.037628345	RELA_specific
ENSMUSG00000033004	Mycbp2	0.036277025	YAP1_specific
ENSMUSG00000068115	Ninl	0.035901784	YAP1_specific
ENSMUSG00000029778	Adcyap1r1	0.035482268	RELA_specific
ENSMUSG00000047996	Prrg1	0.035275731	RELA_specific
ENSMUSG00000063382	Bcl9l	0.032953696	RELA_specific
ENSMUSG00000008090	Fgfrl1	0.031728452	RELA_specific
ENSMUSG00000015401	Tmem27	0.031282285	YAP1_specific
ENSMUSG00000031104	Rab33a	0.031000862	RELA_specific
ENSMUSG00000024077	Strn	0.030956387	YAP1_specific
ENSMUSG00000036617	Etl4	0.027878729	YAP1_specific
ENSMUSG00000030525	Chrna7	0.02647942	RELA_specific
ENSMUSG00000026317	Cln8	0.026427716	YAP1_specific
ENSMUSG00000026587	Astn1	0.025979768	RELA_specific
ENSMUSG00000009628	Tex15	0.023894841	YAP1_specific
ENSMUSG00000062604	Srpk2	0.02297323	RELA_specific
ENSMUSG00000025140	Pycr1	0.020078138	RELA_specific
ENSMUSG00000024812	Tjp2	0.019948348	YAP1_specific
ENSMUSG00000031754	Nudt21	0.019900065	RELA_specific
ENSMUSG00000018604	Tbx3	0.017966405	RELA_specific
ENSMUSG00000029076	Sdf4	0.015365786	RELA_specific
ENSMUSG00000038143	Stox2	0.01531099	RELA_specific
ENSMUSG00000002341	Ncan	0.014672253	RELA_specific
ENSMUSG00000068614	Actc1	0.011996792	YAP1_specific
ENSMUSG00000061878	Sphk1	0.011135161	YAP1_specific
ENSMUSG00000022044	Stmn4	0.010647239	RELA_specific
ENSMUSG00000037885	Stk35	0.009582277	YAP1_specific
ENSMUSG00000038305	Spats2l	0.008094571	YAP1_specific
ENSMUSG00000019820	Utrn	0.007271335	YAP1_specific
ENSMUSG00000016386	Mpped2	0.007088151	RELA_specific
ENSMUSG00000008305	Tle1	0.005920992	RELA_specific
ENSMUSG00000042988	Notum	0.00495698	RELA_specific
ENSMUSG00000015143	Actn1	0.004510738	YAP1_specific
ENSMUSG00000018761	Mpdu1	0.0039767	RELA_specific
ENSMUSG00000025876	Unc5a	0.002507145	RELA_specific
ENSMUSG00000044496	2510039O18Rik	-0.001701116	YAP1_specific
ENSMUSG00000036218	Pdzrn4	-0.002911838	RELA_specific
ENSMUSG00000057738	Sptan1	-0.003200145	YAP1_specific
ENSMUSG00000020108	Ddit4	-0.004218519	RELA_specific
ENSMUSG00000033768	Nrxn2	-0.004974385	RELA_specific
ENSMUSG00000029798	Herc6	-0.005021918	RELA_specific
ENSMUSG00000061751	Kalrn	-0.005554797	YAP1_specific
ENSMUSG00000024589	Nedd4l	-0.006682767	YAP1_specific
ENSMUSG00000067455	Hist1h4j	-0.006786555	RELA_specific
ENSMUSG00000071506	Tmem139	-0.00693974	YAP1_specific
ENSMUSG00000031343	Gabra3	-0.007012347	RELA_specific
ENSMUSG00000027346	Gpcpd1	-0.00855155	RELA_specific
ENSMUSG00000007682	Dio2	-0.008952885	RELA_specific
ENSMUSG00000061080	Lsamp	-0.009613047	RELA_specific
ENSMUSG00000020315	Sptbn1	-0.009867123	YAP1_specific
ENSMUSG00000045333	Zfp423	-0.009874609	RELA_specific
ENSMUSG00000023911	Flywch2	-0.010697697	RELA_specific
ENSMUSG00000035161	Ints6	-0.01106889	RELA_specific
ENSMUSG00000055723	Rras2	-0.011416011	YAP1_specific
ENSMUSG00000046707	Csnk2a2	-0.012241055	YAP1_specific
ENSMUSG00000034088	Hdlbp	-0.013750856	YAP1_specific
ENSMUSG00000020598	Nrcam	-0.013798934	RELA_specific
ENSMUSG00000026955	Sapcd2	-0.015702709	RELA_specific
ENSMUSG00000053477	Tcf4	-0.017869947	RELA_specific
ENSMUSG00000004360	9330159F19Rik	-0.018474602	RELA_specific
ENSMUSG00000024620	Pdgfrb	-0.020480176	RELA_specific
ENSMUSG00000042115	Klhdc8a	-0.020808766	YAP1_specific
ENSMUSG00000046230	Vps13a	-0.02129067	YAP1_specific
ENSMUSG00000029603	Dtx1	-0.023103444	RELA_specific
ENSMUSG00000051510	Mafg	-0.023620491	RELA_specific
ENSMUSG00000025235	Bbs4	-0.025559565	RELA_specific
ENSMUSG00000036206	Sh3bp4	-0.025696629	YAP1_specific
ENSMUSG00000026994	Galnt3	-0.025946245	YAP1_specific
ENSMUSG00000051177	Plcb1	-0.031838137	RELA_specific
ENSMUSG00000029599	Ddx54	-0.031910433	YAP1_specific
ENSMUSG00000062169	Cnih4	-0.036613644	YAP1_specific
ENSMUSG00000020284	1810043G02Rik	-0.03685993	RELA_specific
ENSMUSG00000025813	Homer2	-0.040690481	RELA_specific
ENSMUSG00000039713	Plekhg5	-0.04311884	RELA_specific
ENSMUSG00000060981	Hist1h4h	-0.047759379	RELA_specific
ENSMUSG00000032452	Clstn2	-0.049711322	YAP1_specific
ENSMUSG00000052544	St6galnac3	-0.050545424	RELA_specific
ENSMUSG00000041540	Sox5	-0.051827358	RELA_specific
ENSMUSG00000040028	Elavl1	-0.052980947	YAP1_specific
ENSMUSG00000034993	Vat1	-0.053449695	YAP1_specific
ENSMUSG00000001270	Ckb	-0.058293508	RELA_specific
ENSMUSG00000018648	Dusp14	-0.062819403	YAP1_specific
ENSMUSG00000021892	Sh3bp5	-0.065790435	RELA_specific
ENSMUSG00000018411	Mapt	-0.066941706	RELA_specific
ENSMUSG00000022132	Cldn10	-0.067060854	RELA_specific
ENSMUSG00000030519	Apba2	-0.069401535	RELA_specific
ENSMUSG00000004127	Trmt10a	-0.071021839	YAP1_specific
ENSMUSG00000071076	Jund	-0.072066588	RELA_specific
ENSMUSG00000024109	Nrxn1	-0.07217705	RELA_specific
ENSMUSG00000020451	Limk2	-0.073240417	YAP1_specific
ENSMUSG00000030067	Foxp1	-0.073631583	YAP1_specific
ENSMUSG00000001036	Epn2	-0.076974248	RELA_specific
ENSMUSG00000005148	Klf5	-0.078914422	YAP1_specific
ENSMUSG00000089715	Cbx6	-0.079730865	RELA_specific
ENSMUSG00000054455	Vapb	-0.079893173	RELA_specific
ENSMUSG00000025132	Arhgdia	-0.08045522	RELA_specific
ENSMUSG00000053166	Cdh22	-0.080855197	RELA_specific
ENSMUSG00000064262	Gimap8	-0.081222523	RELA_specific
ENSMUSG00000013236	Ptprs	-0.081765442	RELA_specific
ENSMUSG00000034780	B3galt1	-0.082766933	RELA_specific
ENSMUSG00000040724	Kcna2	-0.08673757	RELA_specific
ENSMUSG00000047786	Lix1	-0.088263056	RELA_specific
ENSMUSG00000047454	Gphn	-0.090956785	RELA_specific
ENSMUSG00000030084	Plxna1	-0.093451026	YAP1_specific
ENSMUSG00000032890	Rims3	-0.095895484	RELA_specific
ENSMUSG00000027570	Col9a3	-0.095898405	RELA_specific
ENSMUSG00000007036	Abhd16a	-0.097881596	RELA_specific
ENSMUSG00000040652	Oaz2	-0.098402937	RELA_specific
ENSMUSG00000019230	Lhx9	-0.099908971	YAP1_specific
ENSMUSG00000000223	Drp2	-0.099917926	RELA_specific
ENSMUSG00000045930	Clec14a	-0.100942802	RELA_specific
ENSMUSG00000002007	Srpk3	-0.10192868	RELA_specific
ENSMUSG00000041762	Gpr155	-0.102568522	RELA_specific
ENSMUSG00000000627	Sema4f	-0.103637707	RELA_specific
ENSMUSG00000032118	Fez1	-0.109099198	RELA_specific
ENSMUSG00000037747	Phyhipl	-0.110472132	RELA_specific	+
ENSMUSG00000021696	Elovl7	-0.110644949	RELA_specific
ENSMUSG00000026817	Ak1	-0.111483369	YAP1_specific
ENSMUSG00000017639	Rab11fip4	-0.111497577	RELA_specific
ENSMUSG00000044469	Tnfaip8l1	-0.114647689	RELA_specific
ENSMUSG00000062661	Ncs1	-0.114822469	YAP1_specific
ENSMUSG00000020601	Trib2	-0.11980038	RELA_specific	+
ENSMUSG00000022791	Tnk2	-0.120310854	RELA_specific
ENSMUSG00000024347	Psd2	-0.123007608	RELA_specific
ENSMUSG00000037031	Tspan15	-0.135649698	RELA_specific
ENSMUSG00000057963	Itpk1	-0.136272445	RELA_specific
ENSMUSG00000020848	Doc2b	-0.142889829	RELA_specific
ENSMUSG00000027239	Mdk	-0.144579887	RELA_specific
ENSMUSG00000021256	Vash1	-0.15122013	RELA_specific
ENSMUSG00000032184	Lysmd2	-0.151301162	RELA_specific
ENSMUSG00000040860	Crocc	-0.154293552	RELA_specific
ENSMUSG00000039103	Nexn	-0.158698446	YAP1_specific
ENSMUSG00000028698	Pik3r3	-0.165127262	RELA_specific
ENSMUSG00000032482	Cspg5	-0.168094702	RELA_specific
ENSMUSG00000032724	Abtb2	-0.17008693	RELA_specific
ENSMUSG00000075334	Rprm	-0.173895406	RELA_specific
ENSMUSG00000060572	Mfap2	-0.180562311	RELA_specific
ENSMUSG00000025092	Hspa12a	-0.184926054	YAP1_specific
ENSMUSG00000021684	Pde8b	-0.186668698	RELA_specific
ENSMUSG00000030302	Atp2b2	-0.188905835	RELA_specific
ENSMUSG00000047787	Flrt1	-0.196733452	RELA_specific
ENSMUSG00000027223	Mapk8ip1	-0.200247484	RELA_specific	+
ENSMUSG00000009097	Tbx1	-0.205376651	RELA_specific
ENSMUSG00000036192	Rorb	-0.205662245	RELA_specific
ENSMUSG00000062393	Dgkk	-0.215995152	YAP1_specific
ENSMUSG00000003070	Efna2	-0.218690062	RELA_specific
ENSMUSG00000030307	Slc6a11	-0.227976718	RELA_specific	+
ENSMUSG00000026879	Gsn	-0.239119676	RELA_specific
ENSMUSG00000026921	Egfl7	-0.245590314	RELA_specific
ENSMUSG00000009075	Cabp7	-0.246788094	RELA_specific
ENSMUSG00000010066	Cacna2d2	-0.248692087	RELA_specific	+
ENSMUSG00000027562	Car2	-0.249234168	RELA_specific	+
ENSMUSG00000042589	Cux2	-0.253116305	RELA_specific	+
ENSMUSG00000046447	Camk2n1	-0.254712244	RELA_specific
ENSMUSG00000017417	Plxdc1	-0.260716552	RELA_specific	+
ENSMUSG00000041351	Rap1gap	-0.263907814	RELA_specific	+
ENSMUSG00000026833	Olfm1	-0.269072399	RELA_specific	+
ENSMUSG00000022306	Zfpm2	-0.27609113	RELA_specific
ENSMUSG00000036111	Lmo1	-0.281071569	RELA_specific
ENSMUSG00000003273	Car11	-0.284163418	RELA_specific	+
ENSMUSG00000020811	Wscd1	-0.291084652	RELA_specific	+
ENSMUSG00000037922	Bank1	-0.300350676	YAP1_specific
ENSMUSG00000028664	Ephb2	-0.304485839	RELA_specific	+
ENSMUSG00000039304	Tnfsf10	-0.305769163	RELA_specific
ENSMUSG00000029838	Ptn	-0.309563535	RELA_specific	+
ENSMUSG00000060639	Hist1h4i	-0.311846616	RELA_specific
ENSMUSG00000031239	Itm2a	-0.314750079	RELA_specific	+
ENSMUSG00000027985	Lef1	-0.326226604	RELA_specific	+
ENSMUSG00000050914	Ankrd37	-0.34176221	YAP1_specific
ENSMUSG00000038264	Sema7a	-0.363382206	RELA_specific	+
ENSMUSG00000042116	Vwa1	-0.385333889	RELA_specific	+
ENSMUSG00000041378	Cldn5	-0.388795947	RELA_specific	+
ENSMUSG00000026043	Col3a1	-0.397333892	RELA_specific	+
ENSMUSG00000032908	Sgpp2	-0.425059986	YAP1_specific	+
ENSMUSG00000048458	Fam212b	-0.460511924	RELA_specific	+
ENSMUSG00000039883	Lrrc17	-0.61059813	RELA_specific	+
ENSMUSG00000031170	Slc38a5	-0.661218327	RELA_specific	+
