# Supplementary material for: YAP1/TAZ drives ependymoma-like tumour formation in mice
Source: Nat Commun. 2020 May 13;11:2380. doi: 10.1038/s41467-020-16167-y (PMC7220953; doi:10.1038/s41467-020-16167-y)
Supplement: Supplementary file 5 — Supplementary Data 3 [file 41467_2020_16167_MOESM5_ESM.txt]

Gene	Transcriptome	Proteome	Protein.IDs
0610007P14Rik	-2.505431313	-0.048935318	D3YUR8;Q9ERY9
0610010F05Rik	0.396406206	-0.00266037	M0QWF3;Q68FF0;Q68FF0-2;Z4YM60;Z4YN22
0610010K14Rik	-1.809778087	-0.044361877	A2CF80;A2CF83;D3Z687;Q9DCT6-4;Q9DCT6-3;Q9DCT6-2;Q9DCT6;F6S0D5;F8WH46;H3BJI0;F6XN97
0610037L13Rik	-2.693576651	0.087689209	Q8BHG2;Q8BHG2-3;A2A8E2;B7ZC72;B7ZC71;Q8BHG2-2;B7ZC73;A2A8E4;D6REH4
1110004E09Rik	-1.289733654	-0.089658928	Q8BL95;D3YZC4;D3YUI6;D6REH7;F7C0A6
1110037F02Rik	0.8819682	-0.077609253	E9PZY8;A2AIV2
1110051M20Rik	-0.597093905	0.038424492	A2AII6;Q8BHR8-2;Q8BHR8
1700037H04Rik	-0.415157945	0.10566864	H7BXB9;F8WIU1;Q9D1K7
1810009A15Rik	-1.348498247	0.07836113	Q9D937;A0A087WQJ5;A0A087WRC2
1810043G02Rik	-0.386817895	0.169588661	Q3U699;Q8C6G1
1810043H04Rik	-1.966183229	0.093915176	A0A087WQY7;A2AMZ4
2010107G23Rik	-1.484705642	-0.075491333	D3Z7G3;D3YYX8;Q9D882;D3Z2E9;F8WHN9
2010300C02Rik	3.1906993	0.104663086	E9Q3M9;F7B0R9;E0CXB3
2210016F16Rik	-0.848207503	0.011982727	G3X8U3
2310022A10Rik	-0.920291108	0.008615685	A0A087WRI8;G5E8E3;Q8R3Y5-2;Q8R3Y5
2310035C23Rik	0.128701623	-0.048233032	E9QM90;Q148V7;A0A087WSS1;Q148V7-2;G3X9J4;Q148V7-3;A0A087WRM8;A0A087WPW3
2310061I04Rik	-3.553124056	-0.038211823	B8JJ67;B8JJ66;F6X1P1;B8JJ69
2410002F23Rik	-0.105452002	0.134434128	A0A087WSJ7;Q3TE80
2410004B18Rik	-1.562579097	-0.168535614	Q9CWU4;A0A087WQ28;D6RCI4;F6XV67
2610301B20Rik	-0.354317793	-0.030809021	B1AV75;Q3UJP5
2700060E02Rik	-0.153353425	0.000667953	Q4VA29;Q9CQE8
2900011O08Rik	-1.695485156	0.046816635	Q8R1Y2;D3Z3S8;D3YWS4
3110002H16Rik	-1.841517401	-0.011255264	Q3U4H5;Q8VC42
3110043O21Rik	-0.711896003	0.003362274	Q6DFW0;Q3U3D8;A2ANZ2
4833439L19Rik	-2.828328046	0.03546524	D3Z1F7;Q9DBN4;Q9DBN4-3;D3YXF2;Q9DBN4-2
4933430I17Rik	1.646748143	-0.03947258	Q8BHW4
5031439G07Rik	-2.886395312	-0.031103516	B1APX2;Q3UE31
5730455P16Rik	2.324475957	-0.052772522	Q9CYI0;J3KMQ6;B1AQG3
8030462N17Rik	0.736851402	-0.027167892	Q8BH50;Q0VAW6;Q8BH50-2
9030617O03Rik	1.338441062	0.053404427	E9QMK9;Q8BH86-2;Q8BH86
9030624J02Rik	-0.132742595	-0.056413651	I1E4X5;Q8BWQ6;D3YW20;D3YW19;Q8BWQ6-3;Q8BWQ6-2;H3BJE8;F6RR19
9330182L06Rik	-0.416420284	-0.07612381	Q3UZV7;Q3UZV7-2;Q3UZV7-3;E9PUJ3;Q3UZV7-5;Q3UZV7-4;Q3UZV7-7;Q3UZV7-6
9430020K01Rik	-0.232071361	-0.006922913	B7ZN02;Q5DTX6
9930021J03Rik	0.414110552	0.08699913	H3BL88;H3BKP8
A230065H16Rik	-0.54040795	-0.005734253	G3UW55
A730017C20Rik	1.705453082	0.142951965	H3BJK3;E9Q5J6;Q8C4X7
A830010M20Rik	0.0893765	-0.078809738	G3X9V7;E9QLA8;Q80TK0;F7CG54;Q3TEG0;D3YUW2
Aaas	0.488890186	0.056704712	P58742
Aacs	-3.102257034	-0.153837585	Q9D2R0
Aagab	-2.325476313	0.046918106	Q8R2R3
Aak1	-0.453770954	-0.079924011	Q3UHJ0;Q3UHJ0-2;A0A0N4SVA1;Q91ZK0
Aamdc	-0.763289158	-0.012574768	D3Z442;D3YZD8;Q8R0P4;D3YWY5;D3Z1Q3;Q8R0P4-2;D3YX09;Q8CF11;D3YY39
Aamp	-0.490680522	0.019251633	J3QN89;Q3TJ22;A0A087WNM5
Aars	-1.350435254	0.000710297	Q8BGQ7
Aars2	-3.931525124	0.038856125	Q14CH7
Aarsd1	-1.114965329	-0.055315781	Q3THG9;A2A4P4;A2A4P3
Aasdhppt	-2.208366012	-0.139983749	Q9CQF6-2;Q9CQF6
Aatk	-4.323112896	-0.113869858	B1AZF9;B1AZF3;Q80YE4-4;Q80YE4-2;Q80YE4;Q80YE4-3
Abat	0.437517399	-0.084860611	P61922;P61922-2;Q3TUE8;F7C9G3;F6RN86
Abca1	2.730853595	0.211299133	P41233
Abca2	-1.869647211	-0.249415016	A2AJ26;P41234
Abca3	-0.974882938	0.049293137	Q8R420;Q6AXE3;E9PX95
Abca5	1.344593139	-0.006915665	Q8K448;A2AEP5;A2AEP6
Abca9	2.168849315	0.029966545	Q8K449
Abcb10	-2.234641014	-0.031534576	Q9JI39
Abcb1a	1.371887675	0.012170792	P21447;B2RUR3;P06795;A0A0G2JDM4;P21440
Abcb6	-3.343455812	-0.237408447	Q9DC29
Abcb7	-0.832504775	0.043581772	Q61102
Abcb8	-1.873482012	0.020490265	Q9CXJ4;F6ZFC5;D3Z492
Abcb9	-3.815051236	-0.001486969	Q9JJ59;Q9JJ59-2
Abcc1	1.510708691	-0.029592133	A5D6P3;O35379
Abcc3	4.908199733	-0.139941025	J3QML2;B2RX12-3;B2RX12-2;B2RX12
Abcd2	-0.863376741	-0.088660812	Q61285;P48410
Abcd3	0.713222666	0.06993103	P55096;A0A0G2JDI9;A0A0G2JGA4
Abce1	-1.482846587	-0.014604187	Q3UHY8;P61222
Abcf1	-1.955084158	-0.061049652	Q6P542;REV__D3YY58;REV__D3YZ69;REV__Q3UHD3-3;REV__Q3UHD3
Abcf2	-1.365178265	-0.05396347	Q99LE6
Abcf3	-0.232894907	0.003675842	Q8K268
Abcg2	0.381838835	0.076136398	S4R2E1;Q7TMS5;S4R2M4;D3Z150
Abhd10	-0.704020281	0.100593185	Q6PE15;Q6PE15-2;F6X5P5
Abhd11	-2.482506525	-0.02820015	Q8K4F5;D3YYK0;A0A0J9YU40
Abhd12	-0.391266393	-0.024800491	Q99LR1;D6RFU2;D6RI21;Q99LR1-2;F7BHM8
Abhd16a	-1.042449878	-0.025060654	Q9Z1Q2;G3UX11
Abhd17b	1.863222738	0.046699905	Q7M759
Abhd17c	0.666485564	-0.077038193	Q8VCV1
Abhd4	4.924158987	0.269874954	Q8C0M2;Q3U7M5;Q8VD66;A0A0G2JEC8;A0A0G2JFC7;A0A0G2JE28;A0A0G2JDM2
Abhd5	-1.815864961	-0.057142639	Q9DBL9-2;Q9DBL9
Abhd6	-2.86944138	-0.068002319	Q8R2Y0-2;Q8R2Y0
Abi1	1.359194403	-0.052383423	B7ZCU2;B7ZCU5;B7ZCU4;B7ZCU3;B7ZCU0;J3QNK8;Q8CBW3-5;Q8CBW3-2;Q8CBW3-4;Q8CBW3-3;Q8CBW3
Abi2	0.367363847	-0.003501892	A0A087WPP8;Q6AXH6;Q6AXD2;P62484;A0A087WRS3;A0A087WR90;A0A087WNT3;A0A087WNU9;A0A087WP64;A0A087WPE6
Abi3	4.35038062	0.11243763	Q8BYZ1
Abl2	0.533488369	-0.035813522	F8VQH0;Q4JIM5;B2RQ57;G3UWQ2;A0A087WQB7
Ablim1	1.423777983	0.048480225	E9Q9C0;E9Q9C1;E9Q9C2;E9QK41;Q8K4G5-2;Q8K4G5;E9Q9C7;E9Q9C4;Q8K4G5-4;E9Q030;Q8K4G5-3;E9Q9Q7;E9Q9D1;E9Q9D2;F6YHE5;Q8K4G5-5
Ablim2	-2.35913431	-0.075353622	Q8BL65-2;Q8BL65-3;E9Q0W6;E9Q4K0;Q8BL65-5;Q8BL65;Q8BL65-4;F6VVW4;F7A5C5;D3Z0Y4;F6UI99;D3YYR9
Ablim3	-1.711029225	-0.073237991	Q69ZX8
Abr	0.292753596	-0.054962158	Q5SSL4;E9PUE7;Q5SSL4-2;Q5SSL4-3;H3BJY3;H3BKV6;H3BKT3;Z4YN68;H3BL84
Abr	0.292753596	-0.159299088	Q5SSL4-4
Abracl	-0.738686276	-0.195659256	E9QMV2;Q4KML4
Abtb2	-2.361418559	-0.005844879	Q3T9J9;Q7TQI7
Acaa1a	-2.908210102	0.015644455	Q921H8;H3BJZ9;H3BKL5;Q3UKM0;Q8VCH0;H3BKA1;H3BJG8;H3BJC1
Acaa2	1.354138805	0.088297653	Q8BWT1
Acaca	-0.686334347	-0.049259186	Q5SWU9;Q5SWU9-2;V9GWS0;E9Q4Z2;V9GXY1;D3Z0B3;V9GWR9;V9GWS1
Acad11	-0.636072624	0.104558563	Q80XL6;D3YTQ5
Acad8	-0.290413637	0.044374466	D3YTT4;Q9D7B6
Acad9	-1.877528777	-0.055619812	Q8JZN5;A0A0G2JF25;A0A0G2JDY4
Acadl	1.709153271	0.030638123	P51174
Acadm	1.030701627	0.031345749	P45952;D6RFD7
Acads	0.195446292	0.151338959	Q07417;F6RAZ3
Acadsb	2.788216106	0.033079529	Q9DBL1;E9Q5L3
Acadvl	-0.499990196	0.042823029	B1AR28;P50544
Acap2	1.327872907	0.038028336	Q6ZQK5;Q6ZQK5-2
Acap3	-1.174039253	0.075693893	A2ADA6;Q6NXL5
Acat1	-0.472384115	-0.034178162	Q8QZT1
Acat2	-3.827226862	-0.080274963	Q8CAY6;G3XA25;Q80X81;F2Z459
Acbd3	1.147840464	-0.047240448	Q8BMP6
Acbd5	1.033135627	0.031562805	E9QNH7;Q5XG73-2;Q5XG73-3;Q5XG73;Z4YM84;Z4YN06
Acbd6	-0.307930865	0.028411102	Q9D061;Q9D061-2;Q9D061-3;A0A0A6YWZ1
Ace	2.944271189	0.128665161	P09470;F6QCP8;P09470-2
Acin1	-1.612071347	0.054898071	Q9JIX8-4;Q9JIX8;F6RJ39;B8JJ92;B8JJ91;Q9JIX8-3;Q9JIX8-2;Q52KR6;B8JJ89;F6Q8C0;B8JJ90
Acly	-2.566353997	-0.145822144	Q91V92;Q3V117;Q3TS02
Aco1	-1.127015197	0.02515564	P28271
Aco2	-2.993522637	-0.106812668	Q99KI0
Acot1	0.605519262	0.148032379	O55137;Q9QYR7-2;Q9QYR7;Q14DI6;Q32Q92-2;Q32Q92;Q6Q2Z6;Q8BWN8;Q91YQ6
Acot11	3.397303995	0.096512222	A2AVR6;Q543P6;Q8VHQ9
Acot13	-1.528160312	0.038431549	Q4VA32;Q9CQR4
Acot2	0.780555584	0.043253326	Q9QYR9
Acot7	-2.90016668	-0.126012421	Q91V12-2;Q91V12-4;E9PYH2;Q91V12;Q91V12-3
Acot9	0.026427067	0.042874146	Q9R0X4;Q32MW3
Acox1	1.719469206	0.078124619	Q9R0H0-2;Q9R0H0;A2A848
Acox3	4.85389053	0.158795166	Q3TAW3;E9Q296;Q8C178;Q9EPL9;D3Z2N6
Acp1	0.247404502	-0.051806259	Q9D358
Acp1	0.247404502	0.009943008	Q561M1;Q9D358-2
Acp2	1.832168659	0.058829498	P24638;B7ZCF4;B7ZCF5
Acp6	-1.017424006	0.157878494	Q8BP40
Acsbg1	-3.100152316	-0.058607864	Q99PU5;D3Z2G8;D3Z1Z2
Acsf2	2.025902138	0.078300476	Q8VCW8
Acsf3	1.057115638	0.058747101	Q3URE1;Q3URE1-2
Acsl1	0.949195171	0.00150032	D3Z041;P41216;D3Z457;D3YVF6;F6WNZ2
Acsl3	0.658379632	0.055710602	Q9CZW4;E9PUC2;D3Z4I4
Acsl4	-0.451707502	0.013965225	Q9QUJ7-2;Q9QUJ7
Acsl5	-3.204211451	-0.087891388	Q3UC67;Q8JZR0
Acsl6	-0.478532122	-0.085475922	Q5ICG5;Q8R1X1;Q91WC3;Q91WC3-2;Q5F2C5;Q8BYJ0;E9Q7Y2;Q8C028;B0QZJ6;B1ARG5;F6WYN6
Acss1	0.108420422	-0.078408051	Q569W4;Q99NB1
Acss2	-8.693625455	-0.205236816	A2AQN5;A2AQN4;Q9QXG4;D6RHA7;F7CU63
Actb	0.590299726	0.038444901	B2RRX1;P60710;E9Q1F2;E9Q5F4;G3UZ07;E9Q606;F8WGM8;E9Q2D1;F6WX90;V9GXQ2
Actbl2	0.782808674	-0.28470192	Q8BFZ3
Actc1	0.40496812	0.046567535	Q497E4;P68033;P62737;Q3UJ36;P63268;P68134;D3YZY0;D3Z2K3
Actg1	-1.015192079	0.001532364	Q4KL81;P63260;B1ATY1;G3UYG0
Actl6a	-0.8076141	-0.146775818	Q505L1;Q9Z2N8;A0A0A6YWG8;D3YVN1;A0A0A6YWR1;A0A0A6YW15
Actl6b	-1.95989549	0.008621597	Q99MR0;F8WI57;D3Z4L2;D3Z5W4;D3Z2E2
Actn1	0.052363254	0.102980423	A1BN54;Q7TPR4
Actn2	-0.03726199	0.032594299	Q9JI91;D3YY95
Actn4	0.282628848	-0.031158829	E9Q2W9
Actn4	0.282628848	0.074917603	Q3ULT2;P57780;D3Z0L8;D3Z761
Actr10	-1.165939311	-0.052412796	Q9QZB7
Actr1a	-0.763936507	-0.01726265	P61164
Actr1b	-1.999392321	-0.093764877	Q8R5C5;E0CYB4;E0CZD4
Actr2	1.334663937	-0.001424408	Q5SW83;P61161
Actr3	1.030756438	0.019526291	Q3ULF7;Q99JY9;A0A087WRA1;A0A087WQ14;A0A087WP86;A0A087WS98;A0A087WQ83;A0A087WPR6
Actr3b	-1.251121076	-0.066227341	Q641P0;Q641P0-2
Acvr1	-2.333745491	0.085715675	B1AW87;P37172
Acvr1b	0.590765728	-0.117225075	Q3TZF1;Q61271
Acy1	-0.364668178	-0.215064621	A0A087WPX1;A0A087WRE0
Acy1	-0.364668178	0.113166046	Q99JW2
Acyp1	-0.88567111	-0.015617371	E9QJT5;P56376
Acyp2	-0.953667433	-0.067359924	P56375
Ada	1.384081664	-0.005539703	Q4FK28;P03958
Adal	-0.860106381	-0.172302055	Q80SY6-2;Q80SY6
Adam10	0.95369083	-0.025758362	O35598;E9PYF2;D3Z1E6
Adam11	-5.422493666	-0.132435226	Q7TQG7;Q9R1V4
Adam22	0.485831128	-0.068466187	Q9R1V6-12;Q9R1V6-13;Q9R1V6-14;Q9R1V6-11;Q9R1V6-8;Q9R1V6-15;Q9R1V6;Q9R1V6-9;Q9R1V6-20;Q9R1V6-5;Q9R1V6-1;Q9R1V6-6;D3YUP9;Q9R1V6-17;Q9R1V6-7;Q9R1V6-10;Q9R1V6-4;Q9R1V6-16;Q9R1V6-19;Q9R1V6-2;Q9R1V6-18;Q9R1V6-21;D3YUQ0;F7CDH3;F6VJ78;F7DAP1;F6PZ09;F6XIT3;F7BZ55;F6XRZ6;F6SK63;F7BXL9;F6TDF4;F7AYY9;S4R1S5
Adam23	-0.114847482	-0.082758331	Q5SRA0;Q9R1V7-4;Q9R1V7-3;Q9R1V7-2;Q9R1V7
Adam9	2.191628885	0.109770966	E9Q638;Q61072
Adap1	-2.389202943	-0.04136467	E9PY16;Q5SSK2;Q8R2V5
Adar	-0.134549089	0.028130722	Q99MU3-2;Q99MU3;Q99MU3-5;Q99MU3-3;Q99MU3-4
Adarb1	-2.849952948	-0.12240715	Q91ZS8-5;Q91ZS8-4;Q91ZS8-3;Q91ZS8-2;Q91ZS8;Q91ZS8-6
Adck1	-0.855044105	0.082453918	Q9D0L4;Q9D0L4-2
Adcy1	0.21914885	-0.007837296	O88444
Adcy2	-4.025897467	-0.044194412	Q3V1Q3;Q80TL1;Q91WF3
Adcy3	-4.467315433	-0.005907059	B8JK56;Q8VHH7
Adcy5	-1.681756358	0.013774109	P84309;P84309-2
Adcy6	0.107669379	0.048499298	Q01341;F8VQ52
Adcy8	-2.087642549	0.00253334	P97490
Adcy9	0.158053279	-0.084211349	P51830;E9Q706
Adcyap1	6.78382108	0.391661263	Q3UYH8;O70176
Adcyap1r1	0.595035726	-0.017719269	E9Q968;E9PVE8;P70205;E9Q3E8;Q6NXJ9;E9Q4B3;E9QAL0
Add1	-2.893567895	0.005308914	F8WGR0;Q9QYC0-2;Q9QYC0;F6RDR0
Add1	-2.893567895	-0.073863983	F8WHZ9
Add1	-2.893567895	-0.007015228	E9Q1K3;D3Z0T1;A0A0J9YVI4;F6V4G5
Add2	-0.023195436	-0.023707199	Q9QYB8;Q9QYB8-2;Q9QYB8-3;A0A0N4SWF0
Add3	2.39312599	0.041455841	Q9QYB5-2;Q9QYB5
Adgrb2	-3.115808883	-0.033446121	H7BX92;H7BX74;H7BWZ2;Q8CGM1-2;Q8CGM1-3;Q8CGM1;B1ASC0
Adgrl1	-2.635502176	-0.17404995	E9Q3V9;E9Q9Q9;D6RI60;F6YP92;A0A0G2JDU4;A0A0G2JDH6;A0A0G2JE37;A0A0G2JGZ4
Adgrl1	-2.635502176	-0.05703392	H7BX15;Q80TR1;Q80TR1-2
Adgrl3	0.258023254	-0.121358109	D3Z5M6;Q80TS3-3;Q80TS3;Q80TS3-5;D3Z4S7;D3YVT9;D3YTW7;K3W4M8;D3Z3G4;D3Z593;D3Z634;D3Z3X6;D3Z6H7;D3Z6H9;Q80TS3-2;D3YWB1;D3Z4V0;D3YWR3;D3Z6J2;D3YU23;Q80TS3-4;Q80TS3-6;F6WMY5
Adh5	-0.299834508	0.018967056	Q6P5I3;P28474;A0A0G2JGS3;Q9D748;Q64437
Adhfe1	3.853995093	0.004151344	A0A087WRE7;Q8R0N6-2;Q8R0N6
Adi1	0.008276826	-0.025799561	Q99JT9;F7ARY2
Adk	3.854061106	0.18960762	P55264-2;P55264
Adnp	0.498175408	0.059222412	Q9Z103
Ado	-3.895480032	-0.072631454	Q6PDY2
Adora1	-0.127332536	0.007979584	Q60612
Adprh	-1.080986588	0.050623322	Q3U5N4;P54923
Adprhl2	-0.9762985	-0.027339554	Q8CG72;Q8CG72-2
Adra2a	3.526911636	0.245795059	Q3URE6;Q01338
Adrbk1	-1.195512553	-0.039216995	Q3U1V3;Q99MK8;Q7TS64;E9PW16;E9Q419;F6Y9P3;F7AEX1;F6QY34
Adrm1	-0.455788019	0.015456009	Q9JKV1;A0A0A6YVU8;D3YUD8
Adsl	-0.642703066	-0.007276154	P54822;E9Q242;E9Q3T7;E9Q0A0;A0A0G2JFI8;A0A0G2JFL8
Adss	0.028367398	-0.059003448	B9EIE9;P46664
Adssl1	1.132286895	-0.212315941	J3QN31;P28650;P28650-2
Aes	-2.490740871	0.018779373	P63002;P63002-2
Afap1	-0.092051772	0.047444916	Q80YS6;E9Q8X9;Q8BZI0-2
Afap1l2	1.16650397	0.238932037	Q5DTU0;Q5DTU0-2
Afg3l2	-0.658362219	-0.052129364	Q8JZQ2;Q920A7-2
Afm	-0.13682761	-0.144347572	O89020;O89020-2;O89020-3
Afp	-0.377645628	0.415322495	P02772
Aftph	1.165500689	-0.055086899	Q80WT5-2;Q80WT5;H3BJH7;H3BKM5;H3BIZ9
Aga	1.026410358	0.103090668	A2RSS6;Q64191
Agap1	-0.564038737	-0.06419487	Q8BXK8;A0A087WRF2;E9Q3K3
Agap2	-1.635794893	-0.051137543	Q3UHD9;Q3UHD9-2
Agap3	-0.755541948	0.000434113	F8VQE9;Q8VHH5;Q8VHH5-2;A0A0G2JDW1;A0A0G2JER6
Agfg1	-0.269053291	-0.010321808	A0A087WNV1;A0A087WSR7;A0A087WR52;Q8K2K6-3;Q8K2K6-2;Q8K2K6-1;Q8K2K6;A0A087WRL1
Agfg2	-2.876621992	-0.055911255	Q3TBU7;Q3U2K8;Q80WC7-2;Q80WC7
Agk	-3.770861317	-0.087431717	Q9ESW4;Q9ESW4-2;A0A0J9YU24
Agl	0.814932771	0.044532013	F8VPN4;A0A0G2JGI9;F6XXE6;F7CSZ6;E0CYU6;E0CX86
Ago1	-0.173936598	0.101953888	Q8CJG1;H3BJ70;Q8CJF9;Q8CJF8-2;Q8CJF8
Ago2	0.385400062	0.026239777	Q8CJG0
Agpat1	-3.17206527	-0.130540466	O35083
Agpat3	-0.249756614	-0.115314865	Q9D517;D3YUW0;D3Z1M6
Agpat4	-1.842213582	-0.119293213	Q8K4X7;E9Q6S5;E9Q2T9;E9Q2W7
Agpat5	-2.051226277	0.004960251	Q9D1E8;F8WGD9
Agps	0.556737324	-0.026229095	A2AL50;Q8C0I1;A2AL49;H3BKN2;H3BJ14
Agrn	-0.897447184	0.028723907	M0QWP1
Agrn	-0.897447184	-0.029149628	A2ASQ1;Z4YK85;A2ASQ1-3;A2ASQ1-2;Z4YJS5
Agt	4.706795388	0.935232925	Q3UTR7;P11859
Agtpbp1	-1.286256257	-0.020860672	Q641K1-2;Q641K1;Q641K1-5;Q641K1-4;Q641K1-3;F6ZCF0;E9PXA7;E9Q878;Q8C1R2;E9Q3T5;E9PX07;E9Q2R5;E9Q352
Ahcy	-0.601053711	0.03205986	P50247;Q3TF14;A2ALT5
Ahcyl1	1.864823234	-0.003860855	Q80SW1;D3Z2Q0;F7ATQ6
Ahcyl2	0.164950782	-0.075842667	Q68FL4
Ahcyl2	0.164950782	3.74E-05	F8WGT1;F8WI65;Q68FL4-2;H3BKT5;D3YYM7;H3BL31;D3YX97;A0A0N4SUY4;E9PX77
Ahdc1	-0.563411944	-0.370147133	Q6PAL7
Ahi1	1.133322735	-0.186325455	E9QP54;Q8K3E5-2;Q8K3E5;E9Q552
Ahnak	6.974048971	0.964376831	E9Q616
Ahnak2	0.750346029	0.170132446	F7CVJ5;F7DBB3;E9PYB0
Ahsa1	-1.210016788	-0.089354324	Q8BK64
Ahsa2	-1.772506937	-0.031072235	F6S1R2;Q8N9S3-2;Q8N9S3-3;Q8N9S3;A2AF82;A2AF81
Ahsg	0.317300573	0.346291351	P29699;Q3UEK9;CON__P12763
AI413582	-1.99565724	0.045226669	Q3V2N7
AI837181	-0.082334166	0.045470428	E9QNR6;Q8VD62
Aida	1.032589007	0.046892166	Q8C4Q6;Q8C4Q6-2
Aif1	5.027721272	0.477613068	G3UYJ2;Q4FJL9;O70200
Aif1l	1.913494084	0.303714561	A0A0A6YWH2;Q9EQX4
Aifm1	-2.269570987	-0.030105972	B1AU25;Q9Z0X1
Aifm2	-0.812458577	0.236783028	Q8BUE4;Q8BUE4-2
Aimp1	-1.01177896	-0.020046616	Q3UZG4;P31230;A0A0G2JDW6;A0A0G2JEU9;A0A0G2JDV0;A0A0G2JDH0
Aimp2	-2.209589659	-0.049729156	Q8R010;Q8R3V2
Aip	-2.542719564	0.034325409	O08915;D3YW40
Ak1	-1.544528812	-0.076173782	Q9R0Y5;Q9R0Y5-2;Z4YN97;A0A0A6YXW8
AK157302	-0.212452481	0.071337128	I3ITR1;Q9D924
Ak2	0.036319364	0.067939758	Q9WTP6;Q9WTP6-2;F7BP55
Ak3	4.673426904	0.123790359	Q9WTP7;F6RP11
Ak4	-4.126909373	-0.143190002	Q3U489;Q9WUR9;A2ARF6;F6TEU8;A2ARF5
Ak5	-1.377251941	-0.090578461	Q920P5;A0A0G2JGN7;Q920P5-2
Ak6	-0.026316686	-0.018166733	Q8VCP8
Akap1	-2.039593297	-0.08895607	O08715-6;O08715;O08715-4;O08715-2;O08715-5;O08715-3
Akap10	0.410977417	-0.038029861	O88845;O88845-2;O88845-3
Akap11	0.645483037	-0.642798424	E9Q774;E9Q777
Akap12	4.779233004	0.089453888	Q9WTQ5;Q9WTQ5-2
Akap5	0.595049855	-0.01702919	H3BIV5;D3YVF0
Akap6	-0.06947933	0.044651413	E9Q9K8
Akap7	-2.040345	-0.148721695	O55074;Q7TN79
Akap8	0.102546672	0.120339203	Q059U9;Q9DBR0
Akap8l	-1.533106241	-0.024523163	Q5RL57;Q9R0L7
Akap9	0.187172373	0.021176147	E9QQ10;Q70FJ1-3;Q70FJ1-2;Q70FJ1;H3BLL7
Akr1a1	-0.663417516	0.037951279	Q9JII6;Q540D7;B1AXW3
Akr1b10	-1.364495613	-3.36E-05	G5E895;D3Z494;S4R2G9;Q5M9J9;P21300;P45377
Akt1	-0.64348921	0.05532341	P31750;D3Z783;D3YXX3;D3YYP9
Akt1s1	-3.350785208	-0.061886215	Q9D1F4;E9QKI5;E9QKI4;D3Z4W3;D3Z4R0;F6R8S6;D3YWZ1
Akt2	-3.177500347	0.049292374	Q3TY95;Q60823;F8WHG5;D3YXM7;D3Z3N2;D3Z0M3;D3YZJ5;D3Z490
Akt3	-0.728964856	-0.118691635	Q9WUA6;Q9WUA6-2
Aktip	-1.765755686	-0.098010254	Q64362;D3Z2J4;D3Z632
Alad	-0.401408803	0.049617767	P10518
Alb	0.625953653	0.292539978	Q546G4;P07724
Alcam	1.03313777	0.050414658	E9Q3Q6;Q54AJ5;Q61490;E9Q4G8;F6QH25;Q5MPX5
Aldh16a1	-0.209825518	-0.099799156	D3Z0B9;Q571I9
Aldh18a1	-1.516188736	-0.002598572	Q9Z110-2;Q9Z110;D3Z0B4;H3BKJ8;H3BLE8
Aldh1a1	3.610932165	0.117459869	P24549
Aldh1a2	8.010842579	0.421619415	Q62148
Aldh1a3	0.004046993	0.986860657	G3UWP3;Q3UIA4;Q9JHW9
Aldh1a7	-1.709752163	0.136664963	B2RTL5;O35945
Aldh1b1	-1.507866606	-0.055796432	Q9CZS1;G3UYH1
Aldh1l1	1.947815639	0.212514877	Q8R0Y6;A0A0N4SW56;A0A0N4SVT2
Aldh1l2	2.140691601	0.137340546	Q8K009;D3Z6B9
Aldh2	0.037738459	-0.014060593	Q544B1;P47738;A0A0G2JEU1;A0A0G2JFQ0;D3YYF3;A0A0G2JF60
Aldh3a2	-1.007938252	0.031957626	B1ATI0;B1AV77;P47740
Aldh4a1	-3.205748132	-0.002385712	Q8CHT0
Aldh5a1	-0.765079308	-0.125723648	B2RS41;Q8BWF0
Aldh6a1	3.511656344	0.103718948	Q9EQ20
Aldh7a1	0.769702706	0.063127136	Q9DBF1-2;Q9DBF1;G3UYR8;G3UY72;E9Q1H3;E9Q1G1
Aldh9a1	-2.001901898	0.01481781	Q3U367;Q9JLJ2
Aldoa	-1.689336534	-0.062388992	Q5FWB7;P05064;A6ZI44;D3YWI1;Q9CPQ9;A6ZI46;D3Z510;A6ZI47;D3YV98;Q3UER1;Q91Y97
Aldoc	3.385637694	0.08462944	P05063
Alg1	-0.040068201	0.116160583	Q921Q3-2;Q921Q3
Alg2	0.447329037	0.013411713	Q9DBE8;F6RBY3
Alg3	-2.926125375	0.038621712	D6RCW8;Q8K2A8
Alg5	0.251822611	0.052936172	D6RCG2;Q9DB25
Alg9	-1.460845024	-0.215186119	E0CZF3;E0CZ10;Q8VDI9
Alkbh6	-2.609840165	0.148842239	Q8K2U2
Alkbh8	-0.114389857	0.022265625	Q80Y20;Q80Y20-2;Q80Y20-3
Alpl	4.733838959	0.1548069	P09242;E9Q7P8;B1AXF5;B1AXF6
Als2	-0.315748002	0.050368118	Q920R0;Q920R0-2
Alyref	-0.73345162	-0.060737991	O08583;O08583-2;Q9JJW6-2;Q9JJW6
Ambp	-0.549259921	0.260407829	Q07456
Amdhd2	0.139384093	0.113640213	Q8JZV7;F6UP77;F7CUP3
Amer2	-0.52942942	0.072809219	Q8CCJ4
Amer2	-0.52942942	-0.112267113	Q8CCJ4-2
Amfr	0.851064732	-0.097618484	Q9R049-2;Q9R049
Amot	0.395603818	-0.022363663	Q8VHG2;Q8VHG2-2;B1AXE9;F6QYS7;F6YMV1;A0A067XG49;Q9D4H4-2;Q9D4H4
Ampd2	-3.092144186	-0.034228516	A2AE27;Q9DBT5
Ampd3	0.160147271	0.01857872	O08739;F6XQD0;D3Z4N3;D3YU73;A0A0G2JFD4;Q3V1D3
Amph	-2.046685194	-0.094893265	A0A0G2JEG8;Q7TQF7
Amt	-1.928597252	0.077206802	A2RSW6;Q8CFA2
Amz2	-1.547785323	-0.057154465	B1AT59;Q400C8;B1AT60;Q400C8-2
Anapc1	-0.014927406	0.029113007	P53995;A2ATQ5
Anapc11	-1.66049188	0.068515205	Q9CPX9
Anapc13	-1.646960477	-0.012953949	Q8R034
Anapc2	-1.107543063	-0.027658844	Q8BZQ7;A2AI11
Anapc4	2.757942068	-0.037139511	Q3TM92;Q91W96
Anapc5	-1.125635596	0.046805573	A0A0G2JE03;Q3UFC2;Q3TWF7;A0A0G2JDM7;Q8BTZ4-2;Q8BTZ4;A0A0G2JDE8;A0A0G2JFH0;A0A0G2JGE5;A0A0G2JF12;A0A0G2JG78
Anapc7	0.001196104	0.026018715	D3YU58;Q9WVM3
Angel2	1.05887562	0.048336411	Q8K1C0-2;Q8K1C0;Q8K1C0-3;F6SBQ6;Q8K1C0-5;Q8K1C0-4
Ank1	-1.660433815	0.046617508	D3Z5M4;Q02357-5;Q02357-6;G5E8J2;B7ZW98;E9QNT8;G8JL84;D3YTV8;Q0VGY9;Q02357-2;Q02357;Q02357-3;Q02357-4;G3UY11;F7D1P5;D6RJ51
Ank2	-0.080088547	0.041078758	S4R2D6;Q8C8R3-6
Ank2	-0.080088547	0.008427811	Q8C8R3-2;S4R2T7;S4R1B7
Ank2	-0.080088547	-0.017247009	S4R249;S4R1J9
Ank2	-0.080088547	0.066188431	S4R291;Q8C8R3-4;S4R285;S4R245;Q8C8R3;S4R2D0;Q8C8R3-5;S4R2F3;S4R2R5;S4R1I1;Q8C8R3-8;S4R1U2;S4R2Q9;S4R241
Ank2	-0.080088547	-0.141784668	S4R2H6;S4R1V6
Ank2	-0.080088547	-0.084181976	Q8C8R3-7
Ank3	-0.51748788	-0.04252739	S4R2K9;G5E8K5-2;G5E8K5;G5E8K5-3;G5E8K3;G5E8K2;S4R1S2;S4R2S8;S4R236;G5E8K5-6;G5E8K5-4;S4R187;S4R2C1;S4R2F5;S4R1X7;G3X971;G5E8K5-5;S4R2J6;S4R165;S4R208;Q3UVY0;S4R229;S4R278;S4R1U4
Ank3	-0.51748788	-0.098590469	A0A087WNU5;A0A087WRU2;S4R162
Ank3	-0.51748788	-0.096483612	A0A087WRP9
Ankfy1	0.511877961	0.052916336	Q810B6;Q810B6-2
Ankib1	0.542239283	-0.020207977	Q6ZPS6;A0A0G2JEA0
Ankle2	1.375462277	-0.034826279	Q6P1H6;Q6P1H6-3;Q6P1H6-2;Q6P1H6-4
Ankmy2	-1.121756269	-0.020863724	Q3TPE9;Q3TPE9-2
Ankrd13d	-3.300132363	-0.106761169	Q6PD24;E9Q821;E9Q6X4;F7B209
Ankrd17	0.489693604	-0.034893799	Q99NH0;E9QKG6;A0A0G2JDZ9;Q99NH0-2;E9Q804;Q99NH0-3
Ankrd27	-2.367276253	-0.476564598	Q3UMR0-2;Q3UMR0-3;Q3UMR0
Ankrd28	1.661370781	0.051721954	Q505D1
Ankrd34a	-2.136574367	-0.153025818	B2RW11
Ankrd34b	-0.829471562	-0.171705627	Q3UUF8;E9Q655
Ankrd40	-2.514288115	-0.282050896	Q5SUE8-2;Q5SUE8-3;Q5SUE8
Ankrd44	2.684689144	0.042273712	E9QNQ2;B2RXR6;J3QK37;J3QK13
Ankrd46	-0.639834438	-0.014828491	Q8BTZ5
Ankrd49	0.980005644	0.119528961	Q8VE42
Ankrd50	1.254386892	-0.017838287	F7BE84;A6H6J9;D3Z643
Ankrd52	-1.041315564	-0.035058594	Q8BTI7;F7BT68
Ankrd63	-0.445193638	-0.083929062	A2ARS0
Anks1b	0.245857382	-0.04314003	S4R286;Q8BIZ1;K4DI73;S4R1G5
Anks1b	0.245857382	-0.084234619	S4R1Q0;S4R2I2;S4R2H2;S4R1H2;E9QPP6;S4R2E3;Q8BIZ1-2;Q8BIZ1-4;S4R2H8;Q8BIZ1-5;S4R1K4;S4R1W3;S4R2M2;S4R2K2
Ano10	-0.500285639	0.117672729	Q8BH79-2;Q8BH79;Q8BH79-3;Q8BH79-4
Ano6	4.202813014	0.236516762	Q6P9J9
Ano8	-2.863741776	-0.085567093	Q6PB70
Anp32a	-1.117192585	0.028571701	O35381;D3Z7M9;D3YYE1;F6UFG6;Q64G17
Anp32b	-1.128987406	0.094903564	Q9EST5;Q9EST5-2
Anp32e	0.544780895	0.175248337	P97822;P97822-2;E9Q5H2;E9PZF5;E9Q0X5;A0A0G2JEK9;E9Q2G1;E9Q5H9
Anpep	-0.806012559	-0.022711563	P97449
Anxa1	13.51830392	0.722624207	Q4FJV4;P10107
Anxa11	4.72755424	0.453186417	P97384;D3Z7U0
Anxa2	7.154144075	0.5399086	Q542G9;P07356;B0V2N5;B0V2N7;B0V2N8
Anxa3	8.22824581	0.445925903	O35639;Q3TET3;A0A0G2JDV9;A0A0G2JGL7
Anxa4	1.695419414	0.243861008	P97429;F7ANV6;A0A0N4SW89;D3Z0S1;A0A0N4SV57;S4R1F2
Anxa5	2.435115573	0.179401016	P48036;A0A0G2JGQ0
Anxa6	-4.208435027	-0.042499542	F8WIT2;P14824
Anxa7	0.586446616	0.087472534	Q07076
Ap1b1	0.456598278	-0.059635162	Q5SVG5;Q5SVG4;O35643
Ap1g1	0.481432355	-0.052433777	Q8CBB7;P22892;O88512
Ap1m1	-0.636853428	-0.015590286	Q3UG16;P35585;D3YZ71;Q9WVP1;Q9WVP1-2;S4R1Q4
Ap1s1	-2.424435463	0.013350296	P61967;D3Z0D6;D3YXN0;D3Z268;Q7TN05
Ap1s2	2.416424702	-0.149297714	Q9DB50;Q3TIV9;B1B0F6;Q8BW87
Ap2a1	-1.189000153	-0.044716644	P17426-2;P17426;F6TPX8;F6VSP9;E9PWD0
Ap2a2	-0.085837641	-0.040524292	P17427;A0A0J9YUA7
Ap2b1	-0.285550121	-0.044249344	Q9DBG3;Q9DBG3-2;H3BIY9;H3BKM0;H3BJ06;Q5SWR0
Ap2m1	-0.554039827	-0.058668137	Q3TWV4;Q5FWI9;P84091
Ap2s1	-1.075572678	0.006423569	Q3UJ76;P62743
Ap3b1	1.28758311	0.102374268	Q9Z1T1
Ap3b2	-5.109829781	-0.07488327	Q9JME5;E9Q1S6
Ap3d1	-1.678790732	-0.051672745	O54774
Ap3m1	-0.222483951	-0.086916733	Q9JKC8;H7BWY2;D3YXV9;D6RI63;D3YWU3
Ap3m2	-2.337459213	-0.086575317	Q8R2R9
Ap3s1	-1.958895305	-0.044060516	Q3U8S0;Q9DCR2
Ap3s2	1.204366522	-0.032781601	Q8BSZ2
Ap4e1	0.675072852	0.091651154	Q80V94;H3BL03;A2ASB3
Ap4m1	0.956999356	0.057587051	Q9JKC7
Apba1	-2.581599647	-0.114212418	B2RUJ5;B2RUJ5-3;B2RUJ5-2
Apba2	-1.877707438	-0.120087051	P98084;E9Q505;Q3TYH5
Apbb1	-1.47556118	-0.013791656	Q9QXJ1;A0A087WR62;A0A087WPS7;A0A087WPI2;Q9QXJ1-2;A0A087WRP1;A0A087WQH0;A0A087WNN4;A0A087WQC5;A0A087WPF4;A0A087WRY7
Apbb1ip	5.133629939	0.008855629	B1AYC9;Q8R5A3
Apbb2	1.130352641	-0.092453384	Q3TDW6;E9PWH3;Q3TIZ5;F6V9I9;Q9DBR4-3;Q9DBR4-2;Q9DBR4;F6V8Y6;E9QPX0
Apc	-0.421554417	-0.026428604	E9QLQ9;B2RUG9;Q61315-2;Q61315;Q61315-4;Q61315-3;E9Q4H1;Q8C493;F6Q4R2
Apc2	-1.077519479	-0.117268372	D3YTR0;G5E832;Q9Z1K7
Apeh	-1.943952464	-8.93E-05	Q8R146;Q8R146-2;A0A0A6YXV0
Apex1	0.050174443	0.085003662	Q544Z7;P28352;F6QA74;D3Z124;D3Z6R9
Api5	-0.066809727	0.046533203	O35841
Apip	-1.208008561	0.122015381	Q9WVQ5
Aplf	0.729329519	-0.03062439	Q9D842-2;Q9D842-3;Q9D842
Aplp1	-1.026781403	-0.096496964	Q03157
Aplp2	1.070357043	-0.063858414	Q06335;Q06335-2
Aplp2	1.070357043	-0.061722183	Q60709
Apmap	1.307814466	-0.00847435	Q9D7N9
Apoa1	1.115128771	0.277959061	Q00623;CON__P15497
Apoa1bp	-1.150171244	0.030234909	Q8K4Z3
Apoa2	-0.304241616	0.041057205	P09813
Apoc1	3.037580649	-0.102801514	P34928
Apoc3	0.471869823	-0.090348053	E9QP56;P33622
Apod	4.582163089	0.332076073	P51910
Apoe	3.210580648	-0.065169144	Q3TXU4;P08226;A0A0K0K186;G3UWN5;E9Q327;G3UZM8
Apoh	-0.80048214	0.199676514	Q01339;I7HJR3
Apoo	-1.383302098	-0.117094421	Q9DCZ4-2;Q9DCZ4;Q9DCZ4-3
Apool	-0.014180092	0.075249863	Q78IK4;B1AV14
App	1.24976698	-0.080510712	P12023-2;P12023;P12023-3
Appl1	0.733622481	0.001360703	Q8K3H0
Appl2	5.276693021	0.170090485	Q3TVI6;Q8K3G9;D3Z340;H3BL43;D6RFR7;H3BJX0
Aprt	-1.076718417	0.088654709	P08030
Aqp4	1.496099312	0.386548233	P55088-2;P55088;P55088-3
Aqr	0.399568395	0.032010269	A2AQA7;Q8CFQ3
Araf	-0.767763833	-0.138514709	P04627;B1AUN8
Araf	-0.767763833	0.002342796	Q8CAD1
Araf	-0.767763833	-0.081852722	E9Q0P8
Arcn1	1.718745684	0.029316711	Q5XJY5
Arf1	-0.497662647	-0.044251251	P84078;Q3U344;P61205
Arf2	0.807885537	0.090240479	Q8BSL7;A2A6T9;D3YV25;E9Q2C2
Arf4	-0.351060728	0.002743149	Q14BR4;P61750;E9Q798;F6UFB9
Arf5	-1.822359231	-0.05524292	P84084
Arf6	-1.430880204	0.021139908	Q3U0D7;P62331
Arfgap1	-0.536701555	-0.106652451	V9GWV1;V9GXM1;Q3TGS9;Q9EPJ9-2;Q9EPJ9
Arfgap2	-1.282102207	0.007859039	Q99K28;Q99K28-2
Arfgap3	-0.641558393	0.018227768	Q9D8S3
Arfgef1	0.214030552	-0.070550156	G3X9K3;D3YYK9
Arfgef2	-0.17432052	-0.046171951	A2A5R2;F6YCJ0
Arfgef3	0.200096784	-0.051693344	Q3UGY8;REV__Q9JI19;REV__Q8K2D8
Arfip1	2.86189233	-0.00996666	A2RSX9;E9QAY5;E9Q3G5;G5E8V9
Arfip2	0.724930203	-0.002363205	Q8K221;D3Z2F3;D6RHM6
Arglu1	-2.570185202	0.000460434	Q3UL36;Q3UL36-2;Q8CIS0-2;Q8CIS0
Arhgap1	2.839774749	0.082326126	A2AH25;Q5FWK3
Arhgap12	0.871596498	-0.096450424	S4R203;S4R248;A0A0A0MQ95;B2RUJ8;S4R221;Q8C0D4;S4R2V0;S4R1B0
Arhgap20	-0.177442794	-0.087079811	D3YUH8;Q6IFT4
Arhgap21	1.699977506	0.073084641	B7ZCJ1;B7ZCJ0;A0A0A0MQE8;G3UWM5;G3UX38;F6WQR2
Arhgap23	-0.416735854	0.030368042	B1AQY2;Q69ZH9;F8VQ11;D6RDB5
Arhgap25	3.046724124	-0.223359489	Q8BYW1-2;Q8BYW1-3;Q8BYW1
Arhgap26	0.402630781	-0.034029388	E9QAQ3;Q6ZQ82;D3Z1X5;F6XTB7
Arhgap28	1.827298637	-0.099295235	E9Q642;Q8BN58-2;Q8BN58-3;Q8BN58
Arhgap31	-0.045033559	-0.001465607	B2RSI0;A6X8Z5
Arhgap32	1.082070161	0.051066589	Q811P8;Q811P8-2;S4R2G6;S4R2C0
Arhgap33	-3.427529858	-0.015505981	Q80YF9
Arhgap35	-0.723261915	-0.018756866	B2RTN5;Q91YM2
Arhgap39	-1.516863367	-0.060914993	H7BX46;P59281-2;G3X932;P59281;H3BJM3;H3BLS4;H3BKC8
Arhgap44	0.494371494	-0.072278214	Q5SSM3;Q5SSM3-2;Q5SSM3-3;F6T1Y2;Q5SSM3-4
Arhgap5	0.372414369	-0.070625687	E9PYT0;P97393
Arhgdia	-1.131086402	0.043809509	Q99PT1
Arhgdib	2.602908095	0.237725067	Q61599;D3YWL7;A0A0N4SVH4
Arhgef1	-1.07526304	-0.032679367	E9PUF7;Q61210-4;Q61210;Q61210-3;Q61210-2;Q61210-5;F6ZN61
Arhgef10l	2.006459445	-0.127583122	A2AWP8-5;F6ZH54;A2AWP4;F6S3V7;A2AWP6;A2AWP8-3;A2AWP8-2;A2AWP8-4;A2AWP8
Arhgef11	0.467680633	-0.011234665	Q68FM7;E9Q0A3;D6RGQ8
Arhgef12	-0.128537037	-0.019159317	Q8R4H2;F8VQN6
Arhgef18	0.654220834	-0.0036026	Q6P9R4;Q6P9R4-2;Q6P9R4-3
Arhgef2	-1.108458359	-0.029429626	Q60875;Q60875-5;Q60875-4;H3BJ45;H3BJU7;H3BJ40;H3BJX8;H3BKH9;Q60875-3;Q60875-2;H3BL15;H3BLF9;H3BJ59;H3BIX8;H3BLJ1;H3BJM4;H3BJ48
Arhgef26	1.859593958	0.097981262	D3YYY8;F6TAL7
Arhgef28	3.315178885	0.169597244	G5E8P2;P97433-2;P97433
Arhgef7	0.077203101	0.057184982	Q9ES28-5
Arhgef7	0.077203101	-0.001428604	Q9ES28-3;Q9ES28;Q9ES28-2;Q9ES28-7;Q9ES28-4;D3Z0V2;Q9ES28-8;Q9ES28-6;H3BJ53
Arhgef9	0.540727925	-0.116276169	S4R1K5;Q3UTH8;Q3UTH8-4;Q3UTH8-3;Q3UTH8-2;B1AXI6;A0A0G2JEH1;B1AXI2;B1AXI4;A0A0G2JFA1;A0A0G2JE35;S4R1J2;A0A0G2JEU6;E0CX56;E0CYU0;S4R1A7;Q3TQN9;E9Q3I3;A0A0G2JEU0;Q5DU57-2;Q5DU57;Q7TNR9
Arid1a	0.135592731	0.010080338	E9QAQ7;A2BH40;A2BH40-4;A2BH40-2;A2BH40-3
Arid1b	0.235518377	-0.052619934	E9Q4N7;E9Q6R4;E9Q4N6
Arid2	1.256305068	0.210762024	E9Q7E2
Arid4b	0.211517226	-0.256628609	Z4YL44;Z4YMH1;A2CG63-2;A2CG63
Arih1	-0.47014471	-0.076145172	Q9Z1K5;H9KV21;H7BWY7
Arih2	2.060589124	0.021755219	Q3TK92;Q9Z1K6;A0A0A6YXB0;A0A0A6YXA7
Arl1	-0.805998929	-0.057282257	F8WIB1;Q14AC7;P61211;E9Q006
Arl14ep	-0.200726761	-0.027828217	Q8BIX3;Q8BIX3-2
Arl15	-0.822044579	-0.152570724	Q8BGR6
Arl2	-2.005680704	0.018366241	Q9D0J4
Arl2bp	-3.540740313	-0.051115036	Q9D385-2;Q9D385
Arl3	-1.82238893	-0.043334961	Q543P7;Q9WUL7
Arl5a	0.653412765	0.018513489	Q498A0;Q80ZU0
Arl6	-0.030936943	0.036993027	O88848;O88848-2;D3Z067
Arl6ip1	0.879629648	0.010933304	Q80ZW9;Q9JKW0
Arl6ip4	-0.769213602	-0.032820129	Q9JM93;D3YWC2;D3Z6F1;D3Z668
Arl6ip5	-0.330145707	7.63E-06	Q8R5J9
Arl8a	-1.53808427	-0.084415054	Q8VEH3;F6QKK2
Arl8b	-1.133469962	-0.085143661	Q9CQW2;A0A0N4SVB8
Armc1	-2.256585048	0.0455513	Q9D7A8
Armc10	-0.342010014	-0.048021698	Q9D0L7;Q9D0L7-2;D3Z5T2
Armc6	-2.475092635	-0.087895584	Q8BNU0;Q8BNU0-2;D3Z3J0
Armc8	0.742830987	0.010511017	G3X920;Q9DBR3;Q9DBR3-2;Q9DBR3-3
Armc9	-1.139852283	0.095661926	Q9D2I5-9;Q9D2I5-8;Q9D2I5-2;Q9D2I5-4;Q9D2I5-5;Q9D2I5;Q9D2I5-3
Armcx2	-2.708714609	0.061031342	Q6A058
Armcx3	0.412094645	0.000442123	Q8BHS6
Armcx4	1.26213697	0.039887238	E9PWM3
Armt1	-1.935920942	-0.11194191	A6H630;A6H630-2;A6H630-3;A6H630-4;D6RG65
Arnt2	2.22187557	0.021362305	Q61324-2;Q61324
Arpc1a	-0.051062915	-0.040052795	Q9R0Q6;A0A0G2JF52;D3YVI5
Arpc1b	3.171913163	0.325520325	Q91Z25;Q9WV32;F6VVE6;F6THG2;D3Z6S0
Arpc2	1.328835042	-0.003843689	Q9CVB6;D3YXG6;A0A087WRT2
Arpc3	-1.447370853	-0.007100296	H7BWZ3;Q9JM76;D3Z2F7;D3Z2F8;A0A0G2JFK7
Arpc4	-1.619685784	0.060588455	P59999;Q3TX55;E9PWA7
Arpc5	0.569110011	-0.011816788	Q9CPW4;Q3UA72;E9Q2K4
Arpc5l	-1.59530834	0.009385681	A3KGQ6;Q9D898
Arpin	0.037613528	0.025169373	Q9D0A3
Arpp19	-1.025861877	0.022600174	E9Q4B9;P56212;E9Q827;P56212-2;E9PXD7
Arpp21	0.527278843	-0.037473297	Q9DCB4-5;Q9DCB4-4;Q9DCB4;Q9DCB4-3;E0CYU3;F7D425;Q9DCB4-7;E0CZ08;E9Q4A0;Q9DCB4-6;Q9DCB4-8;Q9DCB4-10;Q9DCB4-9
Arpp21	0.527278843	0.103360367	Q9DCB4-2;E0CY19;E0CYS3;E0CXW0
Arr3	0.600783438	0.065657425	Q9EQP6
Arrb1	-1.133446763	-0.026398468	J3QNU6;Q8BWG8-2;Q8BWG8;F7DF62;E0CY53;E0CYB1;Q3UPX6;J3QNF6;P20443
Arrb2	0.001071813	0.045485687	Q91YI4;Q91YI4-2;Q5F2D9;J3QNV6
Arsa	-2.584382704	-0.039226151	P50428
Arsb	1.42993216	0.033917236	P50429;P50429-2;Q32KI9
Arvcf	0.6887713	0.012976837	P98203-2;P98203;P98203-3;P98203-4;P98203-5
As3mt	-0.648248555	0.064808273	Q91WU5
Asah1	5.020788729	0.140016556	Q78P93;Q9WV54
Asap1	-1.113574757	-0.100427246	H3BKD4;H3BKE6;E9QMI7;Q9QWY8-2;E9QMJ1;H3BL41;H3BJY2;E9QN63;Q9QWY8-4;Q9QWY8-3;Q9QWY8;H3BK40;H3BJM7
Asap2	0.76140684	-0.0690979	E9PX52
Asb3	0.646959111	-0.10510788	A0A0N4SV07;A8Y5I6;Q9WV72
Asb6	-1.647429487	0.071510315	Q91ZU1
Ascc1	0.363519588	0.009091568	Q9D8Z1
Ascc2	-0.839581975	-0.010220337	Q91WR3-2;Q91WR3;Q91WR3-3
Ascc3	0.029129362	0.040907288	E9PZJ8;E9PZJ8-2
Ash2l	-0.270243505	0.059860611	D3YYA0;E9PU93;Q91X20;D6RI55;D6RET1
Asic1	-2.278453865	-0.025937653	Q6NXK8;Q6NXK8-2
Asl	1.66882391	0.0577034	E0CXM2;Q91YI0;E0CY49;F7D439;E0CYV3
Asna1	-1.749877959	-0.068336105	O54984
Asns	-1.101430593	-0.049176788	Q61024;D3Z0C2;D3YYR0;D3Z028
Asph	1.949330262	-0.057907867	A2AL79;Q6P8S1;A2AL71;A2AL77;A2AL83;Q9CR06;A2AL74;A2AL78;A2AL76;A2AL75;Q3TU40;A2AL81;Q8CBM2;A2AL85;Q8BSY0-2;Q8BSY0
Asphd2	-1.296624155	-0.17048378	Q80VP9;A0A0G2JED5
Aspscr1	-1.059757748	-0.048609924	Q8VBT9;Q8VBT9-3;Q8VBT9-2;A2AC05;A2ABZ8;A2AC02;A2AC03;A2AC01;E9PVI1;E9PWZ4;F7CRQ2;E9Q779;F7B7K7;F6S7C9
Asrgl1	-0.406596936	0.017356491	Q8C0M9
Ass1	1.440903734	0.046118546	P16460;Q3UJ34;J3QNG0
Astn1	0.259973903	-0.03103447	Q61137-2;Q61137;A0A0A6YWE6;A0A0A6YXJ4;Q3TPU9;A0A0A6YWD1;A0A0A6YVT7
Astn2	-1.090444901	-0.074132538	E9Q8T4;Q80Z10-2;Q80Z10
Asun	-0.371572541	0.009540176	Q8QZV7;F6W761;F7BP94;A0A0N4SVS8
Atad1	0.485230093	-0.038798141	Q9D5T0
Atat1	-1.818087012	-0.075488281	Q8K341-5;Q8K341-4;Q8K341-3;Q8K341-2;Q8K341;B8JJ72;F6RPX5;F7CID0;F7BUT2
Atcay	-2.486676667	-0.062832642	Q8BHE3
Ate1	0.225047064	-0.013405609	Q4FCQ7;Q9Z2A5;J3QNU1;Q9Z2A5-2
Atf2	-0.332964411	-0.004270554	P16951-2;P16951;G3UXC3;A2AQE9;A2AQF0;P16951-3;V9GXX5;A2AQF1;V9GX99;F6Z2B2;Q3U2X8;Q3US59;V9GXN6;Q3TZR9;Q8R0S1
Atf7ip	1.473520566	0.004021835	Q7TT18;A0A087WR75;A0A0N4SVP5;A0A087WR39
Atg12	-0.547939869	0.012804794	Q9CQY1
Atg16l1	-0.746963683	0.000250626	Q8C0J2-2;Q8C0J2-5;Q8C0J2;Q8C0J2-3;D3YZW7;Q8C0J2-4
Atg2a	-2.182604299	-0.052675247	F6V3Y9;Q6P4T0
Atg2b	0.015144306	-0.016810608	Q80XK6;Q80XK6-5;Q80XK6-4
Atg3	-0.645461567	-0.122779465	Q9CPX6
Atg4b	-2.654043699	-0.036695862	Q8BGE6;A0A087WNY2;A0A087WRT0;A0A087WNR6;D3YZP6
Atg4c	-0.99212402	-0.091220474	Q811C2
Atg5	-0.672263625	0.080642128	Q99J83
Atg7	-0.463929635	-0.019937515	A0A0A0MQN4;Q9D906;S4R2D5;S4R2T5;S4R2P7;S4R1T0;S4R1N8;S4R1K1;S4R1U3;S4R1W9
Atg9a	-1.336905133	-0.110941696	Q3ZAQ4;A0A087WP33;Q68FE2;A0A087WPL8;A0A087WQ26
Atic	0.142802107	0.034915543	Q9CWJ9
Atl1	1.038781385	-0.070662689	Q8BH66
Atl2	0.522935652	-0.029213333	E9QND8;Q6PA06-2;Q6PA06
Atl3	1.526137638	-0.052293777	E9PYT3;Q91YH5-2;Q91YH5
Atn1	-0.446271992	0.092884445	O35126
Atox1	-1.433016664	0.051465607	O08997
Atp11a	1.130380678	0.044087601	E9Q3G7;P98197;D6RII8;F6Z4J2
Atp11b	-0.168365234	-0.001009369	A0A0G2JE89;Q6DFW5
Atp11c	2.016626652	0.082391739	E9QKK8;F6Q8D3;Q9QZW0-2;Q9QZW0
Atp12a	0.967827106	0.031954575	Q9Z1W8
Atp13a1	-1.2561472	-0.050060272	Q9EPE9
Atp1a1	1.219386879	0.011965561	Q8VDN2;Q91WH7;E9QNX7;Q64436
Atp1a2	0.500473953	0.007243347	Q6PIE5;Q3UHK5;D3YYN7
Atp1a3	-1.564922138	-0.101190567	A0A0G2JGX4;Q6PIC6;Q8VCE0
Atp1a4	1.056624941	0.056535721	Q9WV27
Atp1b1	-0.461309621	-0.063687515	P14094;Q545P0;A0A0A6YX05
Atp1b2	1.648180794	-0.023263168	P14231;Q3UR55;I7HIF3
Atp1b3	-0.065427288	-0.067472839	Q544Q7;P97370
Atp2a2	0.096315497	-0.119911194	J3KMM5;O55143;O55143-2;Q8R429;B1ATS4;B1ATS5;E9Q559;Q64518-2;Q64518-3;Q64518
Atp2b1	-0.282397236	-0.101189041	G5E829
Atp2b2	-1.848945251	-0.162147522	F8WHB1;Q3UHH0;Q3UHJ3;Q9R0K7
Atp2b3	-0.589786109	-0.108240128	Q0VF55;Q8C048;A2ALL9
Atp2b4	1.522786733	0.147616196	E9Q828;F7AAP4;Q6Q477-2;Q6Q477
Atp2c1	-0.680910284	-0.06829567	H3BL44;Q3UZR5;Q80XR2;Q8BMS7;H3BIX7;H3BLI6;H3BLC2;H3BKB1;H3BJY0;H3BJJ5;H3BK57;H3BJ99;A7L9Z8
Atp5a1	-0.24278	-0.09981842	Q03265;D3Z6F5;D6RJ16
Atp5b	-2.312959744	-0.059064484	P56480
Atp5c1	-1.482998635	-0.115947342	Q8C2Q8;A2AKU9;Q3UD06;Q91VR2;A2AKV1;A2AKV2;A2AKV3;A2AKV0
Atp5d	-2.275166026	-0.072283554	Q4FK74;Q9D3D9
Atp5e	-2.079305115	-0.06746521	Q545F5;P56382
Atp5f1	-2.105404323	-0.121534348	Q9CQQ7;Q5I0W0;A0A0G2JGX3
Atp5h	-2.641104785	-0.106586456	Q9DCX2;G3X9L6;B1ASE2
Atp5j	-1.631020766	-0.067586517	P97450;E9QAD6
Atp5j2	-2.59489667	-0.011154938	F8WHP8;P56135
Atp5l	-1.542796299	-0.106625366	Q9CPQ8;J3QNM7
Atp5o	-1.907082235	-0.101332474	Q9DB20;F7D3P8;F6XVM5
Atp5s	-0.370146513	-0.036327171	Q9CRA7
Atp6ap1	-0.762086746	-0.037698746	Q3TWN7;Q9R1Q9;Q3TKX1;B7FAU3;F6X9J0;B7FAU7;F6ZE56
Atp6ap2	0.897768676	-0.112648773	Q1XID4;Q9CYN9
Atp6v0a1	-0.558842192	-0.092317581	K3W4T3;Q9Z1G4-3;Q9Z1G4-2;Q9Z1G4;A2A599;Q920R6;P15920
Atp6v0d1	-1.20436029	-0.060530472	P51863
Atp6v1a	0.941450923	-0.07110405	P50516;P50516-2;D3Z1B9;D3YWH3;D3YZ23
Atp6v1b2	0.355753265	-0.080792999	P62814;Q91YH6
Atp6v1c1	-0.894391733	-0.056827164	Q9Z1G3;D3Z5W3;Q99L60-3;Q99L60;Q99L60-2
Atp6v1d	-1.19282365	-0.06213913	Q3U861;P57746
Atp6v1e1	-0.873759786	-0.046669388	P50518;A0A0N4SW07;A0A0N4SWA3;A0A0N4SW34;Q9D593
Atp6v1f	-1.455728086	-0.032139206	Q9D1K2;A0A0N4SVE1;F7B2B4
Atp6v1g1	-0.869383144	0.034119797	Q5HZY7;Q9CR51
Atp6v1g2	-1.989524935	-0.02612114	Q54A87;Q9WTT4;B0V2H4;G5E923
Atp6v1h	-0.345802409	-0.037388992	Q8BVE3;A0A0A6YX18;A0A0A6YWP6;A0A0A6YVU0;A0A0A6YW86
Atp8a1	-0.101731743	-0.046474075	P70704-3;P70704;F6WYQ5;A0A0M3HEP7;P70704-2;A0A0J9YV34;Q3U9N5;F6Q8P7;E9Q4J5;A2ANX3;Q148W0
Atp8a2	0.816703277	0.00112114	P98200;D6RG72;E9Q8X4;D3Z2Z6
Atp9a	-0.70484296	-0.047885895	A2AQC3;O70228;Q8C4G3;Q8C288;A2AQC9;A2AUZ1;A2AUZ0;B2FDH4;REV__B2RXC2
Atp9b	-0.023611568	0.047342682	D3YV00;P98195-2;P98195
Atpaf1	-1.207685924	0.025279236	H3BK16;V9GX21;H3BLL2;Q811I0;H3BJP9;H3BLD0
Atpif1	-2.171991809	-0.086820221	E9PV44;O35143
Atraid	0.221542711	-0.147976685	F6RYG0;Q6PGD0;D3YYN2;G3UXG8;D3Z6U7
Atrn	0.506017251	0.012379456	Q9WU60
Atrnl1	-0.12628775	0.008382034	Q6A051;Q6A051-2;Q6A051-3
Atrx	0.366556534	0.020468521	Q61687;F6RDB7;A0A0G2JFA5;Q8C2S3;Q3UY26;A0A0G2JED2;A6PWK9;Q3TA30;A6PWK7;A6PWK8;A0A0G2JFR8;A0A0G2JFG6;A0A0G2JF35;A0A0G2JF42;A0A0G2JGH3;A6PWL2
Atxn1	-0.060620517	0.076356888	J3QPR1;P54254
Atxn10	0.193905822	-0.007784271	P28658
Atxn2	-0.950645614	-0.131267357	F6V8M6
Atxn2	-0.950645614	-0.099228668	E9QM77;O70305-2;O70305;O70305-3;F6U2C2;F7B6X4
Atxn2l	-1.114953414	-0.001521683	Q7TQH0-3;Q7TQH0-2;Q7TQH0;Q3TGG2;E9Q5Q0;J3QP59
Atxn3	0.900422023	0.112907791	F6T5L3;E9Q717;Q546X9;Q9CVD2;Q5M8S1;F6TRN1
Atxn7l3b	-1.836519844	0.042592239	Q3UD01
AU040320	-0.287275796	0.008061981	Z4YK56;Q8K135;Q8K135-2
Auh	-0.621703451	-0.03512764	Q9JLZ3;F6RT60;F6R307;Q9JLZ3-3;E9Q6L3;E9QMT1;Q9JLZ3-2
Aup1	-0.988872899	0.012212563	A0A0N4SVA6;Q3U3K9;P70295
Aurkaip1	-1.213034277	0.09849472	Q9DCJ7
Aven	-1.238929879	0.04842453	Q9D9K3;A2AGL5
Avl9	0.098216157	-0.094111252	Q80U56;A0A0N4SUI4
Avp	-0.152883295	-0.039124298	Q3UUQ5;P35455;Q545V4;P35454
AW551984	0.726806362	-0.07294693	Q8BGF0;D3Z518
Azi2	-2.10150397	0.04583683	F7A092;Q9QYP6-3;Q9QYP6-2;Q9QYP6
Azin2	0.45981541	-0.09581871	A2A821;A8Y5E7;B2RSR5;Q8BVM4
B2m	5.345017256	0.241925812	P01887
B3gat3	-1.93562529	0.007770157	P58158
B4galnt1	-2.97528046	0.083633041	Q3UN35;Q09200
B4gat1	-0.444591853	0.065822029	Q8BWP8-2;Q8BWP8
B630019K06Rik	-0.451168714	-0.168851852	Q7TNS5
Baalc	-2.605452831	-0.082338715	Q8VHV1;Q8VHV1-3;Q8VHV1-2
Babam1	-0.431928795	0.06568718	Q3UI43
Bace1	-0.082353367	-0.064267349	P56818;Q8C4F4;F6TV37
Bag1	-2.674896106	0.115715408	F6TCF9;Q60739-2;Q60739
Bag2	-1.470193065	-0.005712509	Q91YN9;A0A087WNX9
Bag3	6.174881685	0.386300659	Q9JLV1
Bag4	0.720607123	-0.206068802	A6H6S8;Q8CI61
Bag5	-0.043042271	0.012976074	Q8CI32;E0CX76;E0CYW3
Bag6	-1.03216941	0.021953201	Q3UF95;Q9Z1R2;G3UYQ2;G3UZT6;A0A0K0K1E4;G3UXT8;G3UYZ0;G3V013;S4R183;S4R224
Baiap2	-1.482101221	-0.10728035	B1AZ46;Q8BKX1-3;Q8BKX1-2;Q8BKX1;Q8BKX1-4
Bak1	0.291943965	0.233104324	Q91WX5;O08734
Banf1	-1.730992043	-0.154718781	O54962
Basp1	-1.151580142	-0.016151428	Q91XV3
Bax	-1.132609722	0.124810028	Q07813
Baz1b	-0.559344031	0.041160965	Q9Z277;Q9Z277-2
Baz2a	0.232317991	0.123826408	F8VPM0;E9Q374;Q91YE5-2;Q91YE5;Q91YE5-3
Bbip1	-0.668796659	-0.154023361	J3QMK2
Bbs2	0.291900756	0.091525269	Q9CWF6
BC017643	0.321232298	0.07837925	X1WI15;A0A0A0MQK0;Q3TYS2
BC026585	-0.658197732	0.073692322	Q3UNZ8;A0A0A6YWZ0;A0A0A6YWV6;Q3UNZ8-2
BC035947	-0.812543202	-0.027623367	B2RQY6
BC037034	-3.170525048	0.043598175	Q3UTZ3;E9Q2V5;A0A0G2JDC3
Bcam	8.984242519	0.465479279	Q9R069;D3YTK7
Bcan	-0.028858137	0.047257233	Q61361;A0A0A6YW95
Bcap29	0.460837426	-0.058390045	Q542A1;Q61334
Bcap31	-1.675249034	-0.054808044	Q61335
Bcar1	0.586785761	0.167772675	Q61140-2;Q61140
Bcar3	3.417228467	0.063163376	A0A0G2JDE7;A0A0G2JDR4;Q9QZK2-2;Q9QZK2
Bcas1	-1.358215248	-0.206906891	Q80YN3;A2AVX1;E9Q8Q5;F7BNZ5
Bcas2	-0.780882638	0.038853455	Q9D287;D6RGA5
Bcas3	2.602028605	0.031725311	B1AR74;Q0VF62;Q8CCN5;F7C0F2;B1AR76;F7CPM1;Q8CCN5-2;F6VJ09;B1B0B3;Q5SWI1
Bcat1	-2.897672537	-0.208765793	Q8CBC8;Q3TJN1;P24288;A0A0N4SV61;E9Q4K3;B2KFA8;F6YUH3;B2KFA6;B2KFA7;B2KFA9
Bcat2	0.438502519	-0.058771515	O88374;D3Z7C8;Q3ULU3;O35855;D3Z3D7
Bccip	-1.650977813	-0.00245285	Q9CWI3
Bckdha	1.307493332	0.041436386	Q3U3J1;P50136
Bckdhb	-2.358975461	0.076688766	Q6P3A8-2;Q6P3A8
Bckdk	-0.292348531	-0.001852417	O55028;Q3UCB5;D3Z7R0
Bcl11a	0.149844718	0.082324219	Q5STS9;Q9QYE3-12;Q9QYE3-10;Q9QYE3-15
Bcl11b	-0.545644977	-0.035386658	Q99PV8;Q99PV8-2;Q99PV8-3
Bcl2l1	0.813301369	0.004621887	A2AHX9;Q9QWX2;Q64373-2;Q64373-3;Q64373-4;Q64373;A2AHX8;A2AHX7
Bcl2l13	-0.158087576	-0.041724777	P59017
Bcl7a	0.952795748	-0.033132553	Q9CXE2;D3YU38;Q9CXE2-2
Bclaf1	1.496349195	0.073763275	Q8K019-2;Q8K019;F8WI22;A0A087WQA0;Q8K019-3;A0A087WRN1
Bcr	-0.583781607	-0.055886841	Q6PAJ1
Bdh1	-3.250881088	-0.030819702	Q80XN0;D3Z2Y8
Becn1	-1.507537079	-0.035942841	O88597;E9PYD6;F7CVL9;F7C090;E9PX06;E9QAM0;F7DB15
Begain	-1.754270161	-0.070914078	F8WIG2;Q68EF6
Bet1l	-0.945162655	-0.017515945	O35153
Bex2	-0.838915757	0.184237289	Q9WTZ8;Q9R224
Bfar	-1.336932479	-0.361506844	D6RG73;Q8R079-2;Q8R079
Bhlhb9	-0.606131358	0.077095032	Q6PB60;A2AGB8
Bicd1	0.202337996	-0.003389359	G3UXK5;B2KG46;Q8BR07-3;Q8BR07;Q8BR07-4;G3UY88;Q8BR07-2
Bicd2	0.229639821	-0.009327316	D3Z390;Q921C5;Q921C5-2;Q921C5-3
Bid	-0.376880838	0.022276688	P70444
Bin1	-1.818940191	-0.072418213	O08539;Q6P1B9;O08539-2
Bin2	3.987399903	0.342312622	S4R2J8;S4R270;D3Z6Q9;S4R1B8;S4R171
Birc6	-0.186387952	-0.020458221	O88738;S4R1L5;S4R2P8;O88738-3;O88738-2;J3QP64;S4R1R8;S4R2N7;S4R268
Blmh	-0.607081172	-0.040359879	Q8R016;E9PY26;E9PZH4;E9Q6V3;E9QA53;E9PYU0
Bloc1s1	-0.240365095	0.036354828	D3Z4L7;D3YVM8;O55102
Bloc1s2	-0.735920914	-0.090402603	Q9CWG9
Blvra	-0.625970551	-0.066260529	Q9CY64;A2ASB8;A2ASB7;A2ASB1
Blvrb	-0.562791875	0.127893448	Q3U6G1;Q923D2;E9PZC3;E9PZC4
Bmp2k	2.245455594	0.191325951	Q91Z96-2;Q91Z96
Bmpr1a	3.662746261	-0.064609718	Q60607;Q53Z43;P36895;E9PW65
Bmpr2	0.473360938	-0.026112747	O35607
Bnip1	-1.566264188	-0.069634247	Q6QD59;B8JJI4;F7C279
Bnip3	-0.028468856	-0.063117599	O55003
Bod1l	0.292986957	-0.014498138	E9Q6J5-2;A0A0J9YUV5;E9Q6J5;E9Q6J5-3
Bola1	-0.840319508	0.012615585	Q9D8S9
Bola2	-2.590524758	-0.0205616	Q8BGS2;Q8BGS2-2
Bop1	-2.797930192	-0.13159256	P97452
Bpgm	-2.295347699	0.10185318	P15327;D3Z223;D3YUE8;D3YYH3
Bphl	0.103603406	0.031303787	Q8R164
Bpnt1	-0.387880447	-0.036375809	Q9Z0S1;D3Z0E6;D3Z5X0
Bptf	0.352939874	0.144034576	E9Q6A7;A2A655;A2A654;A2A653
Braf	0.585613519	-0.051920319	P28028;F6SZ47;P28028-2
Brap	0.226407783	-0.022816086	Q99MP8-2;Q99MP8;Q99MP8-3;A0A0G2JF68
Brat1	-1.024150907	0.044459152	E9QLK3;Q8C3R1;D6RE40;Q8C3R1-2
Brcc3	1.453217621	-0.01716423	P46737;P46737-2;A3KGA8;E9Q0P6
Brd3	-1.478099517	-0.002960587	Q8K2F0;Q8K2F0-2;A2AKA9;A2AKB0
Brd4	-0.005072989	-0.013776398	Q3UH70;Q9ESU6;B0V2V8;Q9ESU6-2;B0V2V6;I7HPW1;Q91Y44
Brd8	2.634044393	0.057450485	D3YZC7;D3YZC8;Q8R3B7-2;Q8R3B7
Bre	0.884067668	0.018751907	D3Z7P0;Q8K3W0;E9Q0U3;Q8K3W0-5;Q8K3W0-1;Q8K3W0-6;A0A0J9YV56;Q8K3W0-4;E9Q8Q1
Bri3bp	-1.504482336	-0.059452438	Q8BXV2
Brinp1	-3.894615229	-0.135463333	Q920P3;Q920P3-2
Brinp2	1.058461074	-0.095479965	Q6DFY8;A0A0A6YWU9
Brinp3	-0.249269444	0.061089134	Q499E0;F2Z476;B1AQT5
Brk1	-0.564484882	-0.017727661	Q91VR8
Brox	2.419966465	-0.021083832	Q8K2Q7
Brsk1	-3.237838944	-0.039364624	Q5RJI5;D3Z5P0;Q5RJI5-2;Q5RJI5-4
Brsk2	-1.93583223	-0.08388176	Q69Z98;Q69Z98-3;G3UZN4
Bsdc1	0.585439348	-0.084259796	Q80Y55;B2KGE3
Bsg	-2.46512053	0.038414001	J3QP71;K3W4Q8;P18572-2;P18572
Bsn	0.11364796	-0.040429306	O88737;O88737-2;V9GX98
Btaf1	-0.345520614	-0.079573059	E9QAE3
Btbd11	-0.733768209	0.054986572	Q6GQW0;H7BWX5;E9QJW1;Q6GQW0-2
Btbd17	-7.132632285	-0.068045425	Q9DB72
Btf3	-0.159680406	-0.124271011	Q64152;Q64152-2
Btf3l4	3.452340402	0.044335175	A2A7Z4;Q9CQH7
Bub3	-0.678372569	0.037973785	Q9WVA3
Bud31	-0.494916296	0.13830719	E0CX20;Q6PGH1
Bysl	-2.068699663	-0.088764572	O54825
Bzw1	-0.622368401	6.56E-05	A0A087WQS2;Q9CQC6;A0A087WPF9;A0A087WS48
Bzw2	-0.462001446	-0.005690765	Q91VK1
C1qa	9.87074642	0.605402756	P98086
C1qb	13.39760695	0.418189621	P14106
C1qbp	-0.123480729	-0.046957397	Q8R5L1;O35658
C1qc	10.79582276	0.843160629	Q02105
C1ql3	2.373377623	0.032354736	Q9ESN4;Q8CFR0;O88992
C1qtnf4	-2.457393835	-0.043754196	Q8R066
C2cd2l	-0.896026256	-0.098165512	Q80X80
C2cd5	-0.195384896	0.024367905	E9Q026;A0A0N4SW93;Q7TPS5-2;Q7TPS5;Q7TPS5-3;A0A0N4SW58;A0A0N4SVN0;A0A0N4SW69
C3	4.231871322	0.079008484	P01027;P01027-2;H3BL60;CON__Q2UVX4;H3BKW9
C330007P06Rik	0.483585208	0.099282074	Z4YLD0;Q8VDP2;Q8VDP2-2
C4b	14.750697	0.807222366	P01029
C530008M17Rik	-1.147280553	-0.032783127	E9Q3Y7;E9Q5L4;Q5PR69-2;Q5PR69;F7BFN2
Cab39	0.495105627	-0.061971664	Q06138;D3YV52;D3Z704
Cacna1a	-1.769266297	-0.031931305	E9Q1R5;P97445
Cacna1b	-0.367947562	-0.117040634	A2AIR9;A2AIR7;O55017;O55017-2;A2AIS0;A2AIZ9;A2AJ01
Cacna1c	-0.370067803	-0.168315506	F7C376;A0A087WS67;A0A087WSE7;A0A087WRM3;C7TQ59;C7TQ57;Q0PCR6;A0A087WPP1;A0A087WRZ6;A0A087WQJ4;A0A087WS40;A0A087WR02;A0A087WPZ8;F8WJL1;A0A087WQT9;Q01815-2;Q01815;Q01815-3;Q99246-4
Cacna1d	0.565705423	-0.400702858	Q99246-3;Q99246
Cacna1e	0.152017588	-0.010233307	Q61290;A0A087WS83;E9QK20
Cacna2d1	-0.135546785	-0.073009491	O08532-5;E9Q1X8;O08532-2;O08532-4;O08532;O08532-3;Q8C6Y3
Cacna2d2	-3.484043179	-0.128583527	Q6PHS9-5;Q6PHS9-3;Q6PHS9-6
Cacna2d2	-3.484043179	-0.397010231	Q6PHS9-4;Q6PHS9-2;Q6PHS9;E9Q683
Cacna2d3	-0.294310935	-0.042854309	Q9Z1L5
Cacnb1	-1.475928541	-0.070496368	A2A543;Q8R3Z5;Q8R3Z5-2;A2A542;A2A545;Q8R3Z5-3;Q8R3Z5-4;C7IVS7;Q8CC27-4;Q8CC27-2;Q8CC27-3;Q8CC27;A0A0A6YWX5
Cacnb3	-2.937225155	-0.088032913	D3Z3Z3;P54285
Cacnb4	-0.43977177	-0.328792572	Q8R0S4-2;Q8R0S4-1;Q8R0S4;J3QK20
Cacng2	-2.966022274	-0.199773026	Q3ZB20;O88602
Cacng3	-1.008774328	-0.067657089	S4R247;Q9JJV5;S4R2R7
Cacng8	-0.202567984	-0.059520721	Q8VHW2;F7CZ64;A0A0N4SWF8
Cactin	-2.312254171	-0.097929573	A1L013;Q9CS00
Cacul1	1.325708476	-0.22319088	E9PV69;Q8R0X2;Q8R0X2-2
Cacybp	-1.194541688	-0.09775238	Q9CXW3;A0A0A6YY29
Cad	-1.92383409	0.026586533	E9QAI5;B2RQC6;G3UWN2;B2RQC6-2;E9QAT6;Q8C196
Cadm1	1.567733036	0.022023773	Q8R5M8-4;E9PYN1;Q8R5M8-3;Q8R5M8-2;Q8R5M8;E0CY16;Q8R5M8-7;Q8R5M8-6;Q8R5M8-5
Cadm2	-1.269771492	-0.192144775	G3UZM4;Q8BLQ9-3;Q8BLQ9-2;Q8BLQ9;D3Z0N3
Cadm3	0.214416738	-0.032746506	K4DI58;Q99N28
Cadm4	-1.164450379	-0.020915604	Q8R464
Cadps	-0.892274841	-0.12367897	Q80TJ1-4;Q80TJ1;K4DI76;J3QJW3
Cadps	-0.892274841	-0.166513824	Q80TJ1-2
Cadps2	-2.942060783	-0.18057785	S4R1C6;E9Q5C0;E9Q835;Q8BYR5-3;Q8BYR5-2;A0A0M3HEP6;E9PVF7;Q8BYR5-4;Q8BYR5;Q8BYR5-5;F6SH36;Q8BYR5-6;Q8BYR5-7
Calb1	1.830480657	0.042609787	P12658
Calb2	-1.805363056	-0.182583618	Q08331
Calcoco1	1.342193291	0.171505737	E9Q7U2;Q8CGU1
Cald1	5.066230376	0.296341705	E9QA16;E9Q0M9;Q8VCQ8;S4R1T7;D3Z6I7;E9Q9F3;F6RGN9
Cald1	5.066230376	0.225950623	E9QA15
Calm1	-2.756561844	-0.093159866	P62204;Q3UKW2;Q9D6P8;G3UX57;P20801
Calr	-3.531351301	-0.09554863	B2MWM9;P14211
Calu	2.180648011	0.054406357	Q6XLQ8;G3UYI3
Calu	2.180648011	0.032343674	Q3TUF3;O35887;G3V004;G3UWR0;G3UWV3;G3UXA8;G3UY49;G3UXA3
Camk1	0.292911485	-0.050014114	Q91YS8;Q3UY68;D3Z368
Camk1d	0.669084463	-0.101722336	Q8BW96;Q8BW96-2;Q8BW96-3
Camk2a	-0.951925438	-0.128178406	P11798;F8WIS9;F8WHB5;P11798-2;F6WHR9;D3Z7K9
Camk2b	-1.953331045	-0.070309448	Q5SVJ0;P28652;Q5SVI0;Q5SVI2;Q5SVJ1;Q68EG2;Q5SVI1;Q5SVI3;Q5SVI9
Camk2d	3.083091448	0.178796768	Q6PHZ2-4;F6ZIE1
Camk2d	3.083091448	0.069117737	E9Q1T1;A0A0G2JGS4;E9Q1V9;Q6PHZ2;Q6PHZ2-5;A0A0G2JDC1;Q6PHZ2-2;E9Q1W0;Q8CCM0;F7A856;F6RWZ9;E9PXV3;E9QAJ4;D6RDQ8;E9PYZ8
Camk2g	-0.728647501	-0.038757324	Q923T9-3;Q923T9-2;Q923T9
Camk2n1	-2.577492062	-0.045342636	Q6QWF9
Camk2n2	-1.229655757	-0.042392731	B2RXL5;Q78WH7
Camk4	0.037358789	-0.115369415	Q8BGR3;P08414;V9GXY4;Q547H1;P58801
Camkk1	-4.026323959	-0.078271103	Q8VBY2;B1AUD3
Camkk2	-2.75679923	-0.053001022	Q8C078;Q8C078-5;Q8C078-2;Q8C078-4;Q8C078-3;A0A0G2JET2;A0A0G2JEC5;Q3TV45;A0A0G2JGX0;A0A0G2JFG5
Camkmt	-1.331031536	-0.098450089	Q3U2J5;Q3U2J5-2
Camkv	-1.807254624	-0.007262039	Q3UHL1;A0A0A6YW88;A0A0A6YXI7;A0A0A6YW08
Camsap1	0.239350376	-0.034152603	A0A0A0MQE5;A2AHC3;A2AHC4;A2AHC3-2;V9GXT0;F6Q2D3;F6QF29;F6W3X2
Camsap2	0.696173011	-0.022720337	A0A0A6YY67;H7BX08;Q8C1B1;Q8C1B1-2;A0A0A6YXV8
Camsap3	-1.044941166	-0.035456848	Q80VC9;E9Q5B0;Q80VC9-2
Cand1	-0.117295024	-0.039320755	Q6ZQ38;D3YWC5
Cand2	-0.190712269	0.053347015	Q6ZQ73
Canx	-0.426656726	-0.095942688	P35564;Q5SUC3;Q3V063
Cap1	1.288886225	0.073988342	P40124;B1ARS0
Cap2	-0.365085515	0.015930557	Q9CYT6;D3YTR7
Capg	7.415975033	0.720128822	Q99LB4;D3YTL5;D3YZN3;D3YU77;P24452;D3Z014;D3Z4K5
Capn1	-1.077918853	0.044707489	Q3TI07;O35350
Capn2	5.009755303	0.109391785	O08529
Capn5	-0.247011251	0.07408638	Q3TPL4;O08688;D3YU84;D3Z432
Capn7	-1.319669325	-0.108302689	Q9R1S8;F2Z3X0
Capns1	-0.61475171	0.132189941	D3YW48;O88456;Q9D7J7
Caprin1	-0.601288466	-0.090621185	Q60865;F6YLI0;F6YP03;A2BH47
Capza1	0.934699811	-0.010045624	Q5RKN9
Capza2	0.787935191	0.015350723	Q5DQJ3;P47754;D6RCW7;A0A0N4SVM0
Capzb	-0.456716753	-0.031832886	P47757-2;A2AMW0;P47757-4
Capzb	-0.456716753	0.122457886	P47757;F7CAZ6;A0A0A0MQI9;F6YHZ8
Car10	-2.417665541	-0.123846817	E9Q2V1;Q3V1V7;P61215
Carkd	-0.778886425	0.008848953	J3QMM7;K3W4M4;Q9CZ42-2;Q9CZ42-3;Q9CZ42;J3QN06;J3QPU6
Carm1	-2.463133232	-0.055234528	D3YUP1;Q9WVG6-2;Q9WVG6;D6RFA7
Cars	-0.262914936	-0.021473694	Q9ER72
Casc3	1.449208484	0.127499199	Q8K3W3
Casc4	0.725087252	-0.060803604	E9PZJ6;Q6P2L7;A2AR60;Q6P2L7-3;Q6P2L7-2
Casd1	1.240202314	0.07401886	Q7TN73;M0QWG8
Cask	-0.748512556	0.092630386	B1AUH5
Cask	-0.748512556	-0.082039642	O70589;O70589-4;O70589-5;A0A067XG53;O70589-3;O70589-2;F6Y9I5;F6ZQR2;F7CD87;B1AUH6
Caskin1	-3.572454828	-0.091107941	Q6P9K8-2;Q6P9K8;Q6P9K8-3;Q6P9K8-4;F6R2B3
Caskin2	-0.699535937	0.033084869	Q8VHK1
Casp3	1.173934248	0.013175583	P70677
Casp7	3.138209057	0.097302246	Q4FJQ4;P97864
Casp8	2.111265506	0.263409424	Q3U607;A0A087WQT6;O89110
Cast	1.360112321	0.058818817	Q8CE80;P51125-3;P51125-2;P51125-6;P51125;P51125-7;P51125-5;P51125-4
Cat	-1.69962494	0.030901337	P24270;A2AL20
Cav1	2.77614105	0.161928558	H3BKG0;H3BLK5;P49817;D3Z148;D3Z0J2;P49817-2;P51637
Cbfb	4.461564083	0.268523026	Q08024-3;Q08024-2;Q08024;Q08024-4
Cbl	0.469450702	0.009225082	P22682
Cblb	1.130807101	0.005190086	B9EKI5;Q3TTA7-2;Q3TTA7
Cbln1	1.334452706	0.102167511	Q7TNF5;Q9R171
Cbln2	-1.10722078	-0.044115639	Q8BGU2
Cbln4	-0.361928495	-0.220325851	Q8BME9
Cbr1	-1.431260777	-0.041864777	B2RXY7;P48758
Cbr3	0.156740665	-0.037428284	Q8K354
Cbr4	1.768367846	0.105592346	Q91VT4;D3Z6C4
Cbs	3.650015243	0.23367424	Q91WT9-2;Q91WT9;D3YUF2;D3YYN0;D3Z4K2
Cbwd1	-1.497107627	-0.096058846	Q8VEH6-2;Q8VEH6
Cbx1	-1.862169482	-0.047550201	P83917;Q7TPM0;Q9CYJ8
Cbx3	0.078908676	0.108777237	Q9DCC5;P23198;D3Z313;D3Z1A9
Cbx5	-0.210465793	0.037565613	Q61686;D3Z0U2
Cbx6	-1.045121558	0.120586014	Q3UK98;Q9DBY5
Cbx8	-1.28564435	0.183365059	Q9QXV1
Cby1	-0.135652965	0.264270782	Q9D1C2
Cc2d1a	-0.664223261	-0.068621445	Q8K1A6
Cc2d1a	-0.664223261	-0.088067436	E9PX94
Cc2d1b	0.553077775	0.017746735	Q8BRN9;F6XC25
Ccar1	3.670952294	0.017457199	Q8CH18;Q8CH18-3;Q8CH18-2
Ccar2	-0.457478561	0.069424057	Q8VDP4
Ccdc115	0.424529601	-0.053766632	Q8VE99
Ccdc12	-1.467347928	0.073674011	Q8R344;A0A0G2JF16
Ccdc124	-2.460361792	-0.109819031	Q9D8X2
Ccdc127	-1.053227498	-0.101736069	E0CYX9;Q3TC33;E0CYP1;Q3TC33-2
Ccdc136	-1.156789463	-0.061156082	E9QP94;Q3TVA9;D3Z165;Q3TVA9-2;A0A0N4SW14;E6Y2W7;E6Y2W6;F6VCV9;A0A0J9YVA8
Ccdc149	0.396679391	0.124068451	F6V035;A0A0G2JF66
Ccdc166	-0.6363875	-0.05391922	Q0P5Z5;S4R181
Ccdc167	-1.603927069	-0.077913284	Q9D162;Q9D162-2
Ccdc177	-1.951080854	-0.031985092	Q3UHB8
Ccdc184	-2.87696223	-0.09713707	Q8BMK5-2;Q8BMK5
Ccdc186	0.708865125	-0.049886703	Q8C9S4;F7CUD4
Ccdc22	-1.73166306	0.044558334	Q9JIG7
Ccdc25	-0.772097011	-0.081641769	A0PK78;Q78PG9
Ccdc28b	-3.697375049	-0.185177994	Q8CEG5;Q9D1N8
Ccdc32	-1.52258637	-0.037397003	Q3UHY7;Q8BS39-2;Q8BS39
Ccdc43	-1.088638187	-0.100301361	E9Q2S9;Q9CR29;Q9CR29-2
Ccdc47	1.700891203	-0.039091492	Q9D024;Q9D024-2;F7C265;Q9D024-3;B1AR93
Ccdc50	0.91758527	-0.066536713	F6UK66;Q810U5-3;Q810U5;Q810U5-2
Ccdc51	0.420268235	-0.094841385	Q3URS9-2;Q3URS9
Ccdc58	-0.417000678	0.093558884	Q8R3Q6;F8WJI3;E9Q4B5
Ccdc6	3.19610368	-0.012858963	D3YZP9;F6SXB0
Ccdc85a	0.698327073	-0.171807861	F6TRJ8;E0CX32;Q5SP85-3;Q5SP85-2;Q5SP85
Ccdc85c	-1.205659032	0.020642853	E9Q6B2
Ccdc88a	0.703446693	-0.039978027	Q5SNZ0-2;Q5SNZ0;Q5SNZ0-3;F6R1B7;Z4YLP6;Z4YLN8
Ccdc88c	-0.742920099	-0.046886253	Q6VGS5;Q6VGS5-2
Ccdc9	-1.106036189	-0.086387253	G3X927;D3YW42;Q8VC31;G3UXX6;G3UXR7
Ccdc90b	0.20593389	-0.005142021	Q8C3X2-2;Q8C3X2
Ccdc91	-1.102565884	-0.04874649	Q9D8L5;Q9D8L5-2
Ccdc92	-2.539423276	-0.050654221	Q8VDN4;D3YUR9;D6RJ58
Ccdc93	0.067662146	0.016520309	Q7TQK5
Cck	-3.13404171	0.111231613	P09240
Ccm2	-1.352964537	-0.010918045	E0CXR5;F7AVU1;Q8K2Y9-2;Q8K2Y9
Ccnh	-1.669088075	0.200302505	F7D1U6;E9PWD3;Q3UUW5;Q61458
Ccnk	-0.539370137	-0.039487267	Q3U3M5;O88874
Ccny	0.231813261	-0.025404739	Q8BGU5;Q8BGU5-2;A0A087WPI4
Ccnyl1	-2.51597707	-0.138053131	E9Q226;D3YUJ3
Ccs	0.401437717	0.092387772	Q543K2;Q9WU84
Ccsap	1.542705612	0.010819244	Q8QZT2
Cct2	0.437538524	-0.044511032	Q542X7;P80314
Cct3	-0.400363375	-0.01165123	Q3U4U6;P80318;E9Q133;Q3U0I3;F6Q609;F6ZVG8
Cct4	-0.730549734	-0.057682419	Q564F4;P80315;G5E839;G3UYW5;G3UXF3;G3UXG2
Cct5	-0.143269827	-0.043255615	P80316;E0CZA1
Cct6a	-0.159966828	-0.02312851	P80317;E9QPA6
Cct6b	-0.038781449	-0.017760849	Q61390;Q497N0;B1AT05
Cct7	-1.149414869	-0.030712509	Q3TIJ7;P80313;A0A0N4SV00;A0A0N4SUI8;A0A0N4SV22
Cct8	0.052361484	-0.018861771	Q3UL22;P42932;H3BL49;H3BJB6;H3BKG2;H3BLL1;H3BKR8
Ccz1	0.285600198	0.058364868	Q8C1Y8
Cd151	0.964155453	0.144862366	O35566
Cd200	0.376141798	-0.017913818	Q80VX2;O54901;E9QMY1;E9PZI9;Q05D16
Cd276	-0.179582113	0.078977585	A6MDC5;Q8VE98
Cd2bp2	-0.054493185	0.078053284	Q9CWK3
Cd34	-0.994061772	-0.048131943	Q64314-2;Q64314
Cd38	3.222456493	0.093711662	Q4FJL8;P56528
Cd44	17.45145788	0.645774841	A2APM2;A2APM4;A2APM1;Q3U8S1;E9QKM8;Q80X37;A2APM3;A2APM5;P15379-6;P15379-11;P15379-5;P15379-3;P15379-10;P15379-9;P15379-4;P15379-8;P15379-7;P15379;P15379-2;P15379-12;P15379-13
Cd47	0.386825915	0.018054962	Q61735-2;Q61735
Cd81	2.35939064	-0.012431717	P35762
Cd9	1.529886149	0.253273773	P40240
Cd93	-3.407842064	-0.289241409	O89103
Cd99l2	-1.803825793	-0.062706375	I7HJQ8;A2AP74;Q8BIF0-2;Q8BIF0
Cdc123	-0.648310891	0.076795959	Q8CII2-2;Q8CII2
Cdc16	-0.404396903	0.049139023	Q3TI84;Q8R349
Cdc23	-2.023621483	0.004047775	Q8BGZ4;Q8BGZ4-2;G3X8W7
Cdc26	0.525382062	0.061056137	Q99JP4
Cdc27	0.959407998	0.030954361	A2A6Q5;A2A6Q5-2;A2A6Q5-3
Cdc37	-1.228021251	-0.059724045	Q61081;REV__O35245;REV__O35245-3
Cdc37l1	0.441671827	0.006481934	Q9CZP7-2;Q9CZP7-3;Q9CZP7-4;Q9CZP7
Cdc40	2.294750096	0.007044601	Q9DC48
Cdc42	-0.214875689	-0.107685089	P60766-1
Cdc42	-0.214875689	-0.035991287	P60766;G3UZM2;D3Z3L1;F2Z463;D3YX61;Q9ER71-2;Q8R527;Q9ER71
Cdc42bpa	0.218464777	-0.051216507	E9PVY0;D3YYN8;Q3UU96;H7BX44;Q3UU96-2;F6Q5A5;F6S5Z6;F6YZJ7;F6W0C2;A0A0A6YXJ5
Cdc42bpb	0.119492716	-0.005025482	Q7TT50;D6RI32;E9Q6J9;P54265-4;P54265-6;P54265-5;P54265-7;P54265-10;P54265-2;P54265-3;P54265-9;P54265;P54265-8
Cdc42ep4	0.73545216	0.059085846	Q9JM96;A2A6Q2;A2A6Q3
Cdc42se2	1.500516001	0.127270889	Q8BGH7
Cdc5l	0.194299403	0.053955078	Q3UCF2;Q6A068
Cdc73	1.283806308	0.09513855	Q8JZM7
Cdh10	-0.581595614	-0.089981842	H3BKV8;P70408
Cdh11	-0.857914958	-0.092910767	P55288;J3QPW4;J3QMZ6;D3Z1Y8
Cdh12	0.578370786	-0.144668961	Q5RJH3
Cdh13	4.153768316	0.255420685	Q9WTR5
Cdh2	2.489382585	0.102064896	P15116;D3YYT0
Cdh4	1.63377122	-0.05533638	P39038;Q80ZV4
Cdh6	0.836698671	-0.096952057	P97326
Cdh7	-0.441702772	-0.203800583	Q8BM92
Cdh8	-1.274317591	-0.169329453	P97291;E9Q451;D6RG94;E9PYB2;Q8C449;E9PZC1
Cdip1	-0.555723794	-0.181239319	Q9DB75-2;Q9DB75
Cdipt	-1.573501153	0.112598419	Q8VDP6
Cdk1	-0.001061867	0.046377945	D3Z2T9;P11440;P97377-2;Q80YP0;P97377
Cdk11b	-0.70372532	-0.033197021	P24788;A2A9P6;P24788-2
Cdk12	0.531507636	0.021727753	Q14AX6-2;Q14AX6-3;Q14AX6
Cdk14	-1.374913794	-0.092563248	E9PVC7;O35495-3;O35495-2;O35495;D3YV23;D6RHB2;E9Q9M2
Cdk16	-3.670383535	-0.049883652	Q04735;Q04735-2
Cdk17	1.866321063	-0.033230209	Q8K0D0;Q8K0D0-2;Q0VDL6;Q04899
Cdk4	-1.101708805	0.039237976	E9Q9E4;E9PZX7;Q545C3;P30285;D6RHS5;D3YWB0
Cdk5	-1.034294385	-0.009051514	Q543F6;P49615;A0A0G2JDL3;Q0VBK8;E3W997;Q99J95-3;Q99J95-2;Q64261;Q3V3A1-3;Q3V3A1;Q69ZA1
Cdk5r1	-2.369063678	-0.143186188	P61809;Q542T9;B1AQH0
Cdk5r2	-4.113817144	-0.096873474	O35926
Cdk5rap3	1.548777525	0.08612709	Q99LM2;D6RJ46;A2A6E1;A2A6D9;F2Z486;B0QZI8
Cdkl5	0.029669486	-0.015582657	A0A0G2JGW6;Q3UTQ8;A0A0G2JF79;A0A0G2JFE2;Q3UTQ8-2;B1AU65;Q9QUK0-2;Q8BLF2;E9Q341;Q8CEQ0;Q8BLF2-4;Q8BLF2-6;B1AU43;B1AU42;F2Z3Z6;Q69ZM6-2;Q9QUK0;Q69ZM6-3;Q14BG3;Q8BZ03;Q8BLF2-8;Q8BLF2-2;Q8BLF2-7;Q8BLF2-5;Q69ZM6
Cdkn1b	2.933786172	0.08638649	P46414
Cdkn2aip	-0.355489138	0.078740311	Q8BI72
Cdkn2aipnl	0.057307173	0.00381813	Q9D211
Cdkn2c	-0.837135605	0.140589523	Q60772
Cdo1	0.980536031	-0.05110321	P60334
Cds2	0.429543347	-0.115472031	Q99L43;A2AMQ5;Q6PBC0;F6S4G2;H3BKR7;REV__E9Q954;REV__O88622-2;REV__G3X8U8;REV__O88622
Cdv3	-2.596591343	-0.052296448	Q4VAA2;A0A087WNP6;Q4VAA2-2;A0A087WRM0;A0A087WS49;F8WGL9
Cecr5	-2.339044405	-0.135173035	Q91WM2
Cecr6	-2.501187802	-0.130201721	B2RQD1;Q99MX7
Celf1	0.465516074	0.011449051	P28659-2;P28659-3;P28659;P28659-4
Celf2	1.20520015	0.011862946	V9GX43
Celf2	1.20520015	0.02348175	Q9Z0H4-9;Q9Z0H4-8;Q9Z0H4;Q9Z0H4-5;S4R2U7;E9QA47;Q9Z0H4-7;Q9Z0H4-11;Q9Z0H4-4;Q9Z0H4-2;Q9Z0H4-6;S4R1S7;S4R2L5;S4R2S7;A3KGT0;S4R2J2;S4R2U1;Q9Z0H4-3
Celf3	-0.225077282	0.283025742	A0A0G2JGE2;Q8CIN6;Q8CIN6-2;A0A0G2JFA4;A0A0G2JDX3;A0A0G2JGX2;A0A0G2JDL2;A0A0G2JF00
Celf4	-0.808035223	-0.103471375	Q7TSY6-4;Q7TSY6-2;Q7TSY6-3;Q7TSY6;Q7TSY6-6;Q7TSY6-5;Q7TSY6-7
Celf5	-3.814679859	-0.143532562	D3Z580;D3Z4T1
Celf6	-1.124647731	0.059487534	D3YU11;Q7TN33;D6RHP1;D6RGB9;D3YX51;Q7TN33-2
Celsr2	-0.631075418	-0.020045853	A2AEE7;Q9R0M0-2;Q9R0M0;F7BHW1;A2AFR6
Celsr3	-1.228675347	-0.011888885	Q91ZI0
Cemip	1.895162363	0.220186234	Q8BI06;Q8BI06-3;Q8BI06-2
Cend1	-3.546523247	-0.149497604	Q9JKC6
Cenpf	-0.029201912	0.046269226	E9Q3P4;E9PY14
Cenpv	-1.75978978	0.032624435	Q9CXS4;Q9CXS4-2;F6SS03
Cep131	0.109410442	0.056497192	B1AXI9;J3QMP9;Q62036
Cep170	0.70730286	-0.003277969	H7BX26;Q6A065;A0A0A6YXK7;Q6A065-2;A0A0A6YVZ3;A0A0A6YX99;Q6A065-3;A0A0A6YWV9;A0A0A6YXR9;A0A0A6YXT4;Q8BVZ1-2;Q8BVZ1
Cep170b	-1.650858136	-0.053603363	Q80U49;Q80U49-2
Cep41	-1.375371373	0.138705826	Q99NF3;H9KUZ8
Cep97	0.973550251	0.420963287	Q9CZ62-2;Q9CZ62
Ces1c	-0.13682761	0.162750244	P23953;F6XTA4;E9PYP1;Q3UW56;Q8VCT4;Q8VCC2
Cetn2	-1.198439642	-0.061922073	Q9R1K9;Z4YJH1;B1AUQ7;E9PVN5;A0A0A0MQN3;Q8K4K1-3;Q8K4K1;P41209
Cfap20	-0.895874149	0.060385513	Q8BTU1;Q8BTU1-2
Cfap36	0.091269001	0.068804169	Q8C6E0;Q5SNY8
Cfap53	1.325181961	-0.107502747	Q9D439-2;Q9D439
Cfap74	1.092505053	0.133279037	Q3UY96;G3UWF6;Q3UY96-2
Cfb	6.033255708	0.32923317	F6XQ00;B8JJM6;Q3UEG8;B8JJM5;F6VQX8;B8JJN0;P04186;F6W2T4;B8JJM3;H3BK95
Cfdp1	-1.301991026	-0.049711227	O88271
Cfh	3.709145859	0.335841751	A0A0A6YWP4;D6RGQ0;E9Q8H9;E9Q8I0;P06909;A0A0A6YVP8;E9PUM5;E9Q8B6;E9Q8B5
Cfl1	-1.130418555	-0.001075745	P18760;F8WGL3
Cfl2	0.283900662	0.00157814	Q3UHW9;P45591
Cgn	-1.615786939	-0.094208908	D3YUW7;E9QMC1;P59242-2;P59242;A0A0G2JFG0;A0A0G2JEK8
Chac2	-1.730342559	0.024252319	Q9CQG1-2;Q9CQG1
Chadl	-2.131350305	0.028954506	E9Q7T7;G3UXV0;G3UY83
Champ1	1.558209054	0.025993729	Q8K327
Chchd1	-1.775340315	0.029574966	Q9CQA6
Chchd2	-1.839443127	0.041652679	Q9D1L0;B2RPU8;D3Z5B1
Chchd3	-2.711195938	-0.051838684	Q9CRB9;F6QFL0
Chchd4	-0.558418219	0.000208664	Q8VEA4
Chchd5	-0.445946759	0.069351578	Q52KC5;Q9CQP3
Chchd6	-1.421305454	-0.083522415	E9Q4M4
Chchd6	-1.421305454	-0.032947159	Q91VN4
Chchd7	-1.324911303	0.044292068	Q3TFT3;B1AXC7;B1AXC5;B1AXC8;Q8K2Q5
Chd2	0.805601605	-0.036388016	E9PZM4;A0A0G2JEZ3
Chd3	-0.85649642	0.059420776	B1AR17;F7C528;E9Q614;B0QZH8;B0QZH7
Chd4	1.06387295	0.046435547	E9QAS4;E9QAS5;Q6PDQ2;F6WR45
Chd5	-1.767893836	0.025639343	A2A8L1;E9PYL1;E9PYU4;F6V4V3
Chd8	0.536799028	0.097241592	F7AL76;Q09XV5;Q09XV5-2;A2AJK6-3;A2AJK6
Cherp	0.2716892	0.059820175	G5E8I8;Q8CGZ0
Chga	-2.436651641	-0.156415939	P26339
Chgb	-1.79479415	-0.18032608	Q3TY66;P16014
Chid1	-2.279372038	0.098695755	Q922Q9;Q922Q9-2;D3YWG2;G8JL55
Chka	0.302519867	-0.09831562	F7AYX1;Q5J2U5;O54804-2;O54804
Chkb	0.435099239	-0.028083038	Q54AG5;O55229;F6SKI6;F6RRT7
Chl1	0.710661988	-0.037371826	P70232;A0A0N4SUM4;A0A0N4SUL1
Chm	0.34333225	-0.083735657	A2AD03;Q3UR39;Q9QXG2
Chml	0.653092092	-0.204410744	Q9QZD5
Chmp1a	-0.665775108	-0.029181671	Q921W0
Chmp2a	0.288567516	0.010241699	Q9DB34
Chmp2b	-0.127782884	-0.094628525	Q8BJF9
Chmp3	-2.300424015	-0.037151718	Q9CQ10;A0A0N4SUX9;A0A0N4SV76;A0A0N4SVS3
Chmp4b	-1.211406539	-0.076031494	Q9D8B3;Q9D7F7
Chmp5	-0.694516091	0.028865433	Q9D7S9
Chmp6	-1.079488274	-0.041467285	B1AZ39;P0C0A3;B1AZ42;B1AZ41
Chmp7	-1.137663956	-0.032678604	Q8R1T1;Q8R1T1-2
Chn1	-0.421227747	-0.079445267	Q91V57;A7VK13;Q91V57-2;Q91V57-3;B2FDI1;D6RCX8;B2FDI0;B2FDI2
Chn2	-2.591734918	-0.028520584	Q3V2R3;D3Z3D9;H7BXA9;A0A0N4SV75;Q80XD1-3;Q80XD1-2;Q80XD1;A0A0N4SV96;A0A0N4SVZ7;A0A0N4SVT0
Chordc1	-1.760855104	-0.138111496	Q9D1P4
Chp1	0.349524624	-0.006853867	P61022;B0R091;B0R092
Chpt1	1.352506031	-0.023839569	Q8C025
Chrm1	-0.682913359	-0.018805313	P12657
Chrm2	0.420171192	-0.183428001	Q9ERZ4
Chrm3	-4.688065858	0.02886467	Q542R4;Q9ERZ3
Chrm4	-0.426486959	0.081258583	Q0VBU3;P32211
Chst1	-1.832444671	0.024994278	Q3UY35;Q9EQC0
Chst2	2.917250242	0.039583206	Q80WV3
Chtop	-1.825942308	-0.08510437	E9PW20;Q9CY57-3;Q9CY57;D3YZA1;D3Z7T7;Q9CY57-5;Q9CY57-4;Q9CY57-2
Churc1	-0.476576082	-0.137664223	Q6DG52;D3Z553
Ciao1	-1.30464766	0.035380554	Q99KN2;G3UYR5;G3UYN9;G3UYS4
Ciapin1	-2.263742242	-0.067277908	Q8WTY4;F7BWP1;F8WIK0;E0CYY1
Cic	-1.932560698	0.15660305	E9QP01;Q924A2-2;Q924A2;E9Q6T8
Cilp2	1.659901832	0.036011505	D3Z7H8
Cirbp	3.322043023	0.285667038	P60824;K4DI65;D3YU80
Cisd1	-1.640323437	-0.046738434	Q91WS0
Cisd2	-0.239599912	-0.086083984	Q9CQB5;D3Z3X4
Cisd3	-2.359617208	-0.222181702	Z4YKM2;B2RWE3;B1AR13
Cit	-1.761296167	-0.172706604	E9QL53;D3YU89;P49025;P49025-5;P49025-3;F6SBR5;D3Z1U0;P49025-4;H3BJ74;P49025-2
Ckap4	0.833998797	-0.00762558	Q8BMK4
Ckap5	1.622197051	-0.008821106	K3W4R5;Z4YL78;A2AGT5-3;A2AGT5;A2AGT5-2
Ckb	-0.720432832	0.023019028	Q04447;A2RTA0;P07310
Ckmt1	-3.730770258	-0.048388672	Q545N7;P30275;A2ARP5;B0R0E9;B0R0F0;B0R0E8;Q6P8J7
Clasp1	0.478582631	-0.091756439	E9QKH0;A0A087WQ31;E9Q6L0;J3QP81;A0A087WS18;A0A087WQF1;A0A087WQ95;A0A087WNW8;A0A087WRK0;A0A087WP42;Q80TV8;A0A0A6YXZ1;A0A0A6YWK1;A0A0N4SVH2;A0A087WRU7
Clasp1	0.478582631	-0.003699493	E9QNY9;A0A087WRE8;Q80TV8-2;A0A0N4SUT7
Clasp2	-0.527572392	-0.049712372	F7DCH5;E9Q8N5;Q08EB6;Q8BRT1;Q8BRT1-5;Q8BRT1-6
Clcc1	3.337944955	0.045463181	A2AEM2;Q99LI2
Clcn3	0.960492167	-0.074313736	Q8K4W8;P51791-2;P51791;E9Q2I1;Q3TF45
Clcn4	-1.108770662	-0.010805511	Q61418
Clcn6	-0.951552388	-0.058589935	O35454;A2A7F6;E9Q741
Clcn7	-1.355350148	0.005562973	O70496;Q6RUT9;E9PYL4
Cldn10	-0.694567228	-0.102999878	Q9Z0S6-6;Q9Z0S6;Q9Z0S6-5;Q9Z0S6-3;Q9Z0S6-4;Q9Z0S6-2
Cldn11	-2.385241278	-0.3723423	Q60771
Cldn12	-0.285883931	-0.057101059	Q9ET43
Cldnd1	0.221821627	0.018378448	E0CY66;E0CY63;Q9CQX5
Clec16a	-1.142102691	0.025637054	H7BXB6;Z4YLG3;Q80U30-4;Q80U30-3;Q80U30-2;Q80U30
Clec2l	-1.396974143	-0.072782898	P0C7M9
Clgn	-2.580570871	-0.04641304	P52194
Clic1	3.822095479	0.437304306	Q542F1;Q9Z1Q5
Clic4	-1.225471213	-0.046383286	Q543N5;Q9QYB1
Clic6	2.780838529	0.015942383	Q8BHB9
Clint1	0.549015935	-0.023270035	Q5SUH7;Q5SUH6;Q99KN9;Q99KN9-2
Clip1	1.356994318	-0.045482635	D3Z2Z1;D3Z3M7;F8WIA1;Q922J3;Q922J3-2;F6RCU2;Q8C0S5;F7CB97;F6RAY2
Clip2	-1.599458608	-0.013820648	Q9Z0H8;Q9Z0H8-2
Clip3	-0.539490781	0.030812454	B9EHT4;D3Z115
Clmn	0.265827331	-0.177225876	Q8C5W0-4;Q8C5W0;Q8C5W0-2;Q8C5W0-3
Clmp	-0.850648447	-0.266300583	Q8R373
Clns1a	-2.015107344	-0.072269058	Q923F1;Q61189
Clpb	-2.982335452	-0.074490738	E9PY58;Q3URM1;Q60649
Clpp	-0.304294244	0.016736221	O88696
Clptm1	-0.330152311	-0.033799362	Q8VBZ3
Clpx	1.245227301	-0.002015305	Q6P8N8;Q9JHS4;F7BB92;REV__Q8BTF8-2;REV__Q8BTF8
Clstn1	-0.6738285	-0.070059204	Q9EPL2-2;Q9EPL2
Clstn3	-1.338598381	-0.009446716	Q99JH7;D3Z601;A0A0N4SW90
Clta	-0.706824579	-0.186221313	B1AWD8;B1AWD9;O08585;B1AWE1
Clta	-0.706824579	-0.054224396	B1AWE0;Q6PFA2
Cltb	-1.884164685	-0.037586212	Q6IRU5;F7BHJ0;Q6IRU5-3
Cltb	-1.884164685	0.172824097	Q6IRU5-2
Cltc	-0.284911948	-0.038663101	Q68FD5;Q5SXR6;F6Z1R4
Clu	6.668461947	0.174302292	Q549A5;Q06890;E9PUU2;E9PXG5;E9Q8Y5;E9Q9B8;E9Q2G2
Cluh	-1.43030688	-0.086621475	Q5SW19;Q5SW19-3;Q5SW19-2
Cluh	-1.43030688	0.145547867	Z4YLI8
Clvs1	-0.370751342	0.040594482	Q9D4C9;Q9D4C9-2;Q9D4C9-3
Clvs2	0.968593429	-0.032261658	Q8BG92;Q8BG92-2
Clybl	-0.759770098	-0.045693588	Q8R4N0
Cmas	-1.552561492	0.014217758	Q99KK2;Q99KK2-2
Cmbl	-1.61729746	-0.070934677	Q8R1G2;E0CXH4;E0CXT6
Cmc1	-0.887352014	0.02456398	Q9CPZ8
Cmc4	-0.807056897	0.003024673	Q61908
Cmip	-0.517317513	0.027051926	Q9D486;Q9D486-2;Q9D486-3
Cmpk1	-1.062330563	-0.062420654	Q9DBP5;F6TY56;D6RIL5
Cmpk2	0.234060621	0.086459732	Q3U5Q7
Cmss1	-1.476233089	0.15877037	Q9CZT6
Cmtm4	0.722616507	0.089456177	Q8CJ61
Cmtm5	-1.491099361	0.127014542	Q9D6G9-2;Q9D6G9
Cmtr1	0.58774063	0.091756058	Q9DBC3;E0CXC2;G3UZ59;D3Z491
Cnbp	0.606282413	0.112228203	A0A0N4SVS6;Q3ULK8;P53996-2;P53996-3;Q9D548
Cnbp	0.606282413	0.07224617	P53996
Cndp2	-0.705737679	0.018712616	Q9D1A2
Cnih2	-2.133539482	-0.059508896	Q3SYI8;O35089
Cnih3	-0.337998548	0.161940384	G3XA11;Q9D6E1;Q6ZWS4
Cnksr2	0.478135255	0.009483719	Q80YA9;Q80YA9-2;A2AI78;Q8BMA3
Cnn1	10.59880711	1.669545937	Q08091
Cnn2	4.679686195	0.335148621	Q543F3;Q08093
Cnn3	10.80843534	0.698267365	Q9DAW9;A0A0G2JDV8;A0A0G2JFI6;A0A0G2JFC8;A0A0G2JFG3;D3Z7R6;Q08091-2
Cnnm2	-0.68518928	0.009572983	Q3TWN3;Q3TWN3-2;Q0GA42
Cnnm3	0.774126923	0.052760696	Q32NY4;Q32NY4-2
Cnnm4	-0.337314416	0.080335999	Q69ZF7
Cnot1	0.856563411	-0.010428619	Q6ZQ08;Q6ZQ08-4;Q6ZQ08-2;B7ZWL1;Q6ZQ08-3
Cnot10	0.784519195	-0.088468933	Q8BH15-2;Q8BH15;Q8BH15-4;Q8BH15-3;Q8BH15-5;Q8BH15-6
Cnot11	1.039832509	0.035330963	Q9CWN7;A0A0A6YW44
Cnot2	1.39724083	0.113271713	E9Q027;Q8C5L3-3;Q8C5L3-2;Q8C5L3;E9Q8D5
Cnot3	-0.094512364	0.051639557	Q8K0V4;F6YBV1;F6WUZ2
Cnot4	0.412560479	-0.054835129	Q05BG1;E9QA19;Q8BT14-2;Q8BT14;Q8BT14-3
Cnot6l	1.037455853	0.040577698	Q8VEG6-2;Q8VEG6;D3YXZ0;Q8VEG6-3
Cnot7	0.215932896	-0.009844589	Q543X5;Q60809
Cnp	-2.578617879	-0.35578804	P16330;P16330-2
Cnpy2	-0.367986101	0.039728165	Q9QXT0
Cnpy3	-0.921392298	-0.04776001	Q9DAU1;Q9DAU1-2;B0V2V1
Cnpy4	-1.691244869	-8.39E-06	Q8BQ47;D3Z0T5
Cnr1	0.243118441	-0.112779236	P47746
Cnrip1	-0.133125514	0.010483932	Q5M8N0;F7C0H6
Cnst	-2.518233869	0.015829277	Q8CBC4;Q8CBC4-3
Cntfr	0.097016807	1.45E-05	O88507;Q9D586;A2AMR7
Cntn1	0.538851833	-0.065883255	P12960
Cntn2	2.926004605	0.051049042	Q61330;A0A087WQQ9
Cntn3	-0.778420554	-0.082038498	Q07409
Cntn4	-0.967643265	-0.109022522	Q69Z26;F8WH58;Q69Z26-2;Q69Z26-3
Cntn5	-0.007840629	-0.026066971	E9PYK7;P68500
Cntn6	-2.447678611	0.01174202	Q9JMB8;Q9JMB8-2;E0CXE3
Cntnap1	-1.656109259	-0.130282211	O54991
Cntnap2	-0.37172777	-0.062067413	E9QNF7;Q9CPW0;Q3SYI6;Q9CPW0-2
Cntnap4	2.035701456	0.037901688	D3YWB9;Q99P47
Cntnap5a	-0.535877326	-0.001513672	Q0V8T9;Q0V8T8-2;Q0V8T8;A0A087WPQ7;E9PY62;Q0V8T7
Coa3	-2.539903757	-0.129178619	Q9D2R6;E9Q6W2
Coa6	-2.78834987	0.152728462	Q8BGD8
Coa7	-1.092218583	-0.000391388	Q921H9
Coasy	-1.552915125	0.015726852	Q9DBL7;REV__J3QNE4;REV__F6QNN0
Cog1	-0.68879716	0.007323647	Q9Z160;Q810S7
Cog2	-0.248695085	0.151441574	Q921L5;H3BJK5
Cog3	1.707150202	-0.046136093	E9QL65;Q8CI04;REV__F6XRK9;REV__D3Z752;REV__D3YZM2
Cog4	-1.593119739	-0.030814743	Q8R1U1;Q7TSQ9;G3UWH9;G3UYW8;G3UWX2;G3UX78;G3UZ15;G3UWY4
Cog5	-0.008314894	0.059140778	Q8C0L8
Cog6	-2.030649717	-0.213959503	Q8R3I3;Q8BRB0;A0A0A6YWW6
Cog7	2.075345007	0.055678558	Q3UM29
Coil	-1.12504934	-0.038153076	A6PWE1;E9Q284;Q5SU73
Col18a1	1.539922356	0.159616852	E9QPX1;P39061-2;P39061-1;P39061
Col1a1	2.572923096	-0.046105957	P11087;P11087-2
Col1a2	3.956932703	0.033086395	Q01149;Q3TX57;E0CXI2
Col3a1	-2.928164793	0.076129532	Q3TVI5;P08121
Col4a1	0.50832524	0.081467819	P02463
Col4a2	0.12373547	-0.022787857	B2RQQ8;P08122
Col4a3bp	0.865381368	0.020237732	Q9EQG9;Q9EQG9-2;Q9EQG9-3
Col6a2	1.194079589	0.116471291	D3Z7D5;Q02788
Col6a3	-0.850722362	-0.039590454	D3YWD1;J3QQ16;A0A087WS16;E9PWQ3
Colgalt1	-1.986850625	-0.065451813	Q8K297
Colgalt2	0.700618473	-0.111909866	D6RCH2;Q6NVG7
Commd1	-0.793823015	0.024876404	A2RSF1;Q8VI86;Q8K4M5;G8JL54;F7BCN0;F7BZY0
Commd10	-1.23732949	0.035592651	Q3TKN7;Q8JZY2
Commd2	-0.780209123	0.010819626	Q8BXC6;Q497T6;G3X955
Commd3	-0.735372002	0.079074097	Q63829
Commd4	-1.149148837	-0.010379028	Q9CQ02
Commd5	0.562563131	0.016191483	Q8R395
Commd6	-1.138932804	0.004814529	B7ZNP3;B7ZNP2;Q3V4B5
Commd7	-1.758959691	0.150248718	A2AU52;Q56A13;Q8BG94
Commd8	1.565268781	-0.014669418	Q9CZG3;Q4QQP1;A0A0G2JH18
Commd9	-1.013929291	0.045511627	Q8K2Q0
Comt	-1.354469863	0.100571823	O88587;O88587-2;D3Z227
Comtd1	-1.630125357	-0.022938156	H3BJ37;Q8BIG7
Copa	0.883288609	0.003688431	Q8CIE6;F8WHL2;F6XJN3;D6RH55
Copb1	1.689041386	-0.010943985	Q9JIF7
Copb2	0.76756149	0.006919098	O55029
Cope	-1.26573014	0.067588425	O89079;D3Z315;F6YFR7;E9Q6I5;F6XIG5
Copg1	-0.951671149	-0.018278885	Q9QZE5;Q7TNQ1
Copg2	0.449889538	-0.051664352	A0A0M3HEQ7;Q9QXK3-4;Q9QXK3;Q9QXK3-3;E9Q783;Q9QXK3-2;F7ARP0
Coprs	-1.86583618	0.052486992	Q9CQ13
Cops2	0.806680527	-0.019336319	P61202-2;P61202;A2AQE4
Cops3	-1.285288271	-0.00401268	Q3UQL2;O88543;F6YCA7;D3Z036
Cops4	-0.903632931	-0.042717361	Q14AI7;O88544;D3YV99;F6QTS1;D3Z1R9
Cops5	0.388140142	-0.042302322	O35864;A0A087WQA8;A0A087WQ60;A0A087WRH6
Cops6	-1.840400616	-0.031600189	D3Z0F5;Q3UIT2;O88545;F6QK86
Cops7a	-4.265332371	0.048439789	Q9CZ04-2;D3Z440;Q9CZ04;D3YVI6;D3Z0S0
Cops7b	-1.522320062	-0.00441246	Q8BV13
Cops8	-1.073451215	-0.102754974	Q8VBV7;A0A087WPM5
Copz1	-2.047608593	0.03151474	Q542M2;P61924
Coq6	-1.486667423	0.337285423	Q8R1S0;D3YW66;D6RG57
Coq9	-1.879421799	-0.057816315	Q8K1Z0;F6SFF5
Coro1a	0.15559968	0.035257339	Q3U1N0;O89053;G3UYK8;D3YW57;G3UX53;D3YXM2
Coro1b	-1.546993873	-0.018101883	Q9WUM3;A2RS22;D3YUG6
Coro1c	0.702425643	-0.010973358	Q499X7;Q9WUM4;E9PX03;E9PZJ0;E9PVJ1;B9EIZ7;Q920M5-3;Q920M5-2;Q920M5;Q920M5-4
Coro2a	-2.760217239	-0.026460266	B1AVH5;B1AVH4;Q8C0P5
Coro2b	-2.794794629	-0.020689774	Q8BH44;G3UW48;G3V005;G3UWZ2;G3UYG8
Coro7	-0.809374617	0.072414017	Q9D2V7;G3X9L5;E9PYU1
Cotl1	2.767816358	0.142227554	Q544F6;Q9CQI6
Cox15	0.076862798	0.240752792	Q8BJ03-2;Q8BJ03
Cox4i1	-1.310834222	-0.148031235	A2RSV8;P19783;M0QWX7;M0QWX2;D6RG40
Cox5a	-2.366022042	-0.067393112	P12787
Cox5b	-2.240164053	-0.109474182	Q9D881;P19536;F7C106;A0A0A6YVR0
Cox6a1	-2.004531833	-0.084848022	Q9DCW5;P43024
Cox6b1	-1.892035021	-0.063534164	P56391
Cox6c	-1.554091535	-0.082967377	Q9CPQ1;D3Z6E1;A0A0G2JDA6
Cox7a2	-2.084203991	-0.117424774	P48771
Cox7a2l	-1.011575909	-0.146574783	E9PZS8;Q3UDK5;Q61387
Cox7c	-4.557692389	-0.04203186	P17665
Cp	5.537565935	0.236231613	G3X9T8;G3X8Q5;E9PZD8;Q61147;G3UXG1;G3UZ53;G3UWP5;CON__ENSEMBL:ENSBTAP00000031900
Cpd	1.348123385	0.034182739	O89001
Cpe	2.830926464	0.126737976	Q543R4;Q00493
Cpeb2	0.781230985	-0.116568375	E9Q5X2;A0A0H2UH22;E9Q969;Q812E0;D3YUJ4
Cpeb3	0.347742506	-0.199815369	F6T0J8;D3Z1R6;D3Z5R9;Q7TN99-4;Q7TN99-3;Q7TN99-2;Q7TN99;Q7TN99-5
Cpeb4	0.952760915	-0.06699295	Q5SU48;Q7TN98-5;Q7TN98-2;Q7TN98;Q7TN98-4;Q7TN98-3;Q5SU47
Cplx1	-4.64849469	-0.163234329	P63040;D3YZ72
Cplx2	-1.742431321	-0.163583374	P84086;REV__Q80TI1
Cplx3	5.883967283	0.087179184	Q8R1B5
Cpne1	0.389473791	0.018735886	B7ZCP4;Q8C166;B7ZCP6;E9Q806;B7ZCP7;A3KGK7;B7ZCP5;V9GWY2;V9GX86;B7ZCP8;V9GXM6;F6R587
Cpne2	0.679391679	0.107193375	P59108
Cpne3	2.723791671	0.211505508	Q8BT60
Cpne4	-1.069659229	0.00730629	Q8BLR2;Q9D6C8;D3Z5V2;Q8CEQ2
Cpne5	-0.732955462	0.005046463	Q8JZW4;Q1RLL3;Q9CYR4
Cpne5	-0.732955462	0.243660736	E9Q1V2
Cpne6	-1.811648667	-0.045011139	Q9Z140;Q3UYN2;E9QA77
Cpne7	0.543872132	0.121080017	Q0VE82
Cpne8	-1.566571588	-0.051911545	Q9DC53
Cpox	-0.151804989	-0.135597229	P36552
Cpped1	1.602551907	0.042378235	Q8BFS6-2;Q8BFS6;D3Z7F7;Q8BFS6-4;Q8BFS6-3;Q8BFS6-5
Cpsf1	-1.494367229	0.012412643	Q9EPU4
Cpsf2	-0.003081099	0.046748734	O35218
Cpsf3	0.57918461	0.01232872	Q9QXK7
Cpsf3l	-2.261390864	-0.029841614	Q9CWS4;A8Y5J3;D6RH69
Cpsf4	-1.684743856	0.017332458	E0CXT7;F7B6Z5;B2LVG5;B2LVG6;Q8BQZ5;Q8BQZ5-3;Q8BQZ5-2
Cpsf6	0.622364367	-0.015678406	H3BJ30;H3BJW3;Q6NVF9;H3BKW0;H3BLM9
Cpsf7	0.082699804	0.073587799	Q8BTV2;Q8BTV2-2;Q8BTV2-3
Cpt1a	1.440757481	0.001345825	Q7TQD5;P97742
Cpt1c	-2.015070554	0.054187012	Q8BGD5
Cpt2	2.730479087	0.047093582	P52825;A2A8E7;A2A8E8;A2A8E9
Cptp	-0.063796222	0.224319077	Q8BS40;Z4YLU2
Cr1l	-0.328502697	-0.054358292	A0A0A6YY75;Q64735-2;Q64735;A0A0A6YVT1;A0A0A6YXN9;A0A0A6YXR6
Crabp1	0.486494059	-0.030171967	P62965
Crabp2	-0.504869355	0.006413269	P22935
Crat	-0.799332731	-0.041965866	H7BX88;P47934;B7ZDD7;F7BF80;B7ZDD8;A2AWE5;A2AWJ5
Crbn	0.641773764	-0.001590347	Q8C7D2-2;Q8C7D2-3;Q8C7D2
Crcp	-0.946415943	0.045633507	O35427
Creb1	-0.063856844	0.061126709	Q01147;Q01147-2;Q62347;F6Q346;D3Z2U7;F6QKL8;D3Z7M6;P27699-6;E9PWV9;F6W4F5;P27699-7;D3Z326;D3Z7P7;P27699-2;P27699-10;F6U9F5;F6QWT6;P27699-11;D3Z6A5;F6VJ22;P27699-5;P81269;P27699-8;A0A087WRI6
Crebbp	0.466186414	0.038281631	F8VPR5;P45481;B2RWS6
Creg1	0.745146622	0.134607887	K4DI63;O88668
Creld1	-3.006895734	-0.126318359	A8C1T7;Q91XD7
Creld2	-2.047445209	-0.072189713	Q9CYA0
Crip1	3.566328345	0.314796448	A0A0G2JEK2;P63254
Crip2	1.05292141	0.132952499	Q9DCT8;Q4FJU3;A0A0G2JF37
Crk	-0.682751119	0.005406952	Q8JZR2
Crk	-0.682751119	0.041103363	Q64010;Q5ND50;Q64010-2;F7D232;Q3TQV3
Crkl	1.267814257	0.06867485	A2RS58;P47941
Crlf3	-1.204026097	-0.097038651	Q9Z2L7;Q9Z2L7-2;J3QMV5
Crmp1	-0.797434518	0.034342194	P97427;A0A0J9YTX5;A0A0J9YUZ1
Crmp1	-0.797434518	-0.059279633	Q6P1J1;Q71H75
Crnkl1	1.660408336	0.055207062	P63154;E9PZS1
Crocc	-1.726767759	0.306331253	Q8CJ40-2;Q8CJ40-3;Q8CJ40
Crot	3.442888912	0.103444672	Q9DC50
Crtac1	-2.037879154	-0.03278389	Q8R555
Crtc1	-2.12033615	-0.083201599	Q68ED7
Crybb1	3.091475152	0.542244339	E9PYP8;Q9WVJ5
Cryl1	0.600783188	-0.017797089	A7VMV2;Q99KP3
Crym	0.568124331	-0.046718216	Q3UPX0;O54983
Cryz	1.374210408	0.130664825	A0A0A6YXR4;P47199;A0A0A6YVS7;V9GXY8;D3YWU6;D3Z4Q4;D3Z2X0;D3YUG9
Cryzl1	-1.185749983	-0.051919174	Q921W4;D3YZD6;D3Z6I4;Q921W4-2;D3YU21;F7BGV1
Cs	-3.143412204	-0.0772995	Q9CZU6;Q80X68
Csad	-0.601176538	0.027832794	Q9DBE0
Csdc2	-1.368046643	-0.047800446	Q91YQ3
Csde1	1.280098178	-0.050776291	Q3U1S6;Q91W50;Q8JZN2;A0A0G2JF72;A0A0G2JE62;A0A0G2JDJ7
Cse1l	-0.506755086	-0.040151596	Q9ERK4;E9Q1T9;F6ZEW4;E9QAX7;F7D1H9
Csf1r	7.657470103	0.371588898	Q0P635;P09581
Csk	-1.272777142	0.067198944	P41241
Csmd1	0.598213388	0.126928711	Q923L3-2;Q923L3
Csmd2	-1.114704787	0.053807831	V9GX34
Csmd3	0.127750539	0.077510834	E9PWJ0;Q80T79;Q80T79-1;F6TRD7
Csnk1a1	1.955906005	0.098348618	E9Q4G7;E9Q3W1;E9PWB2;Q8BK63;F6YBC9
Csnk1d	-0.05072958	-0.059741592	Q9DC28;Q9DC28-2;F7A4U8
Csnk1e	0.224430124	-0.001076126	Q9JMK2;Q3TYE1;A8Y2Z9;A8Y2Z5
Csnk1g1	0.858347129	-0.068894196	Q6P2B2;Q8BTH8
Csnk1g3	0.515472958	0.007590866	Q8C4X2;Q99K78;Q8BVP5
Csnk2a1	-1.717260254	-0.059021378	Q60737;A2ANR6;Q6NSS6
Csnk2a2	-0.272938418	0.018776321	Q545V8;O54833
Csnk2b	-1.078309737	-0.028610992	P67871;G3UXG7;G3UZJ5;G3UZA4;G3UXU2;G3UZX4;G3UWU5
Cspg4	0.346412047	0.070369339	Q8VHY0;Q8VHY0-3;Q8VHY0-2
Cspg5	-2.337792192	-0.103603363	Q71M36;Q71M36-2;Q71M36-3;Q71M36-4
Csrp1	1.376415722	0.131145859	Q4FJX4;P97315
Csrp2	0.140468209	0.278567505	P97314
Cst3	2.162965748	0.334518814	P21460;A2APX3
Cstb	0.545784354	0.054973602	Q62426
Cstf1	-0.706736359	-0.057595062	Q99LC2;A2APA3
Cstf2	-1.406905937	-0.071329117	F6ZKC7
Cstf2	-1.406905937	-0.03449707	Q8BIQ5;A2AEK1;Q8BIQ5-2;A2AEJ8
Cstf2t	0.326312615	0.055243111	Q8C7E9
Cstf3	0.238975219	0.03187294	Q99LI7
Ctage5	0.944249249	-0.10372467	H3BKL6;H3BK44;E9PY90;H3BL19;H3BJI6;H3BK48;E9Q3S2;H3BKH2;H3BJS0;Q8R311;H3BJ71;H3BJS5;H3BJY7;H3BJ35
Ctbp1	-1.805087248	-0.033960724	A0A0J9YU62;O88712-2;O88712;A0A0J9YUM4;O88712-3;A0A0J9YTW3;A0A0J9YUR5;A0A0J9YVI3;A0A0J9YU66
Ctbp2	0.70259516	0.125741959	Q91YZ2;P56546;P56546-2;E9PWQ9;E9Q0T4
Ctc1	1.158517142	0.045405197	Q5SUQ9-2;Q5SUQ9;E0CXE7;Q5SUQ9-3
Ctcf	0.237648776	0.061569977	Q61164;F7BFU5;Q9D1T8;A2ANU7;D3YYR3;L7N243;Q497V9;F8VPV3;B2RX31;Q91WM0;E9QAH2;Q8BGV5;Q3UZY6;F7A0E9;A0A0J9YUW3;J3QMI2;Q8BHK4;G5E8C8;E9PVW1;A0A0J9YUB5;Q69Z88;B8JJZ4;Q7TSV0;G3XA34;K7N6H3;G3X9T2;L7N201;E9Q707;A2BE20;A2AWK6;E9Q4R5;F7D043;Q545J5;A2ARR8;A2AQA1;G3UYE7;O70494-2;O70494;Q9CXE0;E9Q9F0;F2Z3V9;A0A0G2JE66;L7N2E7;A2ARL4;Q7TQ40;Q3UI68;O89090;O70494-3;Q6A085;Q6PGE4;B2KFW1;P46684;Q07230;D3YTK9;P0804…
Ctdp1	0.805902502	-0.009203339	Q7TSG2;E0CZ13;Q7TSG2-2
Ctdspl2	1.275364511	0.07512722	Q8BG15-6;Q8BG15-2;Q8BG15
Ctgf	14.31552394	-0.177410698	H3BJW0;P29268
Cth	-0.963052244	0.071353531	Q8VCN5
Cthrc1	1.321018596	0.051867676	Q9D1D6
Ctif	0.780914765	-0.04222374	Q6PEE2
Ctif	0.780914765	-0.141515732	E9Q1U6;Q6PEE2-2
Ctnna1	3.715414807	0.198166275	Q545R0;P26231
Ctnna2	-0.546475511	-0.006035995	Q61301-2;Q61301;E0CXB9;Q61301-3;Q8BS72;A0A0N4SUZ7;REV__Q9JMB1-2;REV__Q9JMB1
Ctnnb1	-0.086501588	-0.040413666	Q02248;E9Q6A9;F7BAC9;F7CRC6;F6QZ47;D3YUH4;D3Z5Q1;E9PW26;D3Z7S6
Ctnnbip1	0.983904352	0.116133499	Q9JJN6
Ctnnbl1	-1.063508025	0.054999924	Q9CWL8
Ctnnd1	1.044005249	0.056638145	P30999-2;P30999-3;E9Q8Z5;E9Q903;E9Q906
Ctnnd1	1.044005249	0.011836624	G3X9V2;P30999;E9Q8Z6;E9Q8Z8;E9Q8Z4;E9Q8Z9;D3Z2H2;D3Z7H6;E9Q901;E9Q904;E9Q986;E9Q907;E9Q905;D3Z2H7;REV__Q68FG3
Ctnnd2	0.35387962	-0.039105988	E9QKH8;O35927;O35927-2
Ctps2	0.319266203	-0.073038864	P70303;P70303-3;P70303-2;A2AEQ5
Ctr9	-0.044588156	-0.014514542	Q62018;Q62018-3;Q62018-2
Ctsa	3.800194599	0.236476517	Q544R6;G3X8T3;P16675;A2A5J9;A2A5J8;A2A5J6
Ctsb	3.475154842	0.134627151	P10605
Ctsc	6.498581376	0.372106552	D3Z220;Q3UBY5;P97821
Ctsd	5.303580567	0.299598694	Q3UCD9;P18242;F6Y6L6;F8WIR1
Ctsf	1.341025056	0.183657455	Q9R013
Ctsh	3.831255214	0.192481613	P49935;D3Z437;A0A087WR20
Ctsl	2.693055545	-0.018766403	P06797;Q543M3;Q9JI81
Ctss	16.66630407	1.45641613	F6WR04;O70370
Ctsz	6.246837511	0.407256699	Q545I6;Q9WUU7
Cttn	0.97801809	0.033417511	Q60598;Q921L6
Cttnbp2	-1.31774737	-0.080443192	B9EJA2-2;B9EJA2-3;B9EJA2-5;B9EJA2-4;B9EJA2;D3Z1E3;D3Z551;F6Q1W8
Cttnbp2nl	2.083741651	0.009010696	Q99LJ0;A0A0G2JFS0
Ctu1	0.068273275	0.05791626	Q99J10
Ctu2	-1.169157214	-0.155787468	Q3U308;D3Z2M0;G3UXB4
Cuedc1	0.187878405	0.110428619	F2Z3X3;Q8R3V6
Cuedc2	-1.134432376	-0.11586647	Q9CXX9
Cul1	1.417070352	0.002397537	Q9WTX6;Q3TPM3;D3Z2H3;A0A0N4SUW1;D3YUS8
Cul2	-0.477297993	-0.049060822	Q9D4H8;Q9D4H8-2;E0CYT5;H7BX52
Cul3	0.828025374	-0.039596939	Q9JLV5;E9Q4T8;F6ZZK0;F6UY44;F6R0N8
Cul4a	0.495183134	-0.017724609	Q3TCH7;E9PXT5;F6UV36
Cul4b	1.457115185	0.030150986	A2A432;E9PXY1;A2A432-2;J3QJX0
Cul5	0.733832319	-0.029247284	E9PV12;G3X914;Q9D5V5;E9Q6Z0;F8VQI6
Cul7	-0.463396909	-0.060869408	Q8VE73;Q8VE73-3;F6Q1R4
Cul9	-0.512723857	-0.019981384	E9QP09;S4R1Y1;Q80TT8;Q80TT8-2;Q80TT8-4
Cuta	-1.803409782	0.184368706	D5MCW4;Q9CQ89-3;Q9CQ89
Cux1	-0.680847914	0.03398056	H3BKT0;H3BJN3;P70403;H3BLJ7
Cwc15	-0.045688663	0.099219894	Q9JHS9
Cwc22	1.037541886	-0.069408798	B1AYU7;Q8C5N3-2;Q8C5N3;B1AYU4;A2AK44;A2AK42
Cwc27	1.074830085	0.169094467	Q3TKY6
Cwf19l2	1.343691918	-0.019208908	Q8BG79
Cx3cl1	-1.567283864	-0.154619217	O35188
Cxadr	0.616547021	-0.026344299	P97792;P97792-2;P97792-3;REV__Q3ZAT3;REV__P28649
Cxx1a	-1.290737434	0.03131218	Q9D1F0
Cyb5a	-0.164294071	0.019704056	G5E850;Q544Z9;P56395;E0CY88
Cyb5b	-1.875371827	-0.100508881	Q9CQX2
Cyb5r1	-0.105149092	0.101686478	Q9DB73;G3UZG6;Q9DB73-2
Cyb5r3	5.562152751	0.148300934	F2Z456;Q9DCN2-2;Q9DCN2;A0A0A0MQM3
Cyb5r4	-2.468819058	-0.290624809	Q3TDX8-5;Q3TDX8
Cyc1	-3.066082027	-0.051327515	Q9D0M3-2;Q9D0M3
Cycs	-3.189552419	-0.095317078	Q56A15;G3UWG1;P62897;CON__P62894;P00015
Cyfip1	1.187819816	0.091699982	Q7TMB8;Q7TMB8-2;E9PZS0;G3UZI5
Cyfip2	-0.129973689	-0.026079941	Q5SQX6;F6QD74
Cygb	-2.314328794	0.007380676	Q546K1;Q9CX80
Cyhr1	-2.659539233	-0.10716362	Q9QXA1;H3BIV6;Q9QXA1-3;Q9QXA1-2
Cyld	0.135982247	-0.014838791	Z4YJJ5;Q80TQ2;Q80TQ2-2;Q80TQ2-3
Cyp46a1	-1.338177548	0.007045746	Q3US73;Q9WVK8
Cyp7b1	1.43364126	-0.256706429	Q60991
Cystm1	-0.071300904	-0.192175674	D3YVS7;Q8K353
Cyth1	-2.70563389	-0.060377502	Q3TZ02;A2A517;Q9QX11-2;Q9QX11;B1AQE4
Cyth2	-0.153038093	0.031507492	D3YU96;Q99KH2;D3YU95;P63034-3;P63034-2;P63034;D6RCZ5;D3Z5C3
Cyth3	0.013218602	-0.032793808	Q3TXK1;O08967;G5E8Q4;H3BK81;Q3U0C0;Q80YW0
D10Jhu81e	-2.341015043	-0.019487	Q9D172
D130043K22Rik	-1.305564297	0.091174507	F2Z497;Q5SZV5
D17H6S53E	-1.285043997	-0.122733307	B2RS43;Q9Z1R4
D2hgdh	-0.445593322	0.264279366	E9QN44;Q8CIM3
D430041D05Rik	-0.41521602	-0.03194313	D3YZ21;F6ZGR6;F6TUM7;F6SUT5
D5Ertd579e	-0.02721743	0.300759506	E9QPJ5;Q80U59
D6Wsu163e	-0.266406374	0.017202759	Q91YN0;A0A0J9YVA4
Daam1	0.705334281	-0.012791061	Q8BPM0;Q8BPM0-2;Q8BPM0-3;Q80U19;Q80U19-2
Dab1	2.820851283	-0.052230835	F6VRL0;F2Z465;P97318-4;P97318-5;P97318-6;P97318-3;P97318-8;P97318-2;P97318;A0A0A0MQI4
Dab2	0.757319576	0.008969116	E9QL31;P98078-2;P98078;E9PX84;Q3TRE6;F6TQN9;P98078-3;Q9DCE6;E0CXT5;E0CZ53
Dab2ip	-1.798369872	-0.062607956	A2AUX5;Q3UHC7;Q3UHC7-2;A2AUX3;F6RK07;Q3UHC7-4;B7ZD29;Q3UHC7-3;F6QQP6;REV__Q3UHC7-4;REV__Q3UHC7;REV__F6QQP6;REV__F6RK07;REV__A2AUX3;REV__Q3UHC7-3;REV__Q3UHC7-2;REV__B7ZD29;REV__A2AUX5
Dact3	-4.301965287	-0.09186821	Q0PHV7
Dag1	1.235495722	0.073346329	Q544G5;Q62165
Dagla	-3.583115489	-0.045576477	Q6WQJ1
Dap	0.301150462	0.089600372	Q3U706;Q91XC8;A0A087WRC6;A0A087WR57
Dap3	-1.425087164	0.01060791	G3X9M0;Q9ER88-2;Q9ER88;G3UWJ4;G3UZC0;G3UWM7;G3UWZ6;G3UWR5;G3UYM6;G3UYP3
Dapk1	1.636809265	-0.010855484	Q80YE7-2;Q80YE7
Dapk3	-1.464344833	-0.047519684	Q05A21;O54784
Dars	0.20935821	0.063407898	Q922B2;Q8BJY7
Dazap1	-0.851600751	0.031389618	Q3UGB5;Q9JII5-2;Q9JII5;D3Z4J1
Dbi	0.976019988	0.151972198	Q548W7;P31786;Q4VWZ5;D3Z563;M0QWU8
Dbn1	-0.342774993	-0.050876236	Q9QXS6;Q9QXS6-3;Q9QXS6-2;F7CPL2
Dbndd1	-1.208873063	-0.480559158	H3BK17;H3BKU0;Q9CZ00-2;Q9CZ00;H3BIX2
Dbnl	-1.750405123	-0.062701035	Q62418;Q62418-3
Dbnl	-1.750405123	0.009956741	Q62418-2
Dbr1	0.60422889	0.138131714	Q923B1;D3YXA2
Dbt	2.84162662	0.022055054	P53395;A0A0G2JGU0
Dcaf11	-0.640263002	0.225871086	D3YVR5;D3Z2V1;Q91VU6-2;Q91VU6
Dcaf13	1.44766801	-0.132009888	Q6PAC3
Dcaf5	1.583538175	0.040713692	Q3UV57;Q80T85
Dcaf6	0.551971854	-0.150426102	Q9DC22;A0A0A6YVW2;A0A0A6YW54
Dcaf7	1.255239686	-0.045343399	P61963
Dcaf8	1.254870435	0.092394257	Q8N7N5-2;Q8N7N5;A0A0A6YX55;A2AHY8
Dcakd	-2.859286563	-0.056840897	Q8BHC4;B0QZX9
Dcbld2	0.353639016	0.03976078	Q91ZV3
Dcc	0.42057576	-0.129375076	P70211-3;P70211-2;P70211
Dchs1	-0.397119795	-0.004219627	E9PVD3;F6TP58;F6PYJ6
Dck	-1.23937795	-0.083583832	Q545E8;P43346
Dclk1	0.738950031	0.194413185	Q80VB6;Q9JLM8-2;A8IP62
Dclk1	0.738950031	-0.011334991	Q9JLM8;Q8CCN4
Dclk1	0.738950031	-0.008847427	H7BX36;Q1EDH1;A0A0G2JGH1;A0A0G2JEN4
Dclk2	-0.398031633	0.03458519	Q6PGN3-2;Q6PGN3;Q6PGN3-3;A0A0A6YWI6;A0A0A6YX71;Q6PGN3-6;Q6PGN3-5;Q6PGN3-4;A0A0A6YX33
Dcp2	0.213968105	0.158069229	Q9CYC6
Dcps	-0.622282607	0.076554871	Q9DAR7;Q3TBW9;D6RFQ0
Dctn1	0.059952964	-0.01700058	E9Q3M3;O08788;E9Q586;O08788-2;D3YX34;D3YYG9;D3Z2M9
Dctn2	-0.520654566	-0.026414871	Q3TPZ5;Q99KJ8
Dctn3	-2.178222282	-0.032523727	Q9Z0Y1;E9Q919
Dctn4	0.92054031	-0.035988235	Q8CBY8-2;Q8CBY8
Dctn5	-1.438729654	0.021787262	Q9QZB9;H3BJ75
Dctn6	-0.257889439	0.059615326	D3Z6H3;D3Z4E5;Q9WUB4;F6XWI6
Dcun1d1	0.874676151	-0.024042892	A0A0B4J1K8;Q9QZ73;A0A0G2JGV7;Q3UT23;A0A0G2JDM0;A0A0G2JDN9;A0A0G2JDI7;A0A0G2JEA2
Dcun1d2	-2.261216775	0.104451561	Q8BZJ7
Dcun1d3	1.595083159	0.256669426	D3YWG7;Q8K0V2
Dcun1d4	0.421116776	-0.092541122	Q8C5X2;Q8CCA0;B7ZMU0;D3Z664;D3Z4A7;D3Z7G2;D6RI45
Dcx	1.31098353	-0.249959373	Q9CXL6
Dcx	1.31098353	0.009457779	O88809;Q6PGI2
Dcxr	4.087593113	-0.182149124	A2AC16;Q91X52
Dda1	-1.337092705	0.048674011	Q9D9Z5
Ddah1	2.049679105	0.146442795	Q9CWS0;D3YU15
Ddah2	0.534653172	0.185160446	Q99LD8;O08972;G3UZR0
Ddb1	1.996905564	0.041735458	Q3U1J4
Ddc	-2.191731298	-0.527430344	O88533;Q5SUV8;Q5SUV9
Ddhd1	-1.15406195	-0.119288635	F8WHP5;E9QQ38;F8WIJ5;Q80YA3-2;Q80YA3;D6RH62;G3UVX0;G3UWN4
Ddhd2	-1.400913058	-0.053435898	Q80Y98-2;Q80Y98;Q80Y98-3
Ddi2	-0.043538434	-0.07034111	A2ADY9
Ddost	-0.478839215	-0.024114227	O54734
Ddrgk1	0.136088095	0.221616364	Q80WW9;F7AIJ1
Ddt	-0.428576513	0.059761429	Q3UNI8;O35215;G3UYJ7;G3UZN1
Ddx1	0.045200772	-0.006165695	Q91VR5
Ddx10	0.884237055	0.086727142	Q80Y44;REV__P14211;REV__B2MWM9
Ddx17	-1.501060466	-0.042435837	Q3U741;Q501J6;Q501J6-2
Ddx18	-0.901335979	-0.044940186	B2RUM8;Q8K363
Ddx19a	3.265335281	0.049059296	Q61655;Q9QY15-2;Q9QY15
Ddx19b	-0.515533225	-0.028892136	Q8R3C7;Q8BZY3
Ddx21	1.547543739	0.10111084	Q9JIK5
Ddx23	-0.971095877	0.108521652	D3Z0M9;E0CXN3
Ddx24	0.135747973	-0.030664635	F8WJA0;Q9ESV0
Ddx39b	-0.52310831	0.071946335	Q9Z1N5;G3UXI6
Ddx3x	3.400631782	0.059460831	Q3TQX5;Q62167;B9EIA2;P16381
Ddx3y	-0.56017958	-0.264141464	Q62095;A0A087WQV7
Ddx42	0.614445702	0.060115433	Q810A7;Q810A7-2
Ddx46	0.188429592	0.0545784	F8WHR6;Q569Z5-2;Q569Z5
Ddx5	1.232428957	0.079762268	Q8BTS0;Q61656;S4R1I6;B1ARB9;B1ARC0;S4R1E3
Ddx50	1.613105579	-0.109460449	Q99MJ9
Ddx51	-1.020993521	0.055364227	Q6P9R1
Ddx58	5.153655744	0.480409622	A2AP29;Q6Q899-2;Q6Q899
Ddx6	0.507025098	0.004600906	P54823
Decr1	-0.075641057	0.074198532	Q4FJK0;Q9CQ62
Def6	-2.107470444	-0.430952072	Q8C2K1-2;Q8C2K1
Degs1	-1.531056322	0.10801239	O09005
Dek	3.247764118	0.070700073	Q7TNV0;E9Q8Y1;D3YVJ6
Dennd1a	0.848957877	0.063830566	Q8K382;A2ALU3;A2AUP6
Dennd4a	0.794709744	-0.016340446	E9Q8V6
Dennd4b	-1.318021179	0.072635269	Q3U1Y4-3;Q3U1Y4;F6W646;F6RXE7;Q3U1Y4-2
Dennd4c	1.597692809	0.029675674	A6H8H2-2;A6H8H2;E9Q449
Dennd5a	-2.701777841	-0.064848709	Q6PAL8
Dennd5b	-0.39271841	5.11E-05	A2RSQ0
Denr	-0.942172198	-0.021147156	Q9CQJ6;E9Q0G1
Des	-0.564976511	-0.124936295	Q3V1K9;P31001
Dffa	0.042077479	-0.043516159	O54786-2;O54786
Dfna5	-0.716028363	-0.075038528	D3YYP5;E9Q5V3;Q9Z2D3;E9Q308
Dgat1	-2.199330193	-0.264479446	Q54AA6;Q9Z2A7
Dgcr2	-0.881636242	0.135544777	Q8C2R4;Q6P5A9;E9Q548;E9QNU3;P98154
Dgkb	0.147929996	-0.058620453	Q6NS52-2;Q6NS52
Dgkd	-0.714097784	0.053285217	E9PUQ8;A0A087WP73;A0A087WP49;A0A087WQ75
Dgke	-0.317798727	-0.093737793	Q9R1C6;F2Z490
Dgkg	-0.3974734	-0.068225861	Q91WG7;Q8C413;F2Z409
Dgkh	0.050961767	-0.09552002	D3YXJ0
Dgki	0.289145383	-0.087308502	D3Z2W1;D3YWQ0;S4R2G0;S4R215;D3Z519
Dgkz	-2.392349316	0.049092865	A2AHJ7;A2AHK0;Q80UP3;D6RHK9
Dhcr24	-5.99161085	-0.26136322	Q8VCH6
Dhcr7	-4.804718763	-0.166538239	O88455;D3Z7G1;Q711T1;D3YXR4
Dhdh	2.869836829	-0.006897736	Q9DBB8
Dhfr	-0.809867801	0.207896423	Q544T5;P00375
Dhodh	-0.70322455	-0.076292419	O35435;E9Q1V3;D3YZY5;F6TCT7;F6ZQJ5
Dhps	-1.614175314	-0.111495972	Q3TXU5;F6W7I2
Dhrs1	1.075469756	0.097400284	Q99L04
Dhrs13	-2.013351526	-0.027236176	Q5SS80;B0QZT2;Q5SS80-2;Q5SS84
Dhrs4	-1.47457502	0.120165253	Q99LB2
Dhrs7	0.931245873	0.014107895	Q9CXR1
Dhrs7b	-1.136078844	0.066786957	Z4YKT6;Q99J47-2;Q99J47
Dhx15	-0.027464579	0.020906448	Q3UKJ6;O35286;Q497W9;A0A0G2JG10;A0A0G2JGQ5
Dhx16	-1.30370041	0.04915123	Q05BH3;G3X8X0
Dhx29	-1.639541958	-0.072949219	Q6PGC1
Dhx30	-2.402018906	0.046298218	A0A0G2JGL8;Q99PU8-2;Q99PU8;Q99PU8-3;A0A0G2JE53;A0A0G2JGL1;A0A0G2JGY7;A0A0G2JFR1;A0A0G2JGD9
Dhx36	0.79307899	-0.051773071	Q8VHK9
Dhx38	0.657207813	-0.061100388	Q80X98
Dhx57	-0.653232116	-0.100688171	Q6P5D3-2;Q6P5D3;Q6P5D3-3;Q6P5D3-4;Q6P5D3-5
Dhx9	1.241173134	0.030516052	E9QNN1;O70133-2;Q3UR42
Diablo	-1.603191823	0.019699097	Q9JIQ3
Dicer1	0.766432693	0.012176323	F8VQ54;Q8R418;Q8R418-2
Dido1	0.671529429	0.036294556	Q8C9B9;Q8C9B9-3;Q8C9B9-2
Dip2a	-0.874043802	-0.000683594	F8WI56;D3Z7D3;Q8BWT5;F7DDW0
Dip2b	0.1036127	0.076026154	Q3UH60;B2RQC7;D3Z5G8;Q3UH60-2
Dip2c	0.314166858	-0.055931473	B2RQ71;E9PWR4;B7ZMZ7
Diras1	-3.573701918	-0.142926025	Q91Z61;D3Z0Z5
Diras2	-3.410658631	-0.227166748	Q3UWU7;Q5PR73
Dis3	2.722447324	0.087356949	Q9CSH3
Dis3l2	1.022354966	0.044152832	Q8CI75;A0A087WP08
Dis3l2	1.022354966	-0.00086441	Q8CI75-2
Disp2	-1.433804143	-0.143017197	Q8CIP5
Dixdc1	-0.40111151	0.059334183	Q80Y83-14;Q80Y83-13;Q80Y83-12;Q80Y83-10;Q80Y83-11;Q80Y83-9;Q80Y83-8;Q80Y83-6;Q80Y83-4;Q80Y83-2;Q80Y83-7;Q80Y83-5;Q80Y83-3;Q80Y83
Dkc1	-1.39815233	0.027101898	Q9ESX5;B7ZCL7;A2AN81;F6YUI5;F6S1S5
Dkk3	-1.113194227	-0.004611969	Q9QUN9
Dlat	-0.576923867	-0.120685959	Q8BMF4
Dld	-1.404470319	-0.056236267	O08749
Dlg1	-0.280355915	-0.068020248	E9Q9H0;H7BWY4;Q811D0;Q811D0-2;Q811D0-3;S4R2T8
Dlg1	-0.280355915	-0.116859818	D3Z3B8;F6UDT8
Dlg2	-0.297684735	-0.066981506	Q91XM9-7;Q91XM9-3;Q91XM9-6;Q91XM9;Q91XM9-2;Q91XM9-4;D3YUZ8;E9Q2L2;Q91XM9-8;D3YWU0;Q91XM9-5
Dlg2	-0.113129288	-0.066981506	Q91XM9-7;Q91XM9-3;Q91XM9-6;Q91XM9;Q91XM9-2;Q91XM9-4;D3YUZ8;E9Q2L2;Q91XM9-8;D3YWU0;Q91XM9-5
Dlg3	-0.597044622	-0.012765503	P70175;Q52KF7;A2BEE9;A2BEF2
Dlg4	-3.138644662	-0.064403915	Q62108-3;Q62108;Q62108-2;G3UZL5;B1AR31;E9PXG2;E9Q3Z8;F6TPQ6;J3KMS4
Dlg5	1.70663759	-0.044325638	E9Q9I2;E9Q9R9;F6YZU5;F6Z115
Dlgap1	0.242429931	-0.000407028	D3Z709;Q9D415;Q9D415-4;Q9D415-3;Q9D415-2;Q3UVU8;D3Z508;D3Z6F4;E9QAR5;Q9D415-5;Q9D415-6
Dlgap2	0.33942736	0.00755043	Q0VF59;Q8BJ42-2;Q8BJ42
Dlgap3	-2.980371965	-0.039970016	B1AS06;Q3TY61;Q6PFD5
Dlgap4	-4.069995998	-0.042832184	B7ZNS2;B1AZP2;B1AZP2-2;B1AZP2-3;E9PUF2;F6YMR0;H3BJD4;H3BKJ0;H3BJW9;H3BL90
Dlgap4	-4.069995998	0.045228767	I1E4X0
Dlst	-4.28105229	-0.036891937	Q9D2G2;Q9D2G2-2
Dmap1	-0.484038747	0.212905121	Q9JI44;Q9JI44-2
Dmd	0.355757804	0.102964783	P11531;A2A9Z1;A2A9Z2
Dmtn	-5.749827333	-0.102687073	Q9WV69;Q9WV69-3;Q9WV69-2;Q9WV69-4
Dmwd	-0.445203881	0.050769424	E9Q6J8;Q08274
Dmxl1	0.605313023	0.011283875	Q6PNC0;F8WGX5
Dmxl2	0.004261484	-0.05437355	Q8BPN8-2;Q8BPN8;B0V2P5;F6RYL8;B0V2P6;Q8BPN8-3
Dnaja1	-0.735903994	-0.160077667	Q5NTY0;P63037;B1AXY1;B1AXY0;B1AXX9
Dnaja2	-1.223983006	-0.11709404	Q9QYJ0
Dnaja3	-2.515034351	-0.138214493	Q99M87;Q99M87-3;Q99M87-2
Dnaja4	-0.931179178	-0.230722237	Q9JMC3
Dnajb1	-0.648724024	0.000949097	Q3TU79;Q9QYJ3
Dnajb11	-1.221631771	-0.007687759	Q99KV1
Dnajb12	1.512083747	0.007282639	Q9QYI4;Q8C4C9;D6RHR9
Dnajb14	0.13588995	-0.137413025	Q149L6;Q149L6-2;Q149L6-3;A0A0G2JFJ4
Dnajb2	-2.191576398	-0.081860733	Q3TB24;Q9QYI5;Q9QYI5-2;A0A087WR37;A0A087WPZ9;A0A087WP03
Dnajb4	2.43192447	0.104272842	Q9D832
Dnajb5	-4.875349991	-0.10991745	Q3TY13;A2AG30;O89114
Dnajb6	0.114308431	0.005796432	A0A0G2JER9;O54946-2;O54946;F6YRQ2;G3X8S5;A0A0G2JGN9;A0A0G2JEI3;Q9QYI8
Dnajc10	2.296519071	-0.015184021	Q9DC23
Dnajc11	-1.367412726	0.012289429	Q5U458;E9Q8B3;A2A8D1
Dnajc13	0.728571786	0.004070282	G3X922;D4AFX7;A0A087WS25;A0A087WRC9
Dnajc16	-0.96991051	-0.133219147	Q80TN4;A2AS91
Dnajc17	-1.317513274	-0.042099762	Q91WT4
Dnajc19	-0.94928758	-0.006594467	G3X8S1;Q9CQV7;Q9CQV7-3;Q9CQV7-2;D3Z5K6
Dnajc2	0.000659468	0.006961823	P54103;E9Q9H2;E9Q9H3;Q3TRX6
Dnajc24	-0.914442148	0.020220566	A2A4A1;Q91ZF0;F7CGC9
Dnajc27	-1.337285456	-0.066673279	Q8CFP6
Dnajc3	3.446613568	0.065209961	Q3UFV9;Q91YW3
Dnajc5	-0.462833035	0.014290237	G5E8T0;A2AUE1;P60904
Dnajc6	0.293806066	-0.070955658	Q80TZ3-2;Q80TZ3;B1B0B8;B1B0B7
Dnajc7	0.936621323	-0.092483521	Q9QYI3;F7BTP8;A2A5E1
Dnajc8	-1.316600316	0.035295868	A2ALF3;A2ALF2;Q6NZB0;A2ALF0;F6TQL3;F7CXJ2;E9PZT4;F6QIL6;D3Z4I5
Dnajc9	-0.477798376	-0.056904602	Q91WN1
Dnal1	-0.271480704	-0.040895462	Q05A62-3;Q05A62-2;Q05A62;D3YYU7;D3YTL1
Dnal4	-1.541317567	0.088011551	Q8CDT8;Q9DCM4
Dner	1.303639917	0.046475601	Q8JZM4;A0A087WSC4
Dnlz	-3.005570816	0.032437134	Q9D113
Dnm1	-1.149383471	-0.131986618	A0A0J9YUN4;A0A0J9YUE9;P39053-3;F6TH70;F6RRH9;D6RH60;G3UY64;Q3UD61
Dnm1	-1.149383471	-0.113234711	P39053-4;P39053-5;P39053;P39053-6
Dnm1l	-0.059422766	-0.02142334	Q8K1M6;Q8K1M6-2;Q8K1M6-4
Dnm1l	-0.059422766	-0.039368057	E9PUD2
Dnm1l	-0.059422766	-0.045558929	Q8K1M6-3;Q8K1M6-5
Dnm2	1.530720712	0.076617813	Q3TCR7;G3X9G4;Q3T9X3;F8WIV5;P39054-2;P39054;G3UZZ3;G3UXX2
Dnm3	1.026115437	0.024660873	E9QLL2;Q8BZ98;Q8BZ98-2;F2Z460;E0CXZ8
Dnmt1	-0.537813729	0.014938736	P13864;J3QNW0;P13864-2
Dnmt3a	-0.631250321	0.012792206	O88508;O88508-2;G3UXY2;G3UX07;G3UZN5;G3UZK0;G3UX63;G3UZF8;G3UZH2;G3UY43;Q3KR45;O88509;O88509-2;O88509-4;O88509-3;G3UZU0;G3UZG8
Dnpep	-0.644334336	0.014577484	Q3TVK3;Q9Z2W0;Q8BPW9;A0A087WS31;A0A087WSE6;A0A087WRC1;A0A087WSD3;A0A087WNX3;A0A087WSU0
Dnph1	-0.517714975	-0.205317497	Q80VJ3
Doc2a	-2.542811972	-0.001851273	Q7TNF0;H3BJT3;D3YYV2
Dock1	0.069924952	0.023317719	Q8BUR4-2;Q8BUR4;A0A0G2JEQ7;Q810M1;B2RY04
Dock10	0.09384247	0.247594452	A0A087WRP5;A0A087WQ86;E9QM99;Q8BZN6;Q8BZN6-2;Q8BZN6-3
Dock11	1.534855854	0.017507172	A2AF47;A2AF67
Dock3	0.238846734	0.019878006	F8VPQ1;Q8CIQ7;F6VMI1;F6YXW9;F7CVM6;F7AGL4
Dock4	0.311682496	0.02273407	P59764
Dock7	1.571504257	0.098681259	E9PX48;A2A9M5;Q8R1A4-2;Q8R1A4;A2A9M4;E9QPN7;Q8VDR9;Q8VDR9-2;Q8C147;A2AW79;F6ZJ55;Q8VDR9-3
Dock9	-0.461350448	-0.005715561	E9QMR2;F8VPN7;Q8BIK4;Q8BIK4-2;Q8BIK4-3
Dohh	-2.6611405	0.151486206	Q99LN9;D3Z7J7;D3Z6Y9;Q99LN9-2;D3YZM0;F6TY47
Dopey1	0.113529546	-0.012751389	H7BWZ9;Q8BL99-5;Q8BL99-6;Q8BL99;A0A087WQ48;A0A087WP61;A0A0B4J1N8;Q8BL99-4;Q8BL99-3;Q8BL99-2
Dopey2	-1.848991324	-0.256502914	Q3UHQ6-2;Q3UHQ6
Dpf1	-0.887994687	0.031913757	D3YYG6;D3YY44;Q9QX66;Q9QX66-2;Q9QX66-3;F6YKQ9;P58269;F6UJZ6;F7CPB1;G3X940;P58269-3;P58269-2;Q8BRB7-2;Q8BRB7;Q8BZ21
Dpf2	-3.147042409	0.022273254	Q61103;D3Z5N6;F8WIP7
Dph1	-3.498045298	-0.06292057	Q5NCQ5;B1ARH1
Dph5	-1.963566886	0.114635468	V9GXP1;Q9CWQ0;A0A0G2JE69;Q8BG20
Dph7	-0.316137903	-0.061096001	Q9CYU6-2;Q9CYU6
Dpm1	-0.063428438	0.024762726	O70152;A2BDX2;F8WII3
Dpm3	0.150740184	-0.152445221	Q9D1Q4
Dpp10	2.096137362	0.02335434	Q6NXK7;E9QN98;D3Z5I7
Dpp3	-0.491829455	0.033069992	Q99KK7
Dpp4	2.464123244	0.203340149	P28843
Dpp6	-2.107400861	-0.238108063	Q80VM5;D6RFR3
Dpp6	-2.107400861	-0.128646469	E9PWX1;Q5U4C2;Q9Z218
Dpp7	-3.123460149	-0.0393013	Q9ET22
Dpp8	0.118443639	-0.018367767	Q80YA7
Dpp9	-4.667485031	-0.016299438	Q8BVG4;Q8BVG4-2
Dpy30	-1.629250281	-0.056835175	Q99LT0
Dpysl2	-1.864323028	-0.090989304	O08553
Dpysl3	0.374367954	-0.0186306	E9PWE8;Q3TT92;D3YUS0;D3Z567
Dpysl4	1.645114851	-0.014185715	Q3TMU8;O35098;O35098-2;D3Z360
Dpysl5	-0.262090794	-0.050621414	Q9EQF6;Q3SYJ1
Dr1	0.770318843	0.006950378	Q91WV0
Drap1	-0.158940326	-0.039557266	F6T9K1;Q4FJW2;D3YY09;Q9D6N5;D3YYC2;G3UXH5
Drd1	0.306051751	-0.120352364	Q61616
Drg1	-0.508091491	-0.090707016	P32233;Q5NBZ3;F7BQ65
Drg2	-0.60546141	0.020068741	Q9QXB9
Dscam	-0.559522078	-0.036926079	Q9ERC8
Dscr3	-0.604609895	-0.119453049	O35075
Dst	0.068711705	0.008174896	S4R1P5;A0A087WRB8;A0A0A6YWC6;Q91ZU6-6;A0A0A6YX28;A0A0A6YXR1
Dstn	-0.037947714	0.02132225	Q4FK36;Q9R0P5
Dstyk	0.414097604	0.1427351	A0A087WQX0;A0A087WP69;Q6XUX1-3;Q6XUX1-2;Q6XUX1
Dtd1	-0.514323287	-0.044449234	Q9DD18;Q9DD18-2
Dtd2	0.946545408	-0.013655472	Q8BHA3;Q8BHA3-2
Dtna	1.488681162	0.03191185	Q8CFR5;Q9D2N4-2;Q9D2N4;Q9D2N4-7;Q9D2N4-4;Q9D2N4-3;Q9D2N4-6;Q9D2N4-5;G3UYD1
Dtnbp1	-1.926005714	-0.091908073	K3W4R3;Q91WZ8-3;Q91WZ8;Q91WZ8-2
Dtx3	-1.876130544	0.156366348	D3YV13;E9Q3J1;Q80V91;D3Z4X6
Dtymk	-1.217695098	0.096804428	P97930;D3Z3R3;P97930-2
Dus3l	-1.2953165	0.070817184	Q91XI1;Q91XI1-2
Dusp12	0.629117042	0.096118546	Q4KL39;Q9D0T2
Dusp23	1.421846141	-0.131413841	Q6NT99
Dusp3	-1.755805001	-0.012300491	B1AQF4;Q9D7X3;H3BKL8;Q3V2Y9;H3BKD1
Dut	-0.939117164	0.119953537	Q9CQ43
Dut	-0.939117164	-0.078382874	Q8VCG1
Dvl3	0.72488986	-0.0046978	E9Q150;E9Q967;Q61062;P51141;Q60838
Dym	-0.08282137	0.084606171	Q8CHY3;Q8CHY3-2
Dync1h1	-0.635066012	-0.028091431	Q9JHU4;F6ZX84
Dync1i1	-0.767497698	-0.042031479	D3Z0M6;O88485;Q3TYJ3;O88485-2;A0A0N4SVS1;D3Z258;A2ASS6-3
Dync1i2	-0.106683848	0.015329361	Q3TPJ8;A2BFF9;A2BFF5;A2BFF7;O88487;A2BFF8
Dync1li1	-1.793877468	-0.02485199	Q3TWG5;Q8R1Q8
Dync1li2	-0.403522731	-0.057596588	Q6PDL0
Dync2h1	0.56820121	0.157069397	Q45VK7-2;Q45VK7;D3Z025
Dync2li1	0.883261729	-0.006481934	Q8K0T2
Dynll1	-2.405900948	-0.044408035	P63168;Q80ZS7
Dynll2	-3.030949078	-0.155423355	Q9D0M5;D6RIN4
Dynlrb1	-1.419989303	-0.051858902	P62627;A2AVR9
Dynlt3	0.65085803	0.086083984	Q542J7;P56387
Dyrk1a	1.097288023	0.013315582	A1L341;A9C475;Q61214;A9C478;Q9Z188-2;Q9Z188;Q9Z188-3
Dyrk2	0.171929372	-0.030123138	Q5U4C9
Dzank1	0.366063965	-0.105014801	E9Q4Z6;Q8C008
Dzip3	0.174377591	-0.06652298	E9QNZ2;Q7TPV2-2;Q7TPV2;Q7TPV2-3
Dzip3	0.174377591	-0.314273453	F6Z1P8
Ebna1bp2	-0.272789485	-0.000271606	A2ACZ1;Q9D903
Ece1	0.392189943	0.019010925	Q4PZA2-3;Q4PZA2-2;Q4PZA2-4;Q4PZA2
Ech1	0.429038333	0.118777084	O35459;F7B227
Echdc1	-0.912792421	-0.091850662	Q9D9V3;Q9D9V3-2;E0CXS3
Echs1	-1.287588843	0.004540253	Q8BH95;F6T930
Eci1	-0.446538543	0.014545059	P42125
Eci2	1.830346668	0.11325531	Q3TCD4;Q9WUR2-2;Q9WUR2;E9PYC6;E9Q858;E9PUY9;E9PYA9;E9PVM6;E9Q7A8;E9PY42;Q78JN3
Ecsit	-1.784984382	-0.055987549	Q9QZH6;J3KMM6
Edc3	0.781214938	0.027830505	A0ELI5;Q8K2D3;D3YYS4;D6RCX6
Edc4	0.310138197	0.035232544	G5E896;D6RE33;Q3UJB9;Q3UJB9-2;F6ZJ27;F6V5I7
Edf1	-1.786342505	-0.170952225	Q9JMG1
Edil3	-1.010398705	-0.121589279	O35474;Q8C4U8;Q8C8K0
Ednrb	-2.70297885	-0.176854134	P48302
Eea1	1.587221502	0.017227936	Q8BL66
Eef1a1	1.107879398	-0.006864166	Q58E64;P10126;D3YZ68;D3Z3I8
Eef1a2	-2.938321418	-0.106325912	P62631
Eef1d	-0.678001997	-0.053582001	Q80T06;P57776;Q91VK2;E9QN08;P57776-2;D3YY68;D3YUQ9;D3YZT9;D3Z7N2
Eef1d	-0.678001997	0.038505173	P57776-3;E9PUM6;Q9CVV2;D3Z356
Eef1d	-0.678001997	0.108914948	F6ZFU0
Eef1e1	-1.565920413	-0.027416611	Q9D1M4
Eef1g	-2.429835824	0.006563187	Q4FZK2;Q9D8N0
Eef2	-0.073542017	-0.074610519	P58252
Eef2k	5.944413678	0.343344116	O08796;Q3UWZ1
Eefsec	0.578834452	0.001306915	Q9JHW4;A0A0N4SUV6;A0A0N4SWD9;A0A0N4SUU3;A0A0N4SVA4;A0A0N4SWB3
Efhd2	-0.259788297	0.039445496	Q8C845;Q9D8Y0;Q9D4J1
Efna2	-2.387330357	-0.047662163	P52801
Efnb1	3.907905527	0.184381866	Q544L9;P52795
Efnb2	2.411334923	0.074956512	P52800;Q4FJM3;F6RSU6
Efnb3	-0.730154919	-0.017399216	Q543Q7;O35393
Efr3b	-1.124600085	-0.110861969	Q6ZQ18-2;Q6ZQ18
Eftud2	-0.131719126	0.048885727	Q543F1;O08810;A2AH85;G3UZ34;G3UXK8;G3UZ25
Egfr	0.155389424	-0.039397049	Q01279;Q9WVF5;Q5SVE7
Egln1	-0.954309235	-0.101029968	Q91YE3
Ehbp1	1.425306967	-0.026177979	Q69ZW3;Q69ZW3-2;Q5SS55
Ehd1	-0.404788382	0.000172043	Q80ZZ0;Q9WVK4;Q8BH64
Ehd3	-1.381489849	-0.094929886	Q9QXY6
Ehd4	5.385804041	0.212273026	Q9EQP2;Q3TM70;D3Z7U7
Ehmt2	-0.995466697	0.022696304	A2CG76;Q9Z148-2;Q9Z148-3;Q9Z148;E9Q5A3;Q5DW34-3
Ei24	-1.531655066	-0.105039978	V9GXH2;Q61070;C3VDI2;V9GXU0
Eid2	-0.782547016	-0.463884735	Q6X7S9
Eif1	-0.55742489	-0.023271179	Q4V9T8;P48024;J3QN87;J3QPZ8
Eif1ad	-0.333348557	-0.016362762	Q3THJ3
Eif1ax	0.469096546	-0.036685944	Q8BMJ3;Q4FJR7;J3QNT6;Q60872;J3QPQ5;Q8BX20;Q3UTA4;Q3UT53;Q3TQZ4;M0QWL1;J3QQ02;J3QPI8;J3QP87;J3QMW5;D3Z367;F6YNI8
Eif1b	-1.379621715	-0.155554962	Q9CXU9
Eif2a	3.12593623	0.046113205	Q8BJW6;Q8BJW6-2;D3YZZ6
Eif2b1	-2.137090337	-0.042153931	Q3UZR8;Q99LC8;D3Z151;D3YZ05;A0A0G2JEF1
Eif2b2	0.109757774	0.031727982	Q99LD9;D3Z487;D3Z7J6
Eif2b3	0.716856167	-0.073089218	B1AUN2;B1AUN3;Q3UKV0
Eif2b4	-1.94403951	-0.055222321	Q61749;D3Z780;Q61749-2;A0A0J9YTQ7;F7CPG6;A0A0J9YUY0
Eif2b5	-1.649011018	-0.022399139	Q8CHW4
Eif2d	-1.023794181	0.014940643	E9PUG7;Q61211;Q61211-2;Q8C8I3
Eif2s1	-1.39048785	0.009389496	Q6ZWX6
Eif2s2	-0.286229701	0.014779282	Q99L45;Q3ULL5;E0CXJ3
Eif2s3x	3.196202856	0.007645416	Q9Z0N1;Q3TML6;A2AAW9
Eif2s3y	-0.4974235	-2.301894379	Q9Z0N2
Eif3a	0.821302695	-0.007228851	P23116
Eif3b	-0.209568018	0.024591446	Q8JZQ9;A0A0G2JG48
Eif3c	0.972722219	-0.001189041	Q8R1B4
Eif3d	-0.80312459	0.038931656	O70194
Eif3e	1.07224082	0.025667191	Q3UIG0;P60229
Eif3f	-0.004848923	-0.010597992	Q9DCH4
Eif3g	-1.534711635	-0.05642395	Q544H0;Q9Z1D1
Eif3h	-0.219351516	-0.062001419	Q5M9L0;Q91WK2
Eif3i	-1.51315991	0.015455627	Q9QZD9;A2AE03
Eif3j1	0.517955832	-0.020962524	Q3UGC7;Q66JS6
Eif3k	-0.682500931	-0.017454529	Q9DBZ5;Q9DBZ5-2
Eif3l	0.40440617	-0.00567894	Q8QZY1
Eif3m	0.909089433	-0.000162506	Q99JX4;A2A702;A2A701
Eif4a1	-1.364184699	0.012333298	Q5F2A7;P60843
Eif4a2	-0.75824561	-0.044900513	P10630;P10630-2;Q8BTU6;E9Q561;D6RJ60;D6RJ11
Eif4a3	0.25158186	0.025157547	Q91VC3;A0A0N4SVP8;E9PV04;A2AFK7;A0A0N4SVM5
Eif4b	4.950146702	0.007142258	Q8BGD9
Eif4e	-1.923077417	-0.002177048	Q3TK95;P63073;A0A0G2JGT5;A0A0G2JH04;A0A0G2JFB4;A0A0G2JG98
Eif4ebp2	-0.123192119	-0.029520035	Q3UFP6;P70445
Eif4enif1	1.590394866	-0.119646835	Q9EST3-2;Q9EST3;A8Y5K6;Q5NBZ7;Q5NBZ4
Eif4g1	-0.811635797	-0.016641617	Q6NZJ6;E9Q9E1;Q6NZJ6-2;E9PVC5;E9PVC6;A0A0J9YUS5;E9Q770;A0A0J9YUC1;A0A0J9YVC1;D3YWM1;D3Z439;A0A0J9YUL1;D3YWY7;D6RCH1;A0A0J9YU44;D3YWC6;A0A0J9YTV0;A2AMI4;Q8BQR8
Eif4g2	0.156726979	0.019331741	G3XA17;Q62448;F7CBP1;Q62448-2;F6TW20;F7DAB1;F6UU81;F7CHS2
Eif4g3	-1.580180439	-0.003308105	A0A0N4SVL0;A2AMI2;Q80XI3;Q80XI3-3;A2AMI6
Eif4g3	-1.580180439	-0.036582184	Z4YKC4;Q80XI3-2;Q80XI3-4;A2AMI7
Eif4h	0.04151748	0.013620758	Q9WUK2;Q9WUK2-2
Eif5	2.589310858	0.012380981	Q3TQR3;P59325
Eif5a	-1.576713298	-0.02931366	A0A0A0MQM0;P63242;Q8BGY2;J3QPS8
Eif5b	-0.26774954	-0.021754837	Q05D44;Q8CB96-2;Q8CB96
Eif6	-0.645413044	-0.009457397	Q545K4;O55135;A6PWZ2;D6RG53;D6RJJ3;B1AZQ4
Elac2	-3.188287337	-0.071534348	B1ATP7;Q80Y81-2;Q80Y81;B1ATP9
Elavl1	-0.993495677	0.040364456	P70372
Elavl2	0.420124417	-0.01329422	B1AXZ4;B1AXZ5;Q3UR02;Q564D8;Q80Y51;Q60899;B1AXZ6;B1AXZ0;Q80UJ0;H3BLG7;B1AXZ3
Elavl3	-2.28204476	0.009490585	Q60900-2;Q60900
Elavl4	-0.822722891	-0.066710663	A2A9S2;A2A9R8;A2A9R6;Q8BVA9;A2A9S0;Q61701;A2A9S3;Q61701-2;A2A9R4;A2A9S1;A2A9R5
Elfn1	-1.307305395	-0.090594482	Q8C8T7
Elfn2	-1.230548635	-0.037408447	Q68FM6
Elmo1	-0.939795998	0.012975693	Q8BPU7;Q8BPU7-3;Q8BPU7-2
Elmo2	1.554471976	0.066530228	Q8BHL5-2;Q8BHL5;Q8BHL5-3;F6YXR3;Q5GMG0;A2A5A7;D6RHT3;F6XD63
Elmod1	0.192602626	-0.095063019	E9Q0K9;Q3V1U8
Elmsan1	3.43751239	0.112467957	E9Q2I4
Eln	3.599174434	1.0070961	P54320;A0A0J9YV95
Elof1	-0.971472602	0.188724136	Q545S6;P60003
Elovl1	-0.943495734	-0.437196732	Q4V9V3;Q548M4;Q9JLJ5
Elovl4	-1.011570503	-0.229916	Q9EQC4
Elp2	-1.264517781	-0.064311218	Q91WG4-2;Q91WG4
Elp3	0.448685026	-0.01703949	Q9CZX0-2;Q9CZX0
Elp4	1.510782357	-0.042617798	Q9ER73;A2A414
Elp6	-1.330517798	-0.07521286	A0A0H2UH13;Q8BK75-2;Q8BK75
Emb	0.442212834	0.017300797	P21995
Emc1	-0.030888821	-0.055308151	Z4YJW0;Q8C7X2-2;Q8C7X2;Q8C7X2-3
Emc10	-1.773223094	-0.014972687	Q3TAS6;Q3TAS6-2;D3Z665
Emc2	-2.843555362	-0.022130203	Q6A0D1;Q9CRD2
Emc3	-1.574999309	-0.08681221	Q99KI3
Emc4	-1.252091912	-0.030028915	Q9CZX9
Emc6	-1.82498424	0.034590149	Q9CQW0
Emc7	-0.300101628	0.061573029	Q14C26;Q9EP72
Emc8	3.254019274	-0.005610657	Q3TPU5;O70378;M0QWY0;M0QWP2;M0QWI7;M0QWC9;M0QWS0;M0QWE2
Emd	-0.875871421	-0.024091721	Q3THM8;B7FAU5;O08579;I7HJS1;D6RFS0
Eml1	-3.300960608	-0.042086411	Q05BC3-2;Q05BC3;D6RII3;D3Z4J9;Q05BC3-3
Eml2	0.642571077	0.01661911	E9QK48;D3YWS2;Q7TNG5;Q7TNG5-2;D6RGM3
Eml4	-0.114911891	0.023567581	F8WJ93;Q3UMY5-3;Q3UMY5
Eml4	-0.114911891	0.197211456	Q3UMY5-2;Q3UMY5-4
Eml5	-0.880840041	-0.097820663	Q8BQM8;Q5SQM0
Enah	1.035012547	0.01344223	E9QKR1;A0A0A6YW06;J3QNM3;E9QKQ9;E9QLZ9;Q03173-6;Q03173-3;Q03173-4;Q03173-5;Q03173;A0A0A6YXC8;Q03173-2;A0A0A6YVZ6
Enc1	-0.607408914	0.225224113	O35709
Endod1	-0.45728807	-0.098060226	Q8C522
Endog	-1.940660224	-0.030370331	Q3UN47;O08600
Eno2	-2.527889738	-0.15837822	Q545V3;P17183;A0A0N4SUX5;D3Z6E4;D3Z2S4;D3YVD3;A0A0N4SUI6;Q5SX59;A0A0N4SUW8;Q5SX61;Q5SX60
Enoph1	-2.118694821	0.016111374	Q8BGB7;Q8BGB7-2
Enpp2	1.326344308	-0.138829041	G3UXY9;Q9R1E6;Q9R1E6-3;Q9R1E6-2
Enpp4	0.841785993	0.032382965	Q8BTJ4-2;Q8BTJ4;A2A5N7;D3Z6V6
Ensa	-1.104894045	-0.057748413	P60840;P60840-2;P60840-3
Entpd2	1.864734194	0.200340271	O55026;O55026-2
Entpd3	-1.422797095	0.081797791	Q8BFW6
Entpd5	0.173783695	0.1287323	Q3TQC7;Q9WUZ9
Eny2	2.563378241	0.080707932	Q9JIX0
Eogt	-0.485875211	-0.159039688	D3Z459;Q8BYW9;A0A0N4SVY8;D3YWW8;D3Z5Q3
Ep400	0.168919433	-0.031760788	Q8CHI8-5;Q8CHI8-3;Q8CHI8-2;Q8CHI8-4;Q8CHI8;F6R9G0;Q641K9;D3Z6R8
Epb41l2	0.724919607	0.055818558	O70318
Epb41l3	-0.921306785	0.002181244	Q9WV92-3
Epb41l3	-0.921306785	0.248754883	Q9WV92-7
Epb41l3	-0.921306785	0.139749908	Q9WV92-2;Q9WV92
Epb41l3	-0.921306785	-0.102513504	Q9WV92-8
Epb41l3	-0.921306785	-0.161172104	Q9WV92-6
Epb41l5	0.224142382	0.251034737	Q8BGS1;Q8BGS1-2;Q8BGS1-3
Epdr1	-0.325870589	0.035541153	Q99M71;Q99M71-2
Epg5	0.288201914	0.300435638	Q80TA9
Epha3	-1.482389143	-0.00635376	Q8BRB1;P29319;P29319-3
Epha4	-1.826562714	-0.269413376	Q03137;Q03137-2;A0A087WRH4;A0A087WQW6
Epha5	-0.785796704	0.033839417	E9PUP9;E9PUQ0;Q60629;Q6PFV6;E9PUQ4;E9PUQ2
Epha7	-3.450831055	-0.246302032	A2BDQ4;Q61772-2;Q61772-3;Q61772;Q61772-4;Q61772-5;E9PUK8;F6WVB0;Q8BYG9-2;Q8BYG9
Ephb1	-3.89528576	0.010453796	Q8CBF3;Q8CBF3-2;Q8CA63
Ephb2	-3.449219978	-0.107139206	P54763;P54763-4;P54763-2;F6Q4H2
Ephb3	-3.792583301	-0.121687698	P54754
Ephb6	-5.552537493	-0.030932617	O08644;O08644-3;O08644-2;F6TDC5
Ephx1	4.703631947	0.105243301	D3Z4M3;E9PWK1;Q9D379
Ephx2	-2.287202735	0.03813324	P34914;P34914-2
Epm2aip1	-0.094527091	-0.074737167	Q8VEH5
Epn1	-1.50325081	-0.003656769	Q80VP1-2
Epn1	-1.50325081	-0.01521492	Q80VP1;D3Z4V3;D3Z550
Epn2	-1.561334184	-0.010833359	Q8CHU3;F7CD65
Eprs	-1.080434377	-0.037252808	Q8CGC7;A0A0A6YWA4;A0A0A6YWH3
Eps15	-1.312024787	0.000322342	P42567;H3BK65;F6W2Q5;Q5JC28;P42567-2;H3BJB8
Eps15l1	-0.04906639	-0.010313416	Q60902;Q60902-2;Q60902-3
Eps8	-0.846945513	-0.11650238	Q08509;Q3UGL1;D3Z5I5;D3Z7F4
Ept1	0.097296941	-0.105618668	D6RE20;Q8CET7;Q80TA1
Erap1	2.986583399	0.361994362	Q9EQH2
Erbb4	0.708491304	0.033050156	Q61527-3;Q61527-2;Q61527;B2KGF7;P70424;Q8VDG6
Erc1	-0.451479723	-0.281271935	V9GWT6;V9GXH3;Q99MI1-2;V9GX53;V9GXL1
Erc1	-0.451479723	-0.044587708	F8VPM7;V9GXF0;V9GXP8;Q99MI1;Q99MI1-4;REV__E0CYE0
Erc2	0.524805795	-0.166195297	Q6PH08-4
Erc2	0.524805795	-0.075200653	Q6PH08;Q6PH08-3;Q6PH08-2
Ercc1	-1.094704956	0.139833069	P07903
Ercc2	-1.081859997	-0.145119667	E9Q6K1;O08811;D3Z700;F6YA33
Ercc4	1.621720897	-0.064944839	Q9QZD4;D6RHP2;F7A043
Erf	0.053478824	-0.070882797	P70459
Ergic1	-1.136485544	0.012361526	Q4FK22;Q9DC16;F6SLP4;F6Z6A5
Ergic2	-2.573420735	0.031930923	Q9CR89-2;Q9CR89
Ergic3	-0.212532633	0.058557892	Q9CQE7;Q9CQE7-2;F6RK81;F6UIS1
Erh	-0.941217302	0.070549393	P84089;Q4FZH7;G3UW85
Eri3	-0.572539423	-0.045266724	Q8C460-2;Q8C460;Q8C460-3
Erlec1	3.100170108	0.027287674	Q8VEH8;F6Z458;F7AQQ2
Erlin1	-0.379443579	0.019403076	Q91X78
Erlin2	2.434547843	0.070905304	Q8BFZ9;E9PUH5
Ermp1	-0.310266135	-0.091513824	Q3UVK0;Q3UVK0-2;G8JL46
Ero1l	1.389409038	-0.063033295	Q4FK57;Q8R180;Q8R2E9
Erp29	-0.792125691	-0.073569107	P57759;F8WJI4;F8WIM7;D6RG87
Erp44	-1.705555144	-0.012757874	Q9D1Q6
Esd	-0.384633573	0.028587723	H3BKH6;Q9R0P3;H3BLJ9;H3BJL6;H3BJP2;H3BK43;H3BJC6;H3BL99
Esf1	-0.851457974	0.03160553	A2APY6;Q3V1V3
Esyt2	0.915761673	0.005581665	Q3TZZ7;Q3TZZ7-2
Etf1	0.703045463	-0.002831268	Q8BWY3
Etfa	-0.962363138	-0.033325577	Q99LC5
Etfb	0.226821367	0.0055233	Q9DCW4;A0A0N4SVE0;A0A0N4SWE9
Etfdh	0.378814189	0.00922966	Q921G7;Q6PF96
Ethe1	-1.634376852	-0.060794449	Q9DCM0
Etl4	0.238491369	0.028703308	D3Z781;E9QAU4;A2AQ25;A2AQ25-4;A2AQ25-3;A2AQ25-2;A2AQ25-8;A2AQ25-6;A2AQ25-5;A2AQ25-9;Q8BHR1;A2AQ25-7
Etnk1	-0.214147566	-0.124996948	A0A0N4SV10;A0A0N4SVC4;Q9D4V0
Eva1a	3.802948952	0.050376511	D3Z511;Q91WM6
Evi5	0.729401467	-0.301470757	P97366;F8VPT6;E9PWR7
Evi5l	-2.33647616	-0.046667862	H3BL92;H3BKQ3;H3BJ67;H3BJ57;H3BJX1;H3BLD3
Evl	-1.819319376	0.003387833	P70429;P70429-2;E9PVP4
Ewsr1	-1.85806393	0.116529465	Q5SUT0;Q5SUS9;Q61545
Exoc1	-0.366984361	-0.011074448	Q5PPR2;Q6P1Y9;Q8R3S6
Exoc2	0.429890656	-0.043900681	Q9D4H1
Exoc3	-0.584073176	-0.005744171	Q8K0E2;Q6KAR6
Exoc4	-0.530888134	-0.034680557	O35382;Q8C391;Q9CXE1
Exoc5	0.732741819	-0.065979767	Q3TPX4;E9PZ92;E0CYX2
Exoc6	0.604735794	-0.035126495	Q3U9D6;Q8R313
Exoc6b	-0.809528658	-0.055951691	A6H5Z3;A6H5Z3-2;E0CXR2;E0CY34
Exoc7	-0.781237311	-0.024774551	O35250;A2AAN0;O35250-2;A2AAN3;A2AAN4
Exoc8	-2.093286131	-0.106328201	Q6PGF7
Exog	-1.471821337	-0.03875351	E9PZS5;Q8C163
Exosc1	-2.97750079	0.10142746	Q9DAA6;Q9DAA6-2
Exosc10	-0.385890608	0.045688629	P56960;Q8K366;F6VYQ6
Exosc3	0.016273676	0.084843254	Q7TQK4;F6TGV1
Exosc4	-0.10160682	0.156024933	Q542B0;Q921I9
Exosc7	-1.088505184	-0.040894699	Q9D0M0
Exosc9	0.062894065	0.101250458	Q9JHI7;D3YTN9;D6RGB5
Extl2	-0.574870819	-0.04004631	Q3TSR0;Q9ES89
Extl3	-0.911518508	-0.143354607	Q6P1H4;Q9WVL6
Ezh2	2.081456872	-0.171640396	F7AQX0;E9PWK3;D3Z774;Q6AXH7;Q61188-2;Q61188
Ezr	9.918133907	0.4540905	Q4KML7;P26040
F13a1	4.043529441	0.311196518	Q8BH61
F8a	-0.729489001	0.042351913	Q9JJQ6;Q00558
Faah	-3.358351377	-0.194455338	O08914
Faap100	-1.61572029	-0.025166702	A2ACJ2
Fabp3	-1.270207036	0.052827454	Q5EBJ0;P11404
Fabp5	-2.002333314	0.064541245	Q497I3;Q05816;REV__Q6ZWY9;REV__Q64525;REV__Q64524;REV__Q64478;REV__P10854;REV__B2RTK3
Fabp7	-1.519352005	0.120160294	P51880;E9Q0H6
Fads1	-2.868599724	0.158074188	Q920L1
Fads2	-1.926596617	0.071700287	Q9Z0R9
Faf1	-0.496076865	-0.05165596	P54731
Faf2	-0.581666905	-0.015945053	Q3TDN2;Q3TDN2-2;D3Z2H4;D6RE51;D3YUP4
Fah	-2.263678673	-0.056755066	P35505
Fahd1	-0.115920347	-0.009692383	Q8R0F8
Faim	-0.733230159	-0.013797379	D3Z3C1;A0A087WRH2;Q9WUD8;J3QPY3
Faim2	-2.518059589	-0.091421509	Q8K097-2;Q8K097
Fam102a	0.750503645	-0.419577599	Q78T81
Fam102b	0.900975613	-0.022151756	E9Q4R1;Q8BQS4
Fam103a1	1.478817473	0.056648254	Q9CQY2;Q3TQP0;D3YZS0
Fam107a	4.33766914	0.868832779	Q78TU8
Fam107b	0.23102752	0.033664322	Q3TGF2;H3BLM7;H9H9T1;H3BLE6
Fam110b	-0.294943212	0.059975433	Q8C739;B1AWG6
Fam114a1	2.677379892	0.425453377	Q9D281
Fam114a2	0.189897164	-0.025951767	Q8VE88-2;Q8VE88
Fam117b	3.057182214	0.061474991	Q3U3E2;M0QWW4;Q8K3I9-3;Q7TNF9-2;Q8K3I9-2;Q7TNF9
Fam120b	-2.252630049	-0.109804153	Q6RI63-2;Q6RI63
Fam120c	-0.196984163	0.080272675	Q8C3F2;Q8C3F2-3;Q8C3F2-2
Fam122a	-0.298480749	-0.265965271	Q9DB52
Fam124a	-0.826541071	-0.147493744	D3Z5V4
Fam126a	1.614402511	0.115910721	Q6P9N1;A0A0G2JH12;Q3TTP7;D3Z481
Fam126b	-0.208028031	-0.057516861	Q8C729;Q8C729-2;E0CZ67;A0A087WSI2
Fam129b	4.668576837	0.097941589	Q8R1F1;A2ARS6
Fam131b	-2.700512166	-0.074123383	E9Q8P8;Q3TY60-2;Q3TY60
Fam134a	-1.528308353	-0.179662704	A0A087WPR9;Q6NS82-3;Q6NS82;Q6NS82-2
Fam134b	1.460529694	0.073012352	Q8VE91
Fam134c	-0.353871869	0.32986393	Q9CQV4;Q9CQV4-2
Fam136a	-3.227252227	-0.003351593	Q9CR98;A0A0N4SWI4
Fam151b	0.354339727	0.044620132	D3YUE4
Fam160a2	-0.071649393	0.019982147	J3QP99;Q3U2I3;Q3U2I3-2;F8WHJ1;Q3U2I3-3;D6RCH8;Q8C211;A0A0M3HEQ6;E0CX75;Q8R3P9-2;Q8R3P9
Fam160b1	0.755397539	0.022327423	Q8CDM8;Q8CDM8-2
Fam162a	-2.017278168	-0.045476151	Q9D6U8
Fam168a	0.29005491	-0.014690018	Q8BGZ2-2;Q8BGZ2
Fam169a	0.610193363	-0.065602112	Q5XG69
Fam171a1	0.823826182	-0.209968567	A2ATK9;A2ATL0;A2ATL1;A2ATK8
Fam171a2	-1.933303612	0.012324524	A2A699;A2A699-2
Fam171b	0.999114454	-0.018294144	Q14CH0-2;Q14CH0
Fam172a	1.204757391	0.132790375	E9QMA2;Q3TNH5-3;Q3TNH5;Q3TNH5-2
Fam175b	0.956110141	-0.006990433	Z4YJY0;Q3TCJ1;D3Z4D8;D6RJ39
Fam184a	3.269260364	-0.000144958	F6TU77;E9PW83;F6RSY8;F6R487
Fam184b	1.025169088	-0.026446724	Q0KK56;Q0KK56-2
Fam188a	0.408110618	-0.180093002	Q9CV28;D6RGT9;Q9CV28-2;F7BWU4;F6Z9V3;D6RCI2;A0A0A6YWB5;D6RGU8;D6RG90;D3Z0Z1;D6REU0
Fam192a	-0.097220168	0.032278824	Q91WE2
Fam193a	-0.654707661	-0.090778542	M0QWZ1;A0A0J9YTZ5;Q8CGI1
Fam195b	-0.755847812	-0.057089615	Q3UGS4
Fam19a2	-0.720335247	-0.173651505	Q7TPG7
Fam20b	-1.251614222	0.020215988	Q8VCS3
Fam20c	-2.715620131	-0.162448883	Q5MJS3
Fam21	2.051437822	0.035799408	Q6PGL7;A0A0N4SUJ0;Q6PGL7-2;A0A0N4SV74
Fam210b	-3.562258189	-0.09782753	Q9D8B6
Fam213a	2.971958496	0.01500473	Q3U125;Q9CYH2;D3Z252;D3YYG8;D3Z398;D3Z0A8;D3YWL4;D3Z143
Fam213b	-2.756282203	0.02267952	Q9DB60;B1AS14
Fam219a	-1.790856422	-0.355266953	A2ANP2;A2ANP1;Q9D772
Fam3c	-3.075604464	-0.13414917	G3X9I1;G5E911;Q91VU0;E9Q0W5;E9Q6F0;E9Q8C5
Fam45a	-0.056066939	0.098139572	Q9D8N2;Q3TH34;D3YUG1
Fam49a	-0.400352117	-0.071895218	Q8BHZ0
Fam49b	3.070676608	0.05995636	Q921M7
Fam50a	0.06366106	0.03718338	Q9WV03
Fam63a	0.851239394	0.092283249	Q76LS9;Q76LS9-2;Q76LS9-3
Fam63b	0.263396155	-0.034790039	Q6PDI6;Q6PDI6-3;Q6PDI6-2
Fam65a	1.027863956	-0.016044617	Q68FE6
Fam69b	-2.255021413	-0.1423172	Q99ML4
Fam73a	1.164001308	-0.092720985	Q4QQM5-2;Q4QQM5-3;Q4QQM5
Fam73b	-2.988685357	-0.123821259	Q8BK03-2;Q8BK03;H3BJU3;A2AWJ1
Fam76a	0.248991403	-0.170464897	Q922G2;Q922G2-2;A2ADS1
Fam76b	2.587651052	-0.018515015	Q80XP8;D6RG49
Fam81a	-0.399697752	0.066951752	Q3UXZ6;D3YYF8
Fam92a	-0.077003121	-0.06710968	Z4YJZ2;J3KMP6;Q8BP22;F6VZK2;G3UY30
Fam92b	0.499555033	-0.152727127	Q3V2J0
Fam96b	-2.610502803	0.193394852	F8WHV1;Q9D187
Fam98a	-3.01068309	-0.037162018	Q3TJZ6
Fam98b	-0.873135785	0.006925201	Q80VD1
Fam98c	-4.203672066	0.266584396	F6S0H0;D3YXS7;E9PYD1
Fanca	0.775088701	-0.004986191	Q9JL70;D3Z6Y5
Far1	0.005929026	0.013475037	Q922J9-3;Q922J9;Q922J9-4;Q922J9-2;D3Z5W6;D3Z4N9;D3Z072
Farp1	4.326893484	0.138422012	F8VPU2;E9Q805
Farp2	1.79547945	0.199801064	Q91VS8;D3Z4C0
Fars2	-2.279287934	-0.236270905	Q99M01
Farsa	-0.120743706	-0.007743073	Q8C0C7;E9PWY9;D6RIJ2
Farsb	-1.386741973	-0.013407516	Q9WUA2;A0A087WPV4;A0A087WS80;A0A087WQ15
Fasn	-1.283108896	-0.06341362	P19096
Fat1	1.843550733	0.018450165	F2Z4A3
Fat3	-0.612034578	-0.027349854	E9QK16;Q8BNA6;Q8BNA6-2;Q8BNA6-3
Fat4	1.003040862	-0.032999611	Q2PZL6;Q2PZL6-2
Fau	-0.379329671	-0.046070862	Q642K5;P62862
Fbl	-3.200783045	0.090224838	P35550
Fbll1	-0.714200894	-0.026843643	Q80WS3
Fbln1	0.797805023	0.030218506	Q08879;Q08879-2;CON__ENSEMBL:ENSBTAP00000016046
Fbln5	3.810515689	0.338479233	Q9WVH9
Fbxl15	-1.455410863	-0.038672256	Q91W61
Fbxl16	-0.368185983	-0.015276718	B2RPY3;A2RT62
Fbxl18	-0.837246165	-0.136309433	F8VQK6;E9PYR1
Fbxl20	1.579238864	0.031293106	Q9CZV8-4;Q9CZV8;Q9CZV8-3;Q4VA21;Q8BH16;A2A550;A2A536
Fbxo10	1.806225067	0.184798622	F6Q7Q7;Q7TQF2
Fbxo2	4.047675476	0.344626999	Q3USR5;Q80UW2
Fbxo21	1.724436949	0.039384842	A0A0J9YU92;Q8VDH1-2;Q8VDH1
Fbxo22	-0.418512488	-0.014933777	Q78JE5;Q3V492;D3Z2G9;D6REV6
Fbxo3	0.017921689	0.086141205	Q9DC63-3;Q9DC63-2;Q9DC63;A2BHN6
Fbxo41	-1.625210653	0.025020599	Q3UGY7;Q6NS60
Fbxo42	1.049213072	-0.041848373	Q6PDJ6
Fbxo45	-0.943170651	0.124355888	Q8K3B1
Fbxo6	-0.962338075	0.033763885	Q9QZN4;Z4YN00;A2A7G9;A2A7H1
Fbxo7	-1.018284131	-0.152518463	Q3U7U3;D6RJ76;F8WIP1;Q3UGI9;Q3UD93
Fbxw11	1.104346829	0.012644958	Q5SRY7-4;Q5SRY7-3;Q5SRY7;Q5SRY7-2;Q3ULA2-2;Q3ULA2
Fbxw9	0.226410639	0.103622818	F8VPX2
Fcer1g	6.444133537	0.503429222	P20491
Fcgrt	2.400654046	0.170106125	Q61559
Fcho1	-2.683642682	0.010326958	Q8K285
Fcho2	1.546554288	0.081272888	Q3UQN2;J3QPQ1;Q3UQN2-3;F6RG68;Q3UQN2-2
Fchsd1	-0.517980709	0.061055946	Q6PFY1;Q6PFY1-2;E9QA76;E9Q363;E9PVQ1
Fchsd2	0.504830983	-0.050564957	Q3USJ8-2;Q3USJ8;Q3USJ8-3
Fcrls	0.961944573	0.050484467	D3YYJ5;Q9EQY5
Fdft1	-3.428372573	-0.212201691	P53798
Fdps	-2.944260246	-0.172611618	Q920E5;Q4FJN9;A0A0G2JE82
Fdxr	-1.073238193	0.012766266	Q61578
Fech	0.513265625	-0.00039978	Q544X6;P22315
Fen1	0.976543673	0.16734848	Q91Z50;P39749
Fer	-0.509899771	-0.032555771	P70451-2;P70451-5;P70451;P70451-4;P70451-3;REV__A2AQN9;REV__Q541E2;REV__P51855
Fermt2	1.368673572	0.05306282	Q3TLE2;Q8CIB5;A6X940;A6X941
Fermt3	6.742894956	0.287555313	Q3TEE6;Q8K1B8
Fez1	-1.536561627	-0.085059738	Q8K0X8;E0CYY9;F6TRI8;F7BWM9;F6SG45;E0CXY1
Fga	0.232070669	0.56387291	E9PV24;E9PV24-2;CON__P02672
Fgb	0	0.596256638	Q3TGR2;Q8K0E8;CON__P02676
Fgd1	-0.245894002	0.146091461	A2ALP5;P52734
Fgd4	0.797878138	0.004782486	F8WGX0;Q91ZT5-2;Q91ZT5;Q91ZT5-4;Q91ZT5-3;E0CZ69;Q3TNB8;O88842-2;O88842
[truncated: 4,440 more rows]
