# Supplementary material for: YAP1/TAZ drives ependymoma-like tumour formation in mice
Source: Nat Commun. 2020 May 13;11:2380. doi: 10.1038/s41467-020-16167-y (PMC7220953; doi:10.1038/s41467-020-16167-y)
Supplement: Supplementary file 6 — Supplementary Data 4 [file 41467_2020_16167_MOESM6_ESM.txt]

Significant	Gene.names	iso.Astro.cutHalfB3	iso.Mglia.cutHalfB3	iso.Neuron.cutHalfB3	iso.Oligo.cutHalfB3	Protein.IDs	Majority.protein.IDs.x	Protein.names.x
						Q8K039;D3YWR8	Q8K039	Uncharacterized protein KIAA1143 homolog
						Q9D7E4	Q9D7E4	UPF0449 protein C19orf25 homolog
						Q8CAK3-2;Q8CAK3	Q8CAK3-2;Q8CAK3	UPF0515 protein C19orf66 homolog
						Q91WE4	Q91WE4	UPF0729 protein C18orf32 homolog
						Q6GQU0	Q6GQU0	UPF0524 protein C3orf70 homolog
						Q91WD4	Q91WD4	UPF0415 protein C7orf25 homolog
						Q8BZB3-2;Q8BZB3	Q8BZB3-2;Q8BZB3	Transmembrane protein C15orf27 homolog
	0610007P14Rik					D3YUR8;Q9ERY9	D3YUR8;Q9ERY9	Probable ergosterol biosynthetic protein 28
	0610010F05Rik					M0QWF3;Q68FF0;Q68FF0-2;Z4YM60;Z4YN22	M0QWF3;Q68FF0;Q68FF0-2	Uncharacterized protein KIAA1841
	0610010K14Rik					A2CF80;A2CF83;D3Z687;Q9DCT6-4;Q9DCT6-3;Q9DCT6-2;Q9DCT6;F6S0D5;F8WH46;H3BJI0;F6XN97	A2CF80;A2CF83;D3Z687;Q9DCT6-4;Q9DCT6-3;Q9DCT6-2;Q9DCT6;F6S0D5;F8WH46;H3BJI0;F6XN97	Chromatin complexes subunit BAP18
	1110004E09Rik					Q8BL95;D3YZC4;D3YUI6;D6REH7;F7C0A6	Q8BL95;D3YZC4;D3YUI6	UPF0769 protein C21orf59 homolog
	1110005A23Rik					B2RXM7;Q9D1J3	B2RXM7;Q9D1J3	SAP domain-containing ribonucleoprotein
	1110037F02Rik					E9PZY8;A2AIV2	E9PZY8;A2AIV2	Protein virilizer homolog
	1110051M20Rik					A2AII6;Q8BHR8-2;Q8BHR8	A2AII6;Q8BHR8-2;Q8BHR8	UPF0705 protein C11orf49 homolog
	1810043G02Rik					Q3U699;Q8C6G1	Q3U699;Q8C6G1	Protein C21orf2 homolog
	1810043H04Rik					A0A087WQY7;A2AMZ4	A0A087WQY7;A2AMZ4	Uncharacterized protein C17orf89 homolog
	2010107G23Rik					D3Z7G3;D3YYX8;Q9D882;D3Z2E9;F8WHN9	D3Z7G3;D3YYX8;Q9D882;D3Z2E9	Uncharacterized protein C10orf35 homolog
	2310035C23Rik					E9QM90;Q148V7;A0A087WSS1;Q148V7-2;G3X9J4;Q148V7-3;A0A087WRM8;A0A087WPW3	E9QM90;Q148V7;A0A087WSS1;Q148V7-2;G3X9J4;Q148V7-3	LisH domain and HEAT repeat-containing protein KIAA1468
	2410004B18Rik					Q9CWU4;A0A087WQ28;D6RCI4;F6XV67	Q9CWU4;A0A087WQ28;D6RCI4	UPF0690 protein C1orf52 homolog
	2700060E02Rik					Q4VA29;Q9CQE8	Q4VA29;Q9CQE8	UPF0568 protein C14orf166 homolog
	2900011O08Rik					Q8R1Y2;D3Z3S8;D3YWS4	Q8R1Y2;D3Z3S8	Uncharacterized protein C16orf45 homolog
	3110002H16Rik					Q3U4H5;Q8VC42	Q3U4H5;Q8VC42	Uncharacterized protein C18orf8 homolog
	3110043O21Rik					Q6DFW0;Q3U3D8;A2ANZ2	Q6DFW0;Q3U3D8;A2ANZ2	Protein C9orf72 homolog
	4833439L19Rik					D3Z1F7;Q9DBN4;Q9DBN4-3;D3YXF2;Q9DBN4-2	D3Z1F7;Q9DBN4;Q9DBN4-3;D3YXF2;Q9DBN4-2	Putative monooxygenase p33MONOX
	4933430I17Rik					Q8BHW4	Q8BHW4
	6330403A02Rik					J3QP43;Q0VBF8	J3QP43;Q0VBF8	Protein stum homolog
	8030462N17Rik					Q8BH50;Q0VAW6;Q8BH50-2	Q8BH50;Q0VAW6;Q8BH50-2	Uncharacterized protein C18orf25 homolog
	9030624J02Rik					I1E4X5;Q8BWQ6;D3YW20;D3YW19;Q8BWQ6-3;Q8BWQ6-2;H3BJE8;F6RR19	I1E4X5;Q8BWQ6;D3YW20;D3YW19;Q8BWQ6-3;Q8BWQ6-2	UPF0505 protein C16orf62 homolog
	9430020K01Rik					B7ZN02;Q5DTX6	B7ZN02;Q5DTX6	Junctional protein associated with coronary artery disease
	9630033F20Rik					B2RWB7;Q8BZA9	B2RWB7;Q8BZA9	Fructose-2,6-bisphosphatase TIGAR
	9930021J03Rik					H3BL88;H3BKP8	H3BL88;H3BKP8
	A230065H16Rik					G3UW55	G3UW55
	A730017C20Rik					H3BJK3;E9Q5J6;Q8C4X7	H3BJK3;E9Q5J6;Q8C4X7	UPF0258 protein KIAA1024-like homolog
	A830010M20Rik					G3X9V7;E9QLA8;Q80TK0;F7CG54;Q3TEG0;D3YUW2	G3X9V7;E9QLA8;Q80TK0;F7CG54	Uncharacterized protein KIAA1107
	Abcb9					Q9JJ59;Q9JJ59-2	Q9JJ59;Q9JJ59-2	ATP-binding cassette sub-family B member 9
	Abcc1					A5D6P3;O35379	A5D6P3;O35379	Multidrug resistance-associated protein 1
	Abhd17c					Q8VCV1	Q8VCV1	Alpha/beta hydrolase domain-containing protein 17C
	Ablim3					Q69ZX8	Q69ZX8	Actin-binding LIM protein 3
	Acvr1					B1AW87;P37172	B1AW87;P37172	Activin receptor type-1
	Acvr1b					Q3TZF1;Q61271	Q3TZF1;Q61271	Receptor protein serine/threonine kinase;Activin receptor type-1B
	Adcy3					B8JK56;Q8VHH7	B8JK56;Q8VHH7	Adenylate cyclase type 3
	Adcy6					Q01341;F8VQ52	Q01341;F8VQ52	Adenylate cyclase type 6
	Adcyap1					Q3UYH8;O70176	Q3UYH8;O70176	Pituitary adenylate cyclase-activating polypeptide;PACAP-related peptide;Pituitary adenylate cyclase-activating polypeptide 27;Pituitary adenylate cyclase-activating polypeptide 38
	Adgrb2					H7BX92;H7BX74;H7BWZ2;Q8CGM1-2;Q8CGM1-3;Q8CGM1;B1ASC0	H7BX92;H7BX74;H7BWZ2;Q8CGM1-2;Q8CGM1-3;Q8CGM1;B1ASC0	Brain-specific angiogenesis inhibitor 2
	Adgrl1					H7BX15;Q80TR1;Q80TR1-2	H7BX15;Q80TR1;Q80TR1-2	Latrophilin-1
	Adgrl1					E9Q3V9;E9Q9Q9;D6RI60;F6YP92;A0A0G2JDU4;A0A0G2JDH6;A0A0G2JE37;A0A0G2JGZ4	E9Q3V9;E9Q9Q9
	Adgrl3					D3Z5M6;Q80TS3-3;Q80TS3;Q80TS3-5;D3Z4S7;D3YVT9;D3YTW7;K3W4M8;D3Z3G4;D3Z593;D3Z634;D3Z3X6;D3Z6H7;D3Z6H9;Q80TS3-2;D3YWB1;D3Z4V0;D3YWR3;D3Z6J2;D3YU23;Q80TS3-4;Q80TS3-6;F6WMY5	D3Z5M6;Q80TS3-3;Q80TS3;Q80TS3-5;D3Z4S7;D3YVT9;D3YTW7;K3W4M8;D3Z3G4;D3Z593;D3Z634;D3Z3X6;D3Z6H7;D3Z6H9;Q80TS3-2;D3YWB1;D3Z4V0;D3YWR3;D3Z6J2;D3YU23;Q80TS3-4;Q80TS3-6	Latrophilin-3
	Adora1					Q60612	Q60612	Adenosine receptor A1
	Adra2a					Q3URE6;Q01338	Q3URE6;Q01338	Alpha-2A adrenergic receptor
	Adrm1					Q9JKV1;A0A0A6YVU8;D3YUD8	Q9JKV1;A0A0A6YVU8;D3YUD8	Proteasomal ubiquitin receptor ADRM1
	Afm					O89020;O89020-2;O89020-3	O89020;O89020-2;O89020-3	Afamin
	Agpat6					Q8K2C8	Q8K2C8	Glycerol-3-phosphate acyltransferase 4
+	Ahsg					P29699;Q3UEK9;CON__P12763	P29699;Q3UEK9	Alpha-2-HS-glycoprotein
	AI413582					Q3V2N7	Q3V2N7
	AI837181					E9QNR6;Q8VD62	E9QNR6;Q8VD62	UPF0696 protein C11orf68 homolog
	Aifm2					Q8BUE4;Q8BUE4-2	Q8BUE4;Q8BUE4-2	Apoptosis-inducing factor 2
	AK157302					I3ITR1;Q9D924	I3ITR1;Q9D924	Iron-sulfur cluster assembly 1 homolog, mitochondrial
	Ak6					Q8VCP8	Q8VCP8	Adenylate kinase isoenzyme 6
+	Akap11					E9Q774;E9Q777	E9Q774;E9Q777
	Akap6					E9Q9K8	E9Q9K8
	Akr1e2					Q9DCT1;Q8CEB6	Q9DCT1;Q8CEB6	1,5-anhydro-D-fructose reductase
+	Aldh1a3					G3UWP3;Q3UIA4;Q9JHW9	G3UWP3;Q3UIA4;Q9JHW9	Aldehyde dehydrogenase;Aldehyde dehydrogenase family 1 member A3
	Aldh1a7					B2RTL5;O35945	B2RTL5;O35945	Aldehyde dehydrogenase, cytosolic 1
	Alg3					D6RCW8;Q8K2A8	D6RCW8;Q8K2A8	Dol-P-Man:Man(5)GlcNAc(2)-PP-Dol alpha-1,3-mannosyltransferase
	Ambp					Q07456	Q07456	Protein AMBP;Alpha-1-microglobulin;Inter-alpha-trypsin inhibitor light chain;Trypstatin
	Amz2					B1AT59;Q400C8;B1AT60;Q400C8-2	B1AT59;Q400C8;B1AT60;Q400C8-2	Archaemetzincin-2
	Anapc11					Q9CPX9	Q9CPX9	Anaphase-promoting complex subunit 11
	Anapc13					Q8R034	Q8R034	Anaphase-promoting complex subunit 13
	Ankrd27					Q3UMR0-2;Q3UMR0-3;Q3UMR0	Q3UMR0-2;Q3UMR0-3;Q3UMR0	Ankyrin repeat domain-containing protein 27
	Ankrd34a					B2RW11	B2RW11
	Ankrd49					Q8VE42	Q8VE42	Ankyrin repeat domain-containing protein 49
	Ankrd52					Q8BTI7;F7BT68	Q8BTI7;F7BT68	Serine/threonine-protein phosphatase 6 regulatory ankyrin repeat subunit C
	Ankrd63					A2ARS0	A2ARS0	Ankyrin repeat domain-containing protein 63
	Anks1a					P59672-2;Q3UHP6;P59672	P59672-2;Q3UHP6;P59672	Ankyrin repeat and SAM domain-containing protein 1A
	Apbb2					Q3TDW6;E9PWH3;Q3TIZ5;F6V9I9;Q9DBR4-3;Q9DBR4-2;Q9DBR4;F6V8Y6;E9QPX0	Q3TDW6;E9PWH3;Q3TIZ5;F6V9I9;Q9DBR4-3;Q9DBR4-2;Q9DBR4;F6V8Y6;E9QPX0	Amyloid beta A4 precursor protein-binding family B member 2
	Apc2					D3YTR0;G5E832;Q9Z1K7	D3YTR0;G5E832;Q9Z1K7	Adenomatous polyposis coli protein 2
	Aplf					Q9D842-2;Q9D842-3;Q9D842	Q9D842-2;Q9D842-3;Q9D842	Aprataxin and PNK-like factor
	Apoa2					P09813	P09813	Apolipoprotein A-II;Proapolipoprotein A-II
	Apoa4					P06728	P06728	Apolipoprotein A-IV
	Apoc1					P34928	P34928	Apolipoprotein C-I;Truncated apolipoprotein C-I
	Apoc3					E9QP56;P33622	E9QP56;P33622	Apolipoprotein C-III
	Apoh					Q01339;I7HJR3	Q01339;I7HJR3	Beta-2-glycoprotein 1
	Arhgap20					D3YUH8;Q6IFT4	D3YUH8;Q6IFT4	Rho GTPase-activating protein 20
	Arhgap28					E9Q642;Q8BN58-2;Q8BN58-3;Q8BN58	E9Q642;Q8BN58-2;Q8BN58-3;Q8BN58	Rho GTPase-activating protein 28
	Arhgef28					G5E8P2;P97433-2;P97433	G5E8P2;P97433-2;P97433	Rho guanine nucleotide exchange factor 28
	Armc9					Q9D2I5-9;Q9D2I5-8;Q9D2I5-2;Q9D2I5-4;Q9D2I5-5;Q9D2I5;Q9D2I5-3	Q9D2I5-9;Q9D2I5-8;Q9D2I5-2;Q9D2I5-4;Q9D2I5-5;Q9D2I5;Q9D2I5-3	LisH domain-containing protein ARMC9
	Armt1					A6H630;A6H630-2;A6H630-3;A6H630-4;D6RG65	A6H630;A6H630-2	Protein-glutamate O-methyltransferase
	Arpp21					Q9DCB4-2;E0CY19;E0CYS3;E0CXW0	Q9DCB4-2;E0CY19;E0CYS3;E0CXW0	cAMP-regulated phosphoprotein 21
	Arpp21					Q9DCB4-5;Q9DCB4-4;Q9DCB4;Q9DCB4-3;E0CYU3;F7D425;Q9DCB4-7;E0CZ08;E9Q4A0;Q9DCB4-6;Q9DCB4-8;Q9DCB4-10;Q9DCB4-9	Q9DCB4-5;Q9DCB4-4;Q9DCB4;Q9DCB4-3;E0CYU3;F7D425;Q9DCB4-7;E0CZ08;E9Q4A0;Q9DCB4-6;Q9DCB4-8;Q9DCB4-10;Q9DCB4-9	cAMP-regulated phosphoprotein 21
	Arr3					Q9EQP6	Q9EQP6	Arrestin-C
	Asic1					Q6NXK8;Q6NXK8-2	Q6NXK8;Q6NXK8-2	Acid-sensing ion channel 1
	Asphd2					Q80VP9;A0A0G2JED5	Q80VP9	Aspartate beta-hydroxylase domain-containing protein 2
	Ass1					P16460;Q3UJ34;J3QNG0	P16460;Q3UJ34;J3QNG0	Argininosuccinate synthase
	Atg4c					Q811C2	Q811C2	Cysteine protease ATG4C
	Atn1					O35126	O35126	Atrophin-1
	Atp11a					E9Q3G7;P98197;D6RII8;F6Z4J2	E9Q3G7;P98197;D6RII8;F6Z4J2	Phospholipid-transporting ATPase;Probable phospholipid-transporting ATPase IH
	Atp11b					A0A0G2JE89;Q6DFW5	A0A0G2JE89;Q6DFW5	Phospholipid-transporting ATPase
	Atp12a					Q9Z1W8	Q9Z1W8	Potassium-transporting ATPase alpha chain 2
	Atp5h					Q9DCX2;G3X9L6;B1ASE2	Q9DCX2;G3X9L6;B1ASE2	ATP synthase subunit d, mitochondrial
	Atp9b					D3YV00;P98195-2;P98195	D3YV00;P98195-2;P98195	Phospholipid-transporting ATPase;Probable phospholipid-transporting ATPase IIB
	Atraid					F6RYG0;Q6PGD0;D3YYN2;G3UXG8;D3Z6U7	F6RYG0;Q6PGD0;D3YYN2;G3UXG8;D3Z6U7	All-trans retinoic acid-induced differentiation factor
	Atrnl1					Q6A051;Q6A051-2;Q6A051-3	Q6A051;Q6A051-2;Q6A051-3	Attractin-like protein 1
	AU040320					Z4YK56;Q8K135;Q8K135-2	Z4YK56;Q8K135;Q8K135-2	Dyslexia-associated protein KIAA0319-like protein
	Aurkaip1					Q9DCJ7	Q9DCJ7	Aurora kinase A-interacting protein
	Aven					Q9D9K3;A2AGL5	Q9D9K3;A2AGL5	Cell death regulator Aven
	Avp					Q3UUQ5;P35455;Q545V4;P35454	Q3UUQ5;P35455	Vasopressin-neurophysin 2-copeptin;Arg-vasopressin;Neurophysin 2;Copeptin
	Azi2					F7A092;Q9QYP6-3;Q9QYP6-2;Q9QYP6	F7A092;Q9QYP6-3;Q9QYP6-2;Q9QYP6	5-azacytidine-induced protein 2
	Azin2					A2A821;A8Y5E7;B2RSR5;Q8BVM4	A2A821;A8Y5E7;B2RSR5;Q8BVM4	Antizyme inhibitor 2
	B4gat1					Q8BWP8-2;Q8BWP8	Q8BWP8-2;Q8BWP8	Beta-1,4-glucuronyltransferase 1
	Baalc					Q8VHV1;Q8VHV1-3;Q8VHV1-2	Q8VHV1;Q8VHV1-3	Brain and acute leukemia cytoplasmic protein
	Bace1					P56818;Q8C4F4;F6TV37	P56818;Q8C4F4	Beta-secretase 1
	Baz2a					F8VPM0;E9Q374;Q91YE5-2;Q91YE5;Q91YE5-3	F8VPM0;E9Q374;Q91YE5-2;Q91YE5;Q91YE5-3	Bromodomain adjacent to zinc finger domain protein 2A
	Bbip1					J3QMK2	J3QMK2
	Bbs2					Q9CWF6	Q9CWF6	Bardet-Biedl syndrome 2 protein homolog
	BC017643					X1WI15;A0A0A0MQK0;Q3TYS2	X1WI15;A0A0A0MQK0;Q3TYS2	Uncharacterized protein C17orf62 homolog
	BC026585					Q3UNZ8;A0A0A6YWZ0;A0A0A6YWV6;Q3UNZ8-2	Q3UNZ8;A0A0A6YWZ0;A0A0A6YWV6;Q3UNZ8-2	Quinone oxidoreductase-like protein 2
	BC035947					B2RQY6	B2RQY6
+	Bcam					Q9R069;D3YTK7	Q9R069;D3YTK7	Basal cell adhesion molecule
	Bet1l					O35153	O35153	BET1-like protein
	Bex2					Q9WTZ8;Q9R224	Q9WTZ8;Q9R224	Protein BEX2;Protein BEX1
	Bmpr1a					Q60607;Q53Z43;P36895;E9PW65	Q60607;Q53Z43;P36895;E9PW65	Receptor protein serine/threonine kinase;Bone morphogenetic protein receptor type-1A
	Bmpr2					O35607	O35607	Bone morphogenetic protein receptor type-2
	Bnip3					O55003	O55003	BCL2/adenovirus E1B 19 kDa protein-interacting protein 3
	Brinp2					Q6DFY8;A0A0A6YWU9	Q6DFY8	BMP/retinoic acid-inducible neural-specific protein 2
	Brinp3					Q499E0;F2Z476;B1AQT5	Q499E0	BMP/retinoic acid-inducible neural-specific protein 3
	Btbd11					Q6GQW0;H7BWX5;E9QJW1;Q6GQW0-2	Q6GQW0;H7BWX5	Ankyrin repeat and BTB/POZ domain-containing protein BTBD11
	C330007P06Rik					Z4YLD0;Q8VDP2;Q8VDP2-2	Z4YLD0;Q8VDP2;Q8VDP2-2	UPF0428 protein CXorf56 homolog
	C530008M17Rik					E9Q3Y7;E9Q5L4;Q5PR69-2;Q5PR69;F7BFN2	E9Q3Y7;E9Q5L4;Q5PR69-2;Q5PR69	Uncharacterized protein KIAA1211
	Cacna1a					E9Q1R5;P97445	E9Q1R5;P97445	Voltage-dependent P/Q-type calcium channel subunit alpha-1A
	Cacna1c					F7C376;A0A087WS67;A0A087WSE7;A0A087WRM3;C7TQ59;C7TQ57;Q0PCR6;A0A087WPP1;A0A087WRZ6;A0A087WQJ4;A0A087WS40;A0A087WR02;A0A087WPZ8;F8WJL1;A0A087WQT9;Q01815-2;Q01815;Q01815-3;Q99246-4	F7C376;A0A087WS67;A0A087WSE7;A0A087WRM3;C7TQ59;C7TQ57;Q0PCR6;A0A087WPP1;A0A087WRZ6;A0A087WQJ4;A0A087WS40;A0A087WR02;A0A087WPZ8;F8WJL1;A0A087WQT9;Q01815-2;Q01815;Q01815-3	Voltage-dependent L-type calcium channel subunit alpha-1C
	Cacna1d					Q99246-3;Q99246	Q99246-3;Q99246	Voltage-dependent L-type calcium channel subunit alpha-1D
	Cacng2					Q3ZB20;O88602	Q3ZB20;O88602	Voltage-dependent calcium channel gamma subunit;Voltage-dependent calcium channel gamma-2 subunit
	Cacng3					S4R247;Q9JJV5;S4R2R7	S4R247;Q9JJV5;S4R2R7	Voltage-dependent calcium channel gamma-3 subunit
	Camk2n1					Q6QWF9	Q6QWF9	Calcium/calmodulin-dependent protein kinase II inhibitor 1
	Camk2n2					B2RXL5;Q78WH7	B2RXL5;Q78WH7	Calcium/calmodulin-dependent protein kinase II inhibitor 2
	Camkmt					Q3U2J5;Q3U2J5-2	Q3U2J5;Q3U2J5-2	Calmodulin-lysine N-methyltransferase
	Car10					E9Q2V1;Q3V1V7;P61215	E9Q2V1;Q3V1V7;P61215	Carbonic anhydrase-related protein 10
	Cblb					B9EKI5;Q3TTA7-2;Q3TTA7	B9EKI5;Q3TTA7-2;Q3TTA7	E3 ubiquitin-protein ligase CBL-B
	Cby1					Q9D1C2	Q9D1C2	Protein chibby homolog 1
	Ccdc149					F6V035;A0A0G2JF66	F6V035
	Ccdc166					Q0P5Z5;S4R181	Q0P5Z5;S4R181
	Ccdc183					A2AJB1-2	A2AJB1-2
	Ccdc184					Q8BMK5-2;Q8BMK5	Q8BMK5-2;Q8BMK5	Coiled-coil domain-containing protein 184
	Ccdc23					A2A7P9;Q99LQ4;A2A7Q0	A2A7P9;Q99LQ4;A2A7Q0	Coiled-coil domain-containing protein 23
	Ccdc28b					Q8CEG5;Q9D1N8	Q8CEG5;Q9D1N8	Coiled-coil domain-containing protein 28B
	Ccdc32					Q3UHY7;Q8BS39-2;Q8BS39	Q3UHY7;Q8BS39-2;Q8BS39	Uncharacterized protein C15orf57 homolog
	Ccdc85a					F6TRJ8;E0CX32;Q5SP85-3;Q5SP85-2;Q5SP85	F6TRJ8
	Ccdc9					G3X927;D3YW42;Q8VC31;G3UXX6;G3UXR7	G3X927;D3YW42;Q8VC31	Coiled-coil domain-containing protein 9
	Cck					P09240	P09240	Cholecystokinin;Cholecystokinin-33;Cholecystokinin-12;Cholecystokinin-8
	Ccnyl1					E9Q226;D3YUJ3	E9Q226;D3YUJ3
	Ccsmst1					Q6RUT7	Q6RUT7	Protein CCSMST1
	Cct6b					Q61390;Q497N0;B1AT05	Q61390;Q497N0;B1AT05	T-complex protein 1 subunit zeta-2
	Cd151					O35566	O35566	CD151 antigen
	Cd276					A6MDC5;Q8VE98	A6MDC5;Q8VE98	CD276 antigen
	Cd34					Q64314-2;Q64314	Q64314-2;Q64314	Hematopoietic progenitor cell antigen CD34
	Cd38					Q4FJL8;P56528	Q4FJL8;P56528	ADP-ribosyl cyclase/cyclic ADP-ribose hydrolase 1
+	Cd44					A2APM2;A2APM4;A2APM1;Q3U8S1;E9QKM8;Q80X37;A2APM3;A2APM5;P15379-6;P15379-11;P15379-5;P15379-3;P15379-10;P15379-9;P15379-4;P15379-8;P15379-7;P15379;P15379-2;P15379-12;P15379-13	A2APM2;A2APM4;A2APM1;Q3U8S1;E9QKM8;Q80X37;A2APM3;A2APM5;P15379-6;P15379-11;P15379-5;P15379-3;P15379-10;P15379-9;P15379-4;P15379-8;P15379-7;P15379;P15379-2	CD44 antigen
	Cd81					P35762	P35762	CD81 antigen
+	Cd93					O89103	O89103	Complement component C1q receptor
	Cd99					Q8VCN6	Q8VCN6	CD99 antigen
	Cdh10					H3BKV8;P70408	H3BKV8;P70408	Cadherin-10
	Cdh12					Q5RJH3	Q5RJH3	Cadherin-12
	Cdh4					P39038;Q80ZV4	P39038	Cadherin-4
	Cdh6					P97326	P97326	Cadherin-6
	Cdh7					Q8BM92	Q8BM92	Cadherin-7
	Cdip1					Q9DB75-2;Q9DB75	Q9DB75-2;Q9DB75	Cell death-inducing p53-target protein 1
	Cdk5r1					P61809;Q542T9;B1AQH0	P61809;Q542T9;B1AQH0	Cyclin-dependent kinase 5 activator 1;Cyclin-dependent kinase 5 activator 1, p35;Cyclin-dependent kinase 5 activator 1, p25
	Cdk5r2					O35926	O35926	Cyclin-dependent kinase 5 activator 2
	Cdkn2c					Q60772	Q60772	Cyclin-dependent kinase 4 inhibitor C
	Cdo1					P60334	P60334	Cysteine dioxygenase type 1
	Cecr6					B2RQD1;Q99MX7	B2RQD1;Q99MX7	Cat eye syndrome critical region protein 6 homolog
	Celsr3					Q91ZI0	Q91ZI0	Cadherin EGF LAG seven-pass G-type receptor 3
	Cemip					Q8BI06;Q8BI06-3;Q8BI06-2	Q8BI06;Q8BI06-3	Cell migration-inducing and hyaluronan-binding protein
	Cenpf					E9Q3P4;E9PY14	E9Q3P4;E9PY14
	Cep41					Q99NF3;H9KUZ8	Q99NF3;H9KUZ8	Centrosomal protein of 41 kDa
	Ces1c					P23953;F6XTA4;E9PYP1;Q3UW56;Q8VCT4;Q8VCC2	P23953	Carboxylesterase 1C
	Cfap36					Q8C6E0;Q5SNY8	Q8C6E0;Q5SNY8	Cilia- and flagella-associated protein 36
	Cfap53					Q9D439-2;Q9D439	Q9D439-2;Q9D439	Cilia- and flagella-associated protein 53
	Cfap74					Q3UY96;G3UWF6;Q3UY96-2	Q3UY96;G3UWF6;Q3UY96-2	Cilia- and flagella-associated protein 74
+	Cfb					F6XQ00;B8JJM6;Q3UEG8;B8JJM5;F6VQX8;B8JJN0;P04186;F6W2T4;B8JJM3;H3BK95	F6XQ00;B8JJM6;Q3UEG8;B8JJM5;F6VQX8;B8JJN0;P04186;F6W2T4	Complement factor B;Complement factor B Ba fragment;Complement factor B Bb fragment
	Cfh					A0A0A6YWP4;D6RGQ0;E9Q8H9;E9Q8I0;P06909;A0A0A6YVP8;E9PUM5;E9Q8B6;E9Q8B5	A0A0A6YWP4;D6RGQ0;E9Q8H9;E9Q8I0;P06909;A0A0A6YVP8	Complement factor H
	Cgn					D3YUW7;E9QMC1;P59242-2;P59242;A0A0G2JFG0;A0A0G2JEK8	D3YUW7;E9QMC1;P59242-2;P59242;A0A0G2JFG0;A0A0G2JEK8	Cingulin
	Chac2					Q9CQG1-2;Q9CQG1	Q9CQG1-2;Q9CQG1	Putative glutathione-specific gamma-glutamylcyclotransferase 2
	Chchd1					Q9CQA6	Q9CQA6	Coiled-coil-helix-coiled-coil-helix domain-containing protein 1
	Chchd2					Q9D1L0;B2RPU8;D3Z5B1	Q9D1L0;B2RPU8;D3Z5B1	Coiled-coil-helix-coiled-coil-helix domain-containing protein 2
	Chchd5					Q52KC5;Q9CQP3	Q52KC5;Q9CQP3	Coiled-coil-helix-coiled-coil-helix domain-containing protein 5
	Chchd7					Q3TFT3;B1AXC7;B1AXC5;B1AXC8;Q8K2Q5	Q3TFT3;B1AXC7;B1AXC5;B1AXC8;Q8K2Q5	Coiled-coil-helix-coiled-coil-helix domain-containing protein 7
	Chgb					Q3TY66;P16014	Q3TY66;P16014	Secretogranin-1;CCB peptide;PE-11
	Chml					Q9QZD5	Q9QZD5	Rab proteins geranylgeranyltransferase component A 2
	Chmp1b2					Q9CQD4	Q9CQD4	Charged multivesicular body protein 1b-2
	Chrm1					P12657	P12657	Muscarinic acetylcholine receptor M1
	Chrm2					Q9ERZ4	Q9ERZ4	Muscarinic acetylcholine receptor M2
	Chrm3					Q542R4;Q9ERZ3	Q542R4;Q9ERZ3	Muscarinic acetylcholine receptor;Muscarinic acetylcholine receptor M3
	Chrm4					Q0VBU3;P32211	Q0VBU3;P32211	Muscarinic acetylcholine receptor;Muscarinic acetylcholine receptor M4
	Chst1					Q3UY35;Q9EQC0	Q3UY35;Q9EQC0	Sulfotransferase;Carbohydrate sulfotransferase 1
	Churc1					Q6DG52;D3Z553	Q6DG52	Protein Churchill
	Cilp2					D3Z7H8	D3Z7H8
	Cldn10					Q9Z0S6-6;Q9Z0S6;Q9Z0S6-5;Q9Z0S6-3;Q9Z0S6-4;Q9Z0S6-2	Q9Z0S6-6;Q9Z0S6;Q9Z0S6-5;Q9Z0S6-3;Q9Z0S6-4;Q9Z0S6-2	Claudin-10
	Cldn12					Q9ET43	Q9ET43	Claudin-12
	Cldnd1					E0CY66;E0CY63;Q9CQX5	E0CY66;E0CY63;Q9CQX5	Claudin domain-containing protein 1
	Clec2l					P0C7M9	P0C7M9	C-type lectin domain family 2 member L
	Clmp					Q8R373	Q8R373	CXADR-like membrane protein
	Clvs2					Q8BG92;Q8BG92-2	Q8BG92;Q8BG92-2	Clavesin-2
	Cmc1					Q9CPZ8	Q9CPZ8	COX assembly mitochondrial protein homolog
	Cmc4					Q61908	Q61908	Cx9C motif-containing protein 4
	Cmtm4					Q8CJ61	Q8CJ61	CKLF-like MARVEL transmembrane domain-containing protein 4
	Cnih2					Q3SYI8;O35089	Q3SYI8;O35089	Protein cornichon homolog 2
	Cnih3					G3XA11;Q9D6E1;Q6ZWS4	G3XA11;Q9D6E1;Q6ZWS4	Protein cornichon homolog 3
+	Cnn1					Q08091	Q08091	Calponin-1
	Cnr1					P47746	P47746	Cannabinoid receptor 1
	Cntn3					Q07409	Q07409	Contactin-3
	Cntn5					E9PYK7;P68500	E9PYK7;P68500	Contactin-5
	Cntn6					Q9JMB8;Q9JMB8-2;E0CXE3	Q9JMB8;Q9JMB8-2;E0CXE3	Contactin-6
	Cntnap5a					Q0V8T9;Q0V8T8-2;Q0V8T8;A0A087WPQ7;E9PY62;Q0V8T7	Q0V8T9	Contactin-associated protein like 5-1
	COA4					Q8BT51	Q8BT51	Cytochrome c oxidase assembly factor 4 homolog, mitochondrial
	Coa6					Q8BGD8	Q8BGD8	Cytochrome c oxidase assembly factor 6 homolog
	Col18a1					E9QPX1;P39061-2;P39061-1;P39061	E9QPX1;P39061-2;P39061-1;P39061	Collagen alpha-1(XVIII) chain;Endostatin
	Col1a2					Q01149;Q3TX57;E0CXI2	Q01149;Q3TX57	Collagen alpha-2(I) chain
	Col3a1					Q3TVI5;P08121	Q3TVI5;P08121	Collagen alpha-1(III) chain
	Colgalt2					D6RCH2;Q6NVG7	D6RCH2;Q6NVG7	Procollagen galactosyltransferase 2
	Commd1					A2RSF1;Q8VI86;Q8K4M5;G8JL54;F7BCN0;F7BZY0	A2RSF1;Q8VI86;Q8K4M5;G8JL54	COMM domain-containing protein 1
	contaminant					CON__P13717	CON__P13717
	contaminant					CON__P04258	CON__P04258
	contaminant					CON__P02662	CON__P02662
	contaminant					CON__P15636	CON__P15636
	contaminant					CON__P35908v2;CON__P35908	CON__P35908v2;CON__P35908
	contaminant					CON__P02769	CON__P02769
	contaminant					CON__P35527	CON__P35527
	contaminant					CON__Q14525;CON__Q14532;CON__O76011;CON__Q6NTB9;CON__O76009;CON__Q8IUT8	CON__Q14525;CON__Q14532;CON__O76011;CON__Q6NTB9;CON__O76009;CON__Q8IUT8
	COX17					Q54AC6;P56394	Q54AC6;P56394	Cytochrome c oxidase copper chaperone
	Cox7c					P17665	P17665	Cytochrome c oxidase subunit 7C, mitochondrial
	Cpeb3					F6T0J8;D3Z1R6;D3Z5R9;Q7TN99-4;Q7TN99-3;Q7TN99-2;Q7TN99;Q7TN99-5	F6T0J8;D3Z1R6;D3Z5R9;Q7TN99-4;Q7TN99-3;Q7TN99-2;Q7TN99;Q7TN99-5	Cytoplasmic polyadenylation element-binding protein 3
	Cplx3					Q8R1B5	Q8R1B5	Complexin-3
	Cptp					Q8BS40;Z4YLU2	Q8BS40;Z4YLU2	Ceramide-1-phosphate transfer protein
	Cr1l					A0A0A6YY75;Q64735-2;Q64735;A0A0A6YVT1;A0A0A6YXN9;A0A0A6YXR6	A0A0A6YY75;Q64735-2;Q64735;A0A0A6YVT1;A0A0A6YXN9	Complement component receptor 1-like protein
	Crabp2					P22935	P22935	Cellular retinoic acid-binding protein 2
	Crlf3					Q9Z2L7;Q9Z2L7-2;J3QMV5	Q9Z2L7;Q9Z2L7-2	Cytokine receptor-like factor 3
	Csmd1					Q923L3-2;Q923L3	Q923L3-2;Q923L3	CUB and sushi domain-containing protein 1
	Csmd3					E9PWJ0;Q80T79;Q80T79-1;F6TRD7	E9PWJ0;Q80T79;Q80T79-1;F6TRD7	CUB and sushi domain-containing protein 3
	Csnk1g1					Q6P2B2;Q8BTH8	Q6P2B2;Q8BTH8	Casein kinase I isoform gamma-1
	Ctgf					H3BJW0;P29268	H3BJW0;P29268	Connective tissue growth factor
	Cthrc1					Q9D1D6	Q9D1D6	Collagen triple helix repeat-containing protein 1
	Ctnna2					Q61301-2;Q61301;E0CXB9;Q61301-3;Q8BS72;A0A0N4SUZ7;REV__Q9JMB1-2;REV__Q9JMB1	Q61301-2;Q61301;E0CXB9;Q61301-3	Catenin alpha-2
	Cuedc2					Q9CXX9	Q9CXX9	CUE domain-containing protein 2
	Cwf19l2					Q8BG79	Q8BG79	CWF19-like protein 2
	Cx3cl1					O35188	O35188	Fractalkine;Processed fractalkine
	Cxx1a					Q9D1F0	Q9D1F0
	Cycs					Q56A15;G3UWG1;P62897;CON__P62894;P00015	Q56A15;G3UWG1;P62897	Cytochrome c, somatic
	Cystm1					D3YVS7;Q8K353	D3YVS7;Q8K353	Cysteine-rich and transmembrane domain-containing protein 1
	D130043K22Rik					F2Z497;Q5SZV5	F2Z497;Q5SZV5	Dyslexia-associated protein KIAA0319 homolog
	D15Ertd621e					B6YY24;Q3UVG3	B6YY24;Q3UVG3	Protein FAM91A1
	D17H6S53E					B2RS43;Q9Z1R4	B2RS43;Q9Z1R4	Uncharacterized protein C6orf47 homolog
	D2hgdh					E9QN44;Q8CIM3	E9QN44;Q8CIM3	D-2-hydroxyglutarate dehydrogenase, mitochondrial
	D5Ertd579e					E9QPJ5;Q80U59	E9QPJ5;Q80U59	Uncharacterized protein KIAA0232
	Dab1					F6VRL0;F2Z465;P97318-4;P97318-5;P97318-6;P97318-3;P97318-8;P97318-2;P97318;A0A0A0MQI4	F6VRL0;F2Z465;P97318-4;P97318-5;P97318-6;P97318-3;P97318-8;P97318-2;P97318;A0A0A0MQI4	Disabled homolog 1
	Dact3					Q0PHV7	Q0PHV7	Dapper homolog 3
	Dap					Q3U706;Q91XC8;A0A087WRC6;A0A087WR57	Q3U706;Q91XC8;A0A087WRC6;A0A087WR57	Death-associated protein 1
	Dapk3					Q05A21;O54784	Q05A21;O54784	Death-associated protein kinase 3
	Dbndd1					H3BK17;H3BKU0;Q9CZ00-2;Q9CZ00;H3BIX2	H3BK17;H3BKU0;Q9CZ00-2;Q9CZ00;H3BIX2	Dysbindin domain-containing protein 1
	Dcaf6					Q9DC22;A0A0A6YVW2;A0A0A6YW54	Q9DC22	DDB1- and CUL4-associated factor 6
	Dcbld2					Q91ZV3	Q91ZV3	Discoidin, CUB and LCCL domain-containing protein 2
	Dchs1					E9PVD3;F6TP58;F6PYJ6	E9PVD3;F6TP58	Protocadherin-16
	Dcp2					Q9CYC6	Q9CYC6	m7GpppN-mRNA hydrolase
	Dcun1d2					Q8BZJ7	Q8BZJ7	DCN1-like protein 2
	Dcun1d3					D3YWG7;Q8K0V2	D3YWG7;Q8K0V2	DCN1-like protein;DCN1-like protein 3
	Dcun1d4					Q8C5X2;Q8CCA0;B7ZMU0;D3Z664;D3Z4A7;D3Z7G2;D6RI45	Q8C5X2;Q8CCA0;B7ZMU0	DCN1-like protein;DCN1-like protein 4
	Dda1					Q9D9Z5	Q9D9Z5	DET1- and DDB1-associated protein 1
	Ddx19b					Q8R3C7;Q8BZY3	Q8R3C7;Q8BZY3
	Def6					Q8C2K1-2;Q8C2K1	Q8C2K1-2;Q8C2K1	Differentially expressed in FDCP 6
	Dennd4a					E9Q8V6	E9Q8V6
	Des					Q3V1K9;P31001	Q3V1K9;P31001	Desmin
	Dgcr2					Q8C2R4;Q6P5A9;E9Q548;E9QNU3;P98154	Q8C2R4;Q6P5A9;E9Q548;E9QNU3;P98154	Integral membrane protein DGCR2/IDD
	Dgkd					E9PUQ8;A0A087WP73;A0A087WP49;A0A087WQ75	E9PUQ8	Diacylglycerol kinase
	Diap1					E9PV41;Q6NS79;D3Z074;E9PXV7;O08808	E9PV41;Q6NS79;D3Z074;E9PXV7;O08808	Protein diaphanous homolog 1
	Diap2					Q6W4W7;E9Q4U7;O70566	Q6W4W7;E9Q4U7;O70566	Protein diaphanous homolog 2
	Disp2					Q8CIP5	Q8CIP5	Protein dispatched homolog 2
	Dixdc1					Q80Y83-14;Q80Y83-13;Q80Y83-12;Q80Y83-10;Q80Y83-11;Q80Y83-9;Q80Y83-8;Q80Y83-6;Q80Y83-4;Q80Y83-2;Q80Y83-7;Q80Y83-5;Q80Y83-3;Q80Y83	Q80Y83-14;Q80Y83-13;Q80Y83-12;Q80Y83-10;Q80Y83-11;Q80Y83-9;Q80Y83-8;Q80Y83-6;Q80Y83-4;Q80Y83-2;Q80Y83-7;Q80Y83-5;Q80Y83-3;Q80Y83	Dixin
	Dkk3					Q9QUN9	Q9QUN9	Dickkopf-related protein 3
	Dnajc27					Q8CFP6	Q8CFP6	DnaJ homolog subfamily C member 27
	Dnal1					Q05A62-3;Q05A62-2;Q05A62;D3YYU7;D3YTL1	Q05A62-3;Q05A62-2;Q05A62;D3YYU7	Dynein light chain 1, axonemal
	Dnal4					Q8CDT8;Q9DCM4	Q8CDT8;Q9DCM4	Dynein light chain 4, axonemal
	Dnlz					Q9D113	Q9D113	DNL-type zinc finger protein
	Doc2a					Q7TNF0;H3BJT3;D3YYV2	Q7TNF0;H3BJT3;D3YYV2	Double C2-like domain-containing protein alpha
	Dopey1					H7BWZ9;Q8BL99-5;Q8BL99-6;Q8BL99;A0A087WQ48;A0A087WP61;A0A0B4J1N8;Q8BL99-4;Q8BL99-3;Q8BL99-2	H7BWZ9;Q8BL99-5;Q8BL99-6;Q8BL99;A0A087WQ48	Protein dopey-1
	Dos					E9QP85;E9PW07;Q66L44;E9Q6U0	E9QP85;E9PW07;Q66L44	Protein Dos
	Dpcd					Q8BPA8;Q8BPA8-2	Q8BPA8	Protein DPCD
	Dpm3					Q9D1Q4	Q9D1Q4	Dolichol-phosphate mannosyltransferase subunit 3
	Dpp4					P28843	P28843	Dipeptidyl peptidase 4;Dipeptidyl peptidase 4 membrane form;Dipeptidyl peptidase 4 soluble form
	Drd1					Q61616	Q61616	D(1A) dopamine receptor
	Dscam					Q9ERC8	Q9ERC8	Down syndrome cell adhesion molecule homolog
	Dstyk					A0A087WQX0;A0A087WP69;Q6XUX1-3;Q6XUX1-2;Q6XUX1	A0A087WQX0;A0A087WP69;Q6XUX1-3;Q6XUX1-2;Q6XUX1	Dual serine/threonine and tyrosine protein kinase
	Dtnbp1					K3W4R3;Q91WZ8-3;Q91WZ8;Q91WZ8-2	K3W4R3;Q91WZ8-3;Q91WZ8;Q91WZ8-2	Dysbindin
	Dync1i1					D3Z0M6;O88485;Q3TYJ3;O88485-2;A0A0N4SVS1;D3Z258;A2ASS6-3	D3Z0M6;O88485;Q3TYJ3;O88485-2	Cytoplasmic dynein 1 intermediate chain 1
	Dynlt3					Q542J7;P56387	Q542J7;P56387	Dynein light chain Tctex-type 3
	Dyrk2					Q5U4C9	Q5U4C9	Dual specificity tyrosine-phosphorylation-regulated kinase 2
	Ecm29					Q6PDI5-2;Q6PDI5;A2ALV7;A2ALV6;A2ALV8;A2ALW1;A2ALV9	Q6PDI5-2;Q6PDI5;A2ALV7	Proteasome-associated protein ECM29 homolog
	Efna2					P52801	P52801	Ephrin-A2
	Efnb1					Q544L9;P52795	Q544L9;P52795	Ephrin-B1
	Efnb2					P52800;Q4FJM3;F6RSU6	P52800;Q4FJM3;F6RSU6	Ephrin-B2
	Efnb3					Q543Q7;O35393	Q543Q7;O35393	Ephrin-B3
	EG433182					Q5FW97;P17182;Q6PHC1;B0QZL1;B1ARR7;B1ARR6	Q5FW97;P17182;Q6PHC1	Alpha-enolase
	Egln1					Q91YE3	Q91YE3	Egl nine homolog 1
	Eid2					Q6X7S9	Q6X7S9	EP300-interacting inhibitor of differentiation 2
	Eif1ad					Q3THJ3	Q3THJ3	Probable RNA-binding protein EIF1AD
+	Eif2s3y					Q9Z0N2	Q9Z0N2	Eukaryotic translation initiation factor 2 subunit 3, Y-linked
	Eif3j1					Q3UGC7;Q66JS6	Q3UGC7;Q66JS6	Eukaryotic translation initiation factor 3 subunit J-A;Eukaryotic translation initiation factor 3 subunit J-B
	Eif4a3					Q91VC3;A0A0N4SVP8;E9PV04;A2AFK7;A0A0N4SVM5	Q91VC3;A0A0N4SVP8;E9PV04;A2AFK7	Eukaryotic initiation factor 4A-III;Eukaryotic initiation factor 4A-III, N-terminally processed
	Elfn1					Q8C8T7	Q8C8T7	Protein ELFN1
+	Eln					P54320;A0A0J9YV95	P54320	Elastin
	Elof1					Q545S6;P60003	Q545S6;P60003	Transcription elongation factor 1 homolog
	Elovl1					Q4V9V3;Q548M4;Q9JLJ5	Q4V9V3;Q548M4;Q9JLJ5	Elongation of very long chain fatty acids protein;Elongation of very long chain fatty acids protein 1
	Eml5					Q8BQM8;Q5SQM0	Q8BQM8;Q5SQM0	Echinoderm microtubule-associated protein-like 5;Echinoderm microtubule-associated protein-like 6
	Entpd3					Q8BFW6	Q8BFW6
	Epb4.1					A2A841;P48193;A2A839;A2A838;P48193-2;A2A842;A2AD32;F7BUB8;F6S4K9;F7CR30	A2A841;P48193;A2A839;A2A838;P48193-2;A2A842;A2AD32	Protein 4.1
	Epb4.1l4b					A2ALK6;Q9JMC8	A2ALK6
	Epha3					Q8BRB1;P29319;P29319-3	Q8BRB1;P29319	Receptor protein-tyrosine kinase;Ephrin type-A receptor 3
+	Epha7					A2BDQ4;Q61772-2;Q61772-3;Q61772;Q61772-4;Q61772-5;E9PUK8;F6WVB0;Q8BYG9-2;Q8BYG9	A2BDQ4;Q61772-2;Q61772-3;Q61772	Receptor protein-tyrosine kinase;Ephrin type-A receptor 7
	Ephb1					Q8CBF3;Q8CBF3-2;Q8CA63	Q8CBF3;Q8CBF3-2	Ephrin type-B receptor 1
	Erbb4					Q61527-3;Q61527-2;Q61527;B2KGF7;P70424;Q8VDG6	Q61527-3;Q61527-2;Q61527;B2KGF7	Receptor tyrosine-protein kinase erbB-4;ERBB4 intracellular domain
	Esp36					G3UZD8	G3UZD8
	Etl4					D3Z781;E9QAU4;A2AQ25;A2AQ25-4;A2AQ25-3;A2AQ25-2;A2AQ25-8;A2AQ25-6;A2AQ25-5;A2AQ25-9;Q8BHR1;A2AQ25-7	D3Z781;E9QAU4;A2AQ25;A2AQ25-4;A2AQ25-3;A2AQ25-2;A2AQ25-8;A2AQ25-6;A2AQ25-5;A2AQ25-9	Sickle tail protein
	Etnk1					A0A0N4SV10;A0A0N4SVC4;Q9D4V0	A0A0N4SV10;A0A0N4SVC4;Q9D4V0	Ethanolamine kinase 1
	Eva1a					D3Z511;Q91WM6	D3Z511;Q91WM6	Protein eva-1 homolog A
	F8a					Q9JJQ6;Q00558	Q9JJQ6;Q00558	Factor VIII intron 22 protein
	Faap100					A2ACJ2	A2ACJ2	Fanconi anemia-associated protein of 100 kDa
	Faim2					Q8K097-2;Q8K097	Q8K097-2;Q8K097	Protein lifeguard 2
	Fam102a					Q78T81	Q78T81	Protein FAM102A
	Fam102b					E9Q4R1;Q8BQS4	E9Q4R1;Q8BQS4	Protein FAM102B
	Fam103a1					Q9CQY2;Q3TQP0;D3YZS0	Q9CQY2;Q3TQP0	RNMT-activating mini protein
+	Fam107a					Q78TU8	Q78TU8
	Fam110b					Q8C739;B1AWG6	Q8C739	Protein FAM110B
	Fam124a					D3Z5V4	D3Z5V4
	Fam131b					E9Q8P8;Q3TY60-2;Q3TY60	E9Q8P8;Q3TY60-2;Q3TY60	Protein FAM131B
	Fam134b					Q8VE91	Q8VE91	Protein FAM134B
	Fam184b					Q0KK56;Q0KK56-2	Q0KK56;Q0KK56-2	Protein FAM184B
	Fam19a2					Q7TPG7	Q7TPG7	Protein FAM19A2
	Fam20c					Q5MJS3	Q5MJS3	Extracellular serine/threonine protein kinase FAM20C
	Fam210b					Q9D8B6	Q9D8B6	Protein FAM210B
	Fam219a					A2ANP2;A2ANP1;Q9D772	A2ANP2;A2ANP1;Q9D772	Protein FAM219A
	Fam76a					Q922G2;Q922G2-2;A2ADS1	Q922G2;Q922G2-2;A2ADS1	Protein FAM76A
	Fam81a					Q3UXZ6;D3YYF8	Q3UXZ6;D3YYF8	Protein FAM81A
	Fam92a					Z4YJZ2;J3KMP6;Q8BP22;F6VZK2;G3UY30	Z4YJZ2;J3KMP6;Q8BP22;F6VZK2	Protein FAM92A1
	Fam92b					Q3V2J0	Q3V2J0	Protein FAM92B
	Fanca					Q9JL70;D3Z6Y5	Q9JL70;D3Z6Y5	Fanconi anemia group A protein homolog
	Farp2					Q91VS8;D3Z4C0	Q91VS8;D3Z4C0	FERM, RhoGEF and pleckstrin domain-containing protein 2
	Fat3					E9QK16;Q8BNA6;Q8BNA6-2;Q8BNA6-3	E9QK16;Q8BNA6	Protocadherin Fat 3
	Fat4					Q2PZL6;Q2PZL6-2	Q2PZL6;Q2PZL6-2	Protocadherin Fat 4
	Fbln1					Q08879;Q08879-2;CON__ENSEMBL:ENSBTAP00000016046	Q08879;Q08879-2	Fibulin-1
	Fbln5					Q9WVH9	Q9WVH9	Fibulin-5
	Fbxl15					Q91W61	Q91W61	F-box/LRR-repeat protein 15
	Fbxo10					F6Q7Q7;Q7TQF2	F6Q7Q7;Q7TQF2	F-box only protein 10
	Fbxo45					Q8K3B1	Q8K3B1	F-box/SPRY domain-containing protein 1
	Fbxw9					F8VPX2	F8VPX2
+	Fcer1g					P20491	P20491	High affinity immunoglobulin epsilon receptor subunit gamma
	Fcho1					Q8K285	Q8K285	F-BAR domain only protein 1
	Fchsd1					Q6PFY1;Q6PFY1-2;E9QA76;E9Q363;E9PVQ1	Q6PFY1;Q6PFY1-2	F-BAR and double SH3 domains protein 1
	Fgf13					B1AU20;P70377-2;P70377;P70377-3	B1AU20;P70377-2;P70377;P70377-3	Fibroblast growth factor;Fibroblast growth factor 13
	Fhl2					Q543D7;O70433	Q543D7;O70433	Four and a half LIM domains protein 2
	Fibcd1					A2AV25;A2AV25-2	A2AV25;A2AV25-2	Fibrinogen C domain-containing protein 1
	Filip1l					E0CYM1;E0CYH7;Q6P6L0-3;Q6P6L0	E0CYM1;E0CYH7;Q6P6L0-3;Q6P6L0	Filamin A-interacting protein 1-like
	Fkbp1b					A9E3L2;Q9Z2I2	A9E3L2;Q9Z2I2	Peptidyl-prolyl cis-trans isomerase;Peptidyl-prolyl cis-trans isomerase FKBP1B
	Flrt2					Q8BLU0	Q8BLU0
	Flrt3					Q8BGT1	Q8BGT1
	Flywch2					Q9CQE9;D6RJ61;F6VCP8	Q9CQE9;D6RJ61;F6VCP8	FLYWCH family member 2
	Fn3k					Q9ER35;Q6P264;Q7TQJ3	Q9ER35;Q6P264;Q7TQJ3	Fructosamine-3-kinase
	Folr1					E9PXB5;E9PYD9;E9Q543;E9PXL5;P35846;Q9R223;E9Q3D3	E9PXB5;E9PYD9;E9Q543;E9PXL5;P35846;Q9R223;E9Q3D3	Folate receptor alpha
	Foxo1					Q9R1E0;Q70KY4;H9KUZ0;B1AUT2;B1AUT3;Q9WVH3	Q9R1E0;Q70KY4	Forkhead box protein O1;Forkhead box protein O6
	Foxp2					D3YUM2;D3Z2Q6;D3YV28;D3Z146;D3YUQ7;D3Z142;P58463-2;P58463	D3YUM2;D3Z2Q6;D3YV28;D3Z146;D3YUQ7;D3Z142;P58463-2;P58463	Forkhead box protein P2
	Fra10ac1					Q8BP78	Q8BP78	Protein FRA10AC1 homolog
	Frmd4b					Q6ZQ04;Q920B0-2;Q920B0	Q6ZQ04;Q920B0-2;Q920B0	FERM domain-containing protein 4B
	Frmpd4					A2AFR3-2;A2AFR3-3;A2AFR3	A2AFR3-2;A2AFR3-3;A2AFR3	FERM and PDZ domain-containing protein 4
	Frs2					Q8C180;Q91WJ0	Q8C180	Fibroblast growth factor receptor substrate 2
	Frzb					P97401	P97401	Secreted frizzled-related protein 3
	Fstl1					Q62356	Q62356	Follistatin-related protein 1
	Fxyd7					P59648	P59648	FXYD domain-containing ion transport regulator 7
	Gabra4					Q3USX9;Q543Z0;Q9D6F4	Q3USX9;Q543Z0;Q9D6F4	Gamma-aminobutyric acid receptor subunit alpha-4
	Gabra5					Q8BHJ7	Q8BHJ7	Gamma-aminobutyric acid receptor subunit alpha-5
	GAPDH					D2KHZ9;P16858;A0A0A0MQF6;S4R257;D3YYI5;V9GX06;S4R1N5;S4R2G5;Q64467;V9GXA7;V9GXK0	D2KHZ9;P16858;A0A0A0MQF6;S4R257	Glyceraldehyde-3-phosphate dehydrogenase
	Garem					Q3UFT3;Q3UFT3-2;Q6PAJ3-2;Q6PAJ3	Q3UFT3;Q3UFT3-2	GRB2-associated and regulator of MAPK protein
	Garnl3					A2AHW8;Q3V0G7-2;Q3V0G7;A0A0A6YXP5;B1AW31	A2AHW8;Q3V0G7-2;Q3V0G7	GTPase-activating Rap/Ran-GAP domain-like protein 3
	Gatb					Q99JT1;Q3TLZ6;Q8BW84	Q99JT1;Q3TLZ6;Q8BW84	Glutamyl-tRNA(Gln) amidotransferase subunit B, mitochondrial
	Gatc					Q8CBY0	Q8CBY0	Glutamyl-tRNA(Gln) amidotransferase subunit C, mitochondrial
	Gc					P21614;A0A0G2JGM6	P21614	Vitamin D-binding protein
	Gdpd2					Q9ESM6	Q9ESM6	Glycerophosphoinositol inositolphosphodiesterase GDPD2
	Gdpd5					Q640M6	Q640M6	Glycerophosphodiester phosphodiesterase domain-containing protein 5
	Gemin6					Q9CX53	Q9CX53	Gem-associated protein 6
	Gfra1					D6RDD4;P97785-2;P97785;D3Z3C9;D3YUD5	D6RDD4;P97785-2;P97785	GDNF family receptor alpha-1
	Gfra2					O08842;O08842-3;O08842-2	O08842;O08842-3;O08842-2	GDNF family receptor alpha-2
	Gigyf1					Q99MR1	Q99MR1	PERQ amino acid-rich with GYF domain-containing protein 1
	Gjc3					Q921C1	Q921C1	Gap junction gamma-3 protein
	Glrb					E9Q3E3;A1KR23;P48168	E9Q3E3;A1KR23;P48168	Glycine receptor subunit beta
	Gm10036					E9PYL9;Q9CXW4	E9PYL9;Q9CXW4	60S ribosomal protein L11
	Gm10094					E9Q317;O55128;D3YY73;D3Z2N9;D3YY55	E9Q317;O55128;D3YY73;D3Z2N9	Histone deacetylase complex subunit SAP18
	Gm13889					A0A087WSH6;A0A087WRN5;Q3UPL5	A0A087WSH6;A0A087WRN5;Q3UPL5	Uncharacterized protein C11orf96 homolog
	Gm16505					J3QPN4	J3QPN4
	Gm1673					Q3UR78;Q3UR78-2	Q3UR78;Q3UR78-2	Neuropeptide-like protein C4orf48 homolog
	Gm17669					F6QL70;Q5M8M8;P47915;D3Z1N9;W4VSN7;F6YH22;F6VZG1	F6QL70;Q5M8M8;P47915;D3Z1N9;W4VSN7;F6YH22	60S ribosomal protein L29
	Gm20390					E9PZF0;Q5NC82;Q01768;Q5NC79	E9PZF0;Q5NC82;Q01768	Nucleoside diphosphate kinase;Nucleoside diphosphate kinase B
	Gm20604					P0C8B4;F8WIA3;J3QMA2;J3QK34	P0C8B4;F8WIA3;J3QMA2;J3QK34	Uncharacterized protein C14orf142 homolog
	Gm21992					F7BGR7;J3QPA9;B0LM42;Q8C7Q4;Q5CZX8;S4R1A6;F6TBN8;Q8C7Q4-2	F7BGR7;J3QPA9;B0LM42;Q8C7Q4	RNA-binding protein 4
	Gm28036					F6YJB6;V9GXJ1;Q8R4X3;V9GX58;B7ZCQ1;B7ZCQ0;B7ZCP9	F6YJB6;V9GXJ1;Q8R4X3	RNA-binding protein 12
	Gm3839					S4R1W1	S4R1W1	Glyceraldehyde-3-phosphate dehydrogenase
	Gm43738					A0A0G2JEA5;A0A0G2JDJ5;A0A0G2JEB3	A0A0G2JEA5;A0A0G2JDJ5;A0A0G2JEB3
	Gm4799					D3Z694;Q8K0H5	D3Z694;Q8K0H5	Transcription initiation factor TFIID subunit 10
	Gm5093					E9PZB3	E9PZB3
	Gm5814					J3QP80;Q9CQL7	J3QP80;Q9CQL7	MORF4 family-associated protein 1
	Gm7075					D3Z497;Q9WTZ1	D3Z497;Q9WTZ1	RING-box protein 2
	Gm8024					L7N2E0;E9Q0P0	L7N2E0;E9Q0P0
	Gm9242					J3QNY1;Q8BG05-2;E9Q7H5;B2RXM2	J3QNY1;Q8BG05-2;E9Q7H5;B2RXM2	Heterogeneous nuclear ribonucleoprotein A3
	Gm9493					F6SVV1;Q4FZE6;P62082	F6SVV1;Q4FZE6;P62082	40S ribosomal protein S7
	Gm9755					D3YVN7;Q8BFR5;Q8BFR5-2	D3YVN7;Q8BFR5;Q8BFR5-2	Elongation factor Tu;Elongation factor Tu, mitochondrial
	Gm9791					A0A0A6YW52;Q5M9P7;Q9CR86	A0A0A6YW52;Q5M9P7;Q9CR86	Calcium-regulated heat stable protein 1
	Gm9825					J3QK23;Q99M28-2;Q99M28	J3QK23;Q99M28-2;Q99M28	RNA-binding protein with serine-rich domain 1
	Gnal					Q8CGK7;Q66L47	Q8CGK7;Q66L47	Guanine nucleotide-binding protein G(olf) subunit alpha
	Gng10					Q9CXP8;G3UZK1	Q9CXP8;G3UZK1	Guanine nucleotide-binding protein G(I)/G(S)/G(O) subunit gamma-10;Guanine nucleotide-binding protein subunit gamma
	Gng12					A0A0N4SVT3;A0A0N4SW28;Q9DAS9	A0A0N4SVT3;A0A0N4SW28;Q9DAS9	Guanine nucleotide-binding protein G(I)/G(S)/G(O) subunit gamma-12
	Gng13					Q9JMF3	Q9JMF3	Guanine nucleotide-binding protein G(I)/G(S)/G(O) subunit gamma-13
	Gng2					P63213	P63213	Guanine nucleotide-binding protein G(I)/G(S)/G(O) subunit gamma-2
	Gng3					P63216	P63216	Guanine nucleotide-binding protein G(I)/G(S)/G(O) subunit gamma-3
	Gng4					P50153	P50153	Guanine nucleotide-binding protein G(I)/G(S)/G(O) subunit gamma-4
	Gng5					D3Z7Q3;Q3UKC8;Q80SZ7	D3Z7Q3;Q3UKC8;Q80SZ7	Guanine nucleotide-binding protein subunit gamma;Guanine nucleotide-binding protein G(I)/G(S)/G(O) subunit gamma-5
	Gng7					Q3UGN1;Q61016;G3X9Q2;D3Z483	Q3UGN1;Q61016;G3X9Q2;D3Z483	Guanine nucleotide-binding protein subunit gamma;Guanine nucleotide-binding protein G(I)/G(S)/G(O) subunit gamma-7
	GOLGA7B					Q9D428	Q9D428	Golgin subfamily A member 7B
	Gpc5					Q8CAL5;H3BJQ8;H3BLN8	Q8CAL5;H3BJQ8	Glypican-5;Secreted glypican-5
	Gpc6					Q8R3X6;Q3V1C9;Q9R087	Q8R3X6;Q3V1C9;Q9R087	Glypican-6;Secreted glypican-6
	Gpr155					F6Z6G4;A2AWR2;A2AWR3	F6Z6G4;A2AWR2;A2AWR3
	Gpr162					Q3UN16	Q3UN16	Probable G-protein coupled receptor 162
	Gprasp2					Q8BUY8	Q8BUY8	G-protein coupled receptor-associated sorting protein 2
	Gprc5b					Q923Z0	Q923Z0	G-protein coupled receptor family C group 5 member B
	Gps2					Q921N8	Q921N8
	Gpsm2					Q3UPG3;Q8VDU0	Q3UPG3;Q8VDU0	G-protein-signaling modulator 2
	Grb10					Q5SUW3;Q60760-3;Q60760-2;Q60760;B1ATS8;B1ATS7;Q5SUW0	Q5SUW3;Q60760-3;Q60760-2;Q60760	Growth factor receptor-bound protein 10
	Grb14					A2ASX2;Q9JLM9;A2ASX3;A2ASX4;A2ASX1	A2ASX2;Q9JLM9	Growth factor receptor-bound protein 14
	Grin2a					P35436	P35436	Glutamate receptor ionotropic, NMDA 2A
	Grin3a					A2AIR4;A2AIR5	A2AIR4;A2AIR5
	Grm4					G3XA00;Q68EF4-2;Q68EF4	G3XA00;Q68EF4-2;Q68EF4	Metabotropic glutamate receptor 4
	Grm6					Q5NCH9	Q5NCH9	Metabotropic glutamate receptor 6
	Grm8					B7ZMR4;P47743;Q05BD6;D3YZL1	B7ZMR4;P47743;Q05BD6	Metabotropic glutamate receptor 8
	Grp					V9GX72;Q8R1I2	V9GX72;Q8R1I2	Gastrin-releasing peptide;Neuromedin-C
	Gtdc1					G8JL42;Q8BW56;Q8BW56-2;B1AY87;A0A0A0MQK2	G8JL42;Q8BW56;Q8BW56-2;B1AY87	Glycosyltransferase-like domain-containing protein 1
	Gtf2a2					D3Z793;Q3TE88;Q80ZM7;D6RIQ7;D3Z7C2;Q05C74;D3Z7S8;REV__E9Q4F7;REV__E9Q4F8	D3Z793;Q3TE88;Q80ZM7;D6RIQ7;D3Z7C2;Q05C74;D3Z7S8;REV__E9Q4F7;REV__E9Q4F8	Transcription initiation factor IIA subunit 2
	Gtf3c6					Q9D8P7	Q9D8P7	General transcription factor 3C polypeptide 6
	Gyg1					Q9R062;K3W4S6;V9GX26	Q9R062;K3W4S6;V9GX26	Glycogenin-1
	Gyk					B1ASZ3;Q64516-1;Q64516-2;Q64516;Q9WU65;Q8C635	B1ASZ3;Q64516-1;Q64516-2;Q64516	Glycerol kinase
	H13					A3KGR9;Q9D8V0-4	A3KGR9;Q9D8V0-4	Minor histocompatibility antigen H13
	H2afv					B2RVP5;Q3THW5;P0C0S6;Q8R029;Q3UA95;G3UWL7	B2RVP5;Q3THW5;P0C0S6;Q8R029;Q3UA95	Histone H2A;Histone H2A.V;Histone H2A.Z
	H2afx					P27661	P27661	Histone H2AX
	H3f3a					F8WI35;P84244;P02301;E0CZ27;E0CYN1;E0CYR7	F8WI35;P84244;P02301;E0CZ27	Histone H3;Histone H3.3;Histone H3.3C
	Habp2					F7B276;Q3V1J8;E9Q092;E9QM92;Q8K0D2-2;Q8K0D2	F7B276;Q3V1J8;E9Q092;E9QM92;Q8K0D2-2;Q8K0D2	Hyaluronan-binding protein 2;Hyaluronan-binding protein 2 50 kDa heavy chain;Hyaluronan-binding protein 2 50 kDa heavy chain alternate form;Hyaluronan-binding protein 2 27 kDa light chain;Hyaluronan-binding protein 2 27 kDa light chain alternate form
	Hacd2					Q9D3B1	Q9D3B1	Very-long-chain (3R)-3-hydroxyacyl-CoA dehydratase 2
	Hacd3					Q8K2C9	Q8K2C9	Very-long-chain (3R)-3-hydroxyacyl-CoA dehydratase 3
+	haemaglobin alpha 2					Q91VB8;P01942;Q78PA4;A7M7S6;P06467	Q91VB8;P01942	Hemoglobin subunit alpha
	Hbbt1					A8DUK4;P02088;E9Q223;P02089;CON__Q3SX09;CON__P02070;P02104	A8DUK4;P02088;E9Q223	Hemoglobin subunit beta-1
	Hcn3					B2RRB5;O88705	B2RRB5;O88705	Potassium/sodium hyperpolarization-activated cyclic nucleotide-gated channel 3
	Hcn4					B2RY58;O70507	B2RY58;O70507	Potassium/sodium hyperpolarization-activated cyclic nucleotide-gated channel 4
	Hdac1					Q58E49;D3YYI8;O09106	Q58E49;D3YYI8;O09106	Histone deacetylase;Histone deacetylase 1
	Hdac9					Q99N13-2;Q99N13-3;Q99N13	Q99N13-2;Q99N13-3;Q99N13	Histone deacetylase 9
	Hddc3					Q9D114	Q9D114	Guanosine-3,5-bis(diphosphate) 3-pyrophosphohydrolase MESH1
	Hes1					Q3UZZ2;P35428	Q3UZZ2;P35428	Transcription factor HES-1
	Hexdc					F7B4F0;F6UV46;Q3U4H6;Q3U4H6-2	F7B4F0;F6UV46;Q3U4H6;Q3U4H6-2	Hexosaminidase D
	Hist1h2ah					A3KPD0;B2RVF0;A2AB79;Q8CGP6;Q8CGP5;Q8BFU2;P22752	A3KPD0;B2RVF0;A2AB79;Q8CGP6;Q8CGP5;Q8BFU2;P22752	Histone H2A;Histone H2A type 1-H;Histone H2A type 1-F;Histone H2A type 3;Histone H2A type 1
	Hist1h2bk					B2RVD5;Q8CBB6;Q8CGP1;Q64475;P10853;Q8CGP2;Q8CGP2-2	B2RVD5;Q8CBB6;Q8CGP1;Q64475;P10853;Q8CGP2;Q8CGP2-2	Histone H2B;Histone H2B type 1-K;Histone H2B type 1-B;Histone H2B type 1-F/J/L;Histone H2B type 1-P
	Hist1h2bm					B2RTK3;Q6ZWY9;Q64525;Q64478;P10854;G3X9D5	B2RTK3;Q6ZWY9;Q64525;Q64478;P10854	Histone H2B;Histone H2B type 1-C/E/G;Histone H2B type 2-B;Histone H2B type 1-H;Histone H2B type 1-M
	Hist2h3b					B9EI85;P84228;P68433	B9EI85;P84228;P68433	Histone H3;Histone H3.2;Histone H3.1
	Hist2h4					B2RTM0;P62806	B2RTM0;P62806	Histone H4
	Hist3h2bb					Q8CGP0;Q9D2U9;Q64524	Q8CGP0;Q9D2U9;Q64524	Histone H2B type 3-B;Histone H2B type 3-A;Histone H2B type 2-E
	Hmgb3					O54879;Q544R9;A2AP78	O54879;Q544R9;A2AP78	High mobility group protein B3
	Hmgn2					Q5BL14;Q5XK38;P09602;A3KGL9;B7ZCQ3;F6W687;E9Q2Z4;J3QM43;A0A087WR34	Q5BL14;Q5XK38;P09602;A3KGL9;B7ZCQ3;F6W687	Non-histone chromosomal protein HMG-17
	Hnrnpk					B2M1R6;P61979-3;P61979-2;P61979;H3BLL4;H3BKD0;D3Z5X4;D3YWG1;H3BK96;H3BKI8;H3BLP7;H3BJS9;Q8BT23;H3BJ43	B2M1R6;P61979-3;P61979-2;P61979;H3BLL4;H3BKD0;D3Z5X4;D3YWG1;H3BK96	Heterogeneous nuclear ribonucleoprotein K
	Hook2					Q7TMK6	Q7TMK6	Protein Hook homolog 2
+	Hopx					Q8R1H0	Q8R1H0	Homeodomain-only protein
	Hs6st2					Q80UW0-2;Q80UW0;Q80UW0-3	Q80UW0-2;Q80UW0;Q80UW0-3	Heparan-sulfate 6-O-sulfotransferase 2
	Hsd17b8					P50171-2;P50171;G3UX44	P50171-2;P50171;G3UX44	Estradiol 17-beta-dehydrogenase 8
	Hsf3					Q8BL67;E9QNK9;D0VYS2-2;D0VYS2	Q8BL67;E9QNK9;D0VYS2-2;D0VYS2	Heat shock factor protein 3
	Hspa1b					Q3TU85;Q61696;P17879	Q3TU85;Q61696;P17879	Heat shock 70 kDa protein 1A;Heat shock 70 kDa protein 1B
+	Hspb8					Q9JK92	Q9JK92	Heat shock protein beta-8
	Htr1a					Q64264	Q64264	5-hydroxytryptamine receptor 1A
	Ica1l					A0A087WSM1;Q3TY65	A0A087WSM1;Q3TY65	Islet cell autoantigen 1-like protein
+	Ifitm2					Q99J93	Q99J93	Interferon-induced transmembrane protein 2
	Ifngr2					Q63953	Q63953
	Ift52					F6RBL8;Q62559	F6RBL8;Q62559	Intraflagellar transport protein 52 homolog
	Ift74					Q8BKE9;B1AWG1	Q8BKE9;B1AWG1	Intraflagellar transport protein 74 homolog
	Ift81					O35594;A0A0G2JFG8;D3Z5A8	O35594;A0A0G2JFG8	Intraflagellar transport protein 81 homolog
	Igbp1b					A0A0B4J1F7;Q9QZ29	A0A0B4J1F7;Q9QZ29	Immunoglobulin-binding protein 1b
+	Igfbp2					P47877;D3YU40	P47877	Insulin-like growth factor-binding protein 2
	Igfbp5					Q3UQV0;Q07079	Q3UQV0;Q07079	Insulin-like growth factor-binding protein 5
	Ighg2c					F6TQW2;A0A0A6YY53;P01864	F6TQW2;A0A0A6YY53;P01864	Ig gamma-2A chain C region secreted form
	Igsf5					D3YXH0;P63054	D3YXH0;P63054	Purkinje cell protein 4
	Il19					A0A087WST1;Q14BK1;Q8CJ70	A0A087WST1;Q14BK1;Q8CJ70	Interleukin-19
	Il1rapl1					P59823;B1ASU0;Q0VDP7	P59823;B1ASU0;Q0VDP7	Interleukin-1 receptor accessory protein-like 1
	Ildr2					A0A0A6YWD2;A0A0A6YVY9;A0A0A6YXV2;A0A0A6YY76;B5TVM2;A0A0A6YY19	A0A0A6YWD2;A0A0A6YVY9;A0A0A6YXV2;A0A0A6YY76;B5TVM2	Immunoglobulin-like domain-containing receptor 2
	Ipcef1					Q5DU31;Q5DU31-2;Q5DU31-3;D3YVQ1;Q3UX69;D3Z0U6	Q5DU31;Q5DU31-2;Q5DU31-3;D3YVQ1	Interactor protein for cytohesin exchange factors 1
	Itfg2					A0A0N4SW06;Q91WI7;Q91WI7-2;Q3TWL5	A0A0N4SW06;Q91WI7;Q91WI7-2;Q3TWL5	Integrin-alpha FG-GAP repeat-containing protein 2
	Itga5					P11688	P11688	Integrin alpha-5;Integrin alpha-5 heavy chain;Integrin alpha-5 light chain
	Itih2					G3X977;Q61703;Q3UEG7;E0CX69;CON__Q9TRI1	G3X977;Q61703;Q3UEG7	Inter-alpha-trypsin inhibitor heavy chain H2
	Itih4					CON__Q3T052;E9Q5L2;E9PVD2;A6X935-2;A6X935	CON__Q3T052;E9Q5L2;E9PVD2;A6X935-2;A6X935	Inter alpha-trypsin inhibitor, heavy chain 4
	Itm2a					Q61500	Q61500	Integral membrane protein 2A
	Itpr1					P11881-8;P11881-7;P11881-6;P11881-5;P11881-4;P11881-2;P11881-3;P11881;A0A0N4SWH7;A0A0N4SWI0;A0A0N4SVN2;A0A0N4SW22;P70227	P11881-8;P11881-7;P11881-6;P11881-5;P11881-4;P11881-2;P11881-3;P11881	Inositol 1,4,5-trisphosphate receptor type 1
	Jagn1					A0A0N4SV89;Q5XKN4	A0A0N4SV89;Q5XKN4	Protein jagunal homolog 1
	Jakmip1					D3Z4U5;Q8BVL9;G3UYZ9;D3Z555;G3UY22;G3UXP3;G3UXP1	D3Z4U5;Q8BVL9;G3UYZ9;D3Z555	Janus kinase and microtubule-interacting protein 1
	Jakmip3					Q5DTN8;E9Q7K7;Q5DTN8-2;Q5DTN8-3	Q5DTN8	Janus kinase and microtubule-interacting protein 3
	Jph3					Q9ET77	Q9ET77	Junctophilin-3
	Jph4					Q80WT0;Q80WT0-2	Q80WT0	Junctophilin-4
	Jtb					D3Z4D1;Q542D4;O88824	D3Z4D1;Q542D4;O88824	Protein JTB
	Kank3					G3UXN4;Q9Z1P7	G3UXN4;Q9Z1P7	KN motif and ankyrin repeat domain-containing protein 3
	Katna1					E9PZI6;E9QKG2;Q9WV86	E9PZI6;E9QKG2;Q9WV86	Katanin p60 ATPase-containing subunit A1
	Kbp					Q6ZPU9;H3BIY2;Q6ZPU9-2;E0CXN7;Q6ZPU9-3;E0CXJ9;F7DEX6	Q6ZPU9;H3BIY2;Q6ZPU9-2;E0CXN7	KIF1-binding protein
	Kcna2					P63141	P63141	Potassium voltage-gated channel subfamily A member 2
	Kcnb1					Q03717	Q03717	Potassium voltage-gated channel subfamily B member 1
	Kcnb2					A6H8H5	A6H8H5	Potassium voltage-gated channel subfamily B member 2
	Kcnip1					Q9JJ57-3;Q9JJ57-2;Q9JJ57;Q9JJ57-4	Q9JJ57-3;Q9JJ57-2;Q9JJ57;Q9JJ57-4	Kv channel-interacting protein 1
	Kcnip2					Q3YAB1;Q3YAB2;E9QNK8;Q3YAB3;Q9JJ69-3;Q9JJ69-4;Q9JJ69-2;Q9JJ69;F7BWB2;F6TBA6;E0CX94	Q3YAB1;Q3YAB2;E9QNK8;Q3YAB3;Q9JJ69-3;Q9JJ69-4;Q9JJ69-2;Q9JJ69;F7BWB2;F6TBA6;E0CX94	Kv channel-interacting protein 2
	Kcnj3					Q3ZAT1;P63250	Q3ZAT1;P63250	G protein-activated inward rectifier potassium channel 1
	Kcnj6					Q8C4T8;Q0VB45;P48542-2;P48542	Q8C4T8;Q0VB45;P48542-2;P48542	G protein-activated inward rectifier potassium channel 2
	Kcnq3					Q8K3F6	Q8K3F6	Potassium voltage-gated channel subfamily KQT member 3
	Kcnq5					Q9JK45;G3UYP4;G3UYG5;E9Q9F1;Q9JK97	Q9JK45;G3UYP4;G3UYG5;E9Q9F1	Potassium voltage-gated channel subfamily KQT member 5
	Kcnt1					A0A0G2JER3;A0A0G2JG99;A2AHB7;C0KTP6;A2AHB9;A2AHB8;Q6ZPR4;A0A0G2JDW4;D3Z592;D3YTU6;D3Z649	A0A0G2JER3;A0A0G2JG99;A2AHB7;C0KTP6;A2AHB9;A2AHB8;Q6ZPR4	Potassium channel subfamily T member 1
	Kctd10					F8WGQ9;Q922M3;O70479;Q8BGV7	F8WGQ9;Q922M3;O70479;Q8BGV7	BTB/POZ domain-containing adapter for CUL3-mediated RhoA degradation protein 3;BTB/POZ domain-containing adapter for CUL3-mediated RhoA degradation protein 2;BTB/POZ domain-containing adapter for CUL3-mediated RhoA degradation protein 1
	Kctd17					F7B6A4;E0CYQ0;F7C1U0;E0CZ97;F6SYN4;E0CYD2	F7B6A4;E0CYQ0;F7C1U0
	Kctd3					Q8BFX3;A0A0A6YX67;Q8BFX3-2	Q8BFX3	BTB/POZ domain-containing protein KCTD3
	Kctd8					Q50H33;Q50H33-2	Q50H33;Q50H33-2	BTB/POZ domain-containing protein KCTD8
	Kiaa0513					Q8R0A7;Q3TA40;Q8BQB5;D3YUS2	Q8R0A7;Q3TA40;Q8BQB5	Uncharacterized protein KIAA0513
	Kiaa1549					Q68FD9;D3YTS3;F7ATU7	Q68FD9;D3YTS3;F7ATU7	UPF0606 protein KIAA1549
	Kif3c					O35066	O35066	Kinesin-like protein KIF3C
	Kifc2					G3X8Q6;O08672	G3X8Q6;O08672	Kinesin-like protein;Kinesin-like protein KIFC2
	Kirrel3					A0A087WPC0;G5E8B6;A0A087WNM9;Q8BR86-3;Q8BR86-4;Q8BR86-2;Q8BR86	A0A087WPC0;G5E8B6;A0A087WNM9;Q8BR86-3;Q8BR86-4;Q8BR86-2;Q8BR86	Kin of IRRE-like protein 3;Processed kin of IRRE-like protein 3
	Klhl11					Q8CE33-2;Q8CE33	Q8CE33-2;Q8CE33	Kelch-like protein 11
	Klhl13					Q80TF4-5;Q6ZPT1;Q80TF4-3;Q80TF4-4;Q80TF4-2;Q80TF4	Q80TF4-5;Q6ZPT1;Q80TF4-3;Q80TF4-4;Q80TF4-2;Q80TF4	Kelch-like protein 13;Kelch-like protein 9
	Klhl20					Q8VCK5	Q8VCK5	Kelch-like protein 20
+	Kng1					O08677-2;D3YTY9;O08677-3;O08677;Q6S9I0;D3Z2B2;Q6S9I2;Q6S9I3;CON__P01045-1;CON__Q2KJ62;CON__P01044-1	O08677-2;D3YTY9;O08677-3;O08677	Kininogen-1;Kininogen-1 heavy chain;Bradykinin;Kininogen-1 light chain
	Krit1					Q6S5J6-4;Q6S5J6-2;Q6S5J6	Q6S5J6-4;Q6S5J6-2;Q6S5J6	Krev interaction trapped protein 1
	Krt1					P04104	P04104	Keratin, type II cytoskeletal 1
	Krt10					CON__P13645;P02535;CON__P02535-1;A2A513;P02535-2;P02535-3;B1AQ77;CON__Q7Z3Y7;CON__A2A4G1;Q61414;P08730;P08730-2;CON__P08730-1;CON__P02533;CON__Q148H6;CON__P19012;CON__ENSEMBL:ENSP00000377550;CON__P08779;CON__Q7Z3Y8;P19001;CON__Q9QWL7;CON__P13646-1;A1L317;CON__Q9Z2K1;Q3SYP5;CON__Q3ZAW8;CON__Q2M2I5;CON__P19001;CON__Q04695;CON__P08727;CON__Q7Z3Z0;Q9QWL7;B1AQ78;Q61781;Q9Z2K1;A6BLY7;CON__O76014;Q62168…	CON__P13645
	Krt76					Q3UV17	Q3UV17	Keratin, type II cytoskeletal 2 oral
	Krt77					CON__P04264;Q08EK5;CON__Q6IFZ6;Q6IFZ6	CON__P04264
	Krt79					CON__P48668;CON__P04259;CON__P02538;CON__P13647;CON__Q5XKE5;CON__O95678;CON__Q8VED5;CON__Q01546;Q8VED5;CON__P07744;CON__P12035;P07744;CON__Q8N1N4-2;CON__Q7RTT2;CON__H-INV:HIT000016045	CON__P48668;CON__P04259;CON__P02538;CON__P13647;CON__Q5XKE5;CON__O95678;CON__Q8VED5;CON__Q01546;Q8VED5	Keratin, type II cytoskeletal 79
	Ksr2					M0QW59;Q3UVC0	M0QW59;Q3UVC0	Kinase suppressor of Ras 2
	Kti12					Q9D1R2	Q9D1R2	Protein KTI12 homolog
	L7rn6					Q9DD02;D3YU13;Q9DD02-2;G5E8I4	Q9DD02;D3YU13;Q9DD02-2	Protein Hikeshi
	Lamp5					Q9D387	Q9D387	Lysosome-associated membrane glycoprotein 5
	Lamtor4					Q8CF66	Q8CF66	Ragulator complex protein LAMTOR4;Ragulator complex protein LAMTOR4, N-terminally processed
	Lass1					A2RT05;P27545	A2RT05;P27545	Ceramide synthase 1
	Lbh					Q9CX60	Q9CX60	Protein LBH
	Ldah					A0A0F6AIX5;Q8BVA5;Q8BVA5-3;A0A0F6AIX6;Q8BVA5-4;Q8BVA5-2	A0A0F6AIX5;Q8BVA5;Q8BVA5-3	UPF0554 protein C2orf43 homolog
	Leng1					Q9DB98	Q9DB98	Leukocyte receptor cluster member 1 homolog
	Lhfpl4					Q5U4E0	Q5U4E0	Lipoma HMGIC fusion partner-like 4 protein
	Limk1					P53668;E9PVB6;F6PZ73	P53668;E9PVB6;F6PZ73	LIM domain kinase 1
	Lin7b					O88951	O88951	Protein lin-7 homolog B
	Lingo2					B2RQD4;Q3URE9	B2RQD4;Q3URE9	Leucine-rich repeat and immunoglobulin-like domain-containing nogo receptor-interacting protein 2
	Lix1l					G3X9C8;Q8BQ89	G3X9C8;Q8BQ89	LIX1-like protein
	Lpar1					P61793-2;P61793	P61793-2;P61793	Lysophosphatidic acid receptor 1
	Lppr1					Q8BFZ2-2;Q8BFZ2	Q8BFZ2-2;Q8BFZ2	Lipid phosphate phosphatase-related protein type 1
	Lppr2					A0A087WQF0;Q8VCY8-2;Q8VCY8	A0A087WQF0;Q8VCY8-2;Q8VCY8	Lipid phosphate phosphatase-related protein type 2
	Lrfn1					Q2WF71;Q2WF71-3;Q2WF71-2;A0A087WRA2	Q2WF71;Q2WF71-3;Q2WF71-2;A0A087WRA2	Leucine-rich repeat and fibronectin type III domain-containing protein 1
	Lrfn2					Q80TG9	Q80TG9	Leucine-rich repeat and fibronectin type-III domain-containing protein 2
	Lrfn4					Q80XU8	Q80XU8	Leucine-rich repeat and fibronectin type-III domain-containing protein 4
	Lrfn5					Q8BXA0;Q8BXA0-2	Q8BXA0;Q8BXA0-2	Leucine-rich repeat and fibronectin type-III domain-containing protein 5
	Lrp11					F7AX87;Q8CB67;F6XYG6;D3Z3A7;D3Z2B1	F7AX87;Q8CB67;F6XYG6;D3Z3A7;D3Z2B1	Low-density lipoprotein receptor-related protein 11
	Lrp8					B1AXJ6;B1AXJ3;B1AXJ5;B1AXJ4;Q924X6-2;Q924X6;F6YZZ8	B1AXJ6;B1AXJ3;B1AXJ5;B1AXJ4;Q924X6-2;Q924X6;F6YZZ8	Low-density lipoprotein receptor-related protein 8
	Lrrc16b					Q3UFQ8	Q3UFQ8	Leucine-rich repeat-containing protein 16B
	Lrrc73					B2RWC4	B2RWC4
	Lrrtm4					E9Q8Y9;Q80XG9-2;Q80XG9;Q8BZ81-2;Q8BZ81	E9Q8Y9;Q80XG9-2;Q80XG9;Q8BZ81-2;Q8BZ81	Leucine-rich repeat transmembrane neuronal protein 4;Leucine-rich repeat transmembrane neuronal protein 3
	Lrtm1					A6H6T2;Q8BXQ3	A6H6T2;Q8BXQ3	Leucine-rich repeat and transmembrane domain-containing protein 1
	Ltbp4					E9Q6B8;D3Z598;E9QPS5;Q8K4G1-2;Q8K4G1-3;Q8K4G1	E9Q6B8;D3Z598;E9QPS5;Q8K4G1-2;Q8K4G1-3;Q8K4G1	Latent-transforming growth factor beta-binding protein 4
	Ltv1					Q6NSQ7	Q6NSQ7	Protein LTV1 homolog
	Ly6c1					A0A087WRP7;A0A087WNZ5;P0CW03;P0CW02	A0A087WRP7;A0A087WNZ5;P0CW03;P0CW02	Lymphocyte antigen 6C2;Lymphocyte antigen 6C1
	Ly6e					A0A087WNS9;A0A087WQ65;A0A087WRZ2;A0A087WNT2;A0A087WPY4;Q99JA5;Q64253	A0A087WNS9;A0A087WQ65;A0A087WRZ2;A0A087WNT2;A0A087WPY4;Q99JA5;Q64253	Lymphocyte antigen 6E
	Ly6h					Q8K356;Q544M1;Q9WUC3	Q8K356;Q544M1;Q9WUC3	Lymphocyte antigen 6H
	Lynx1					Q9WVC2-2;Q9WVC2	Q9WVC2-2	Ly-6/neurotoxin-like protein 1
	Lypd1					Q8BLC3;E0CXP0;F6TKE8	Q8BLC3;E0CXP0;F6TKE8	Ly6/PLAUR domain-containing protein 1
	Lyst					G5E8Q0;P97412;P97412-2	G5E8Q0;P97412;P97412-2	Lysosomal-trafficking regulator
	Lztr1					E9PUQ1;Q9CQ33;Q9CQ33-2;F6VJI5	E9PUQ1;Q9CQ33;Q9CQ33-2;F6VJI5	Leucine-zipper-like transcriptional regulator 1
	Lzts3					A2AHG0;A2AHG0-3;A2AHG0-2	A2AHG0;A2AHG0-3;A2AHG0-2	Leucine zipper putative tumor suppressor 3
	Maf1					E0CYK4;E0CYF5;Q9D0U6	E0CYK4;E0CYF5;Q9D0U6	Repressor of RNA polymerase III transcription MAF1;Repressor of RNA polymerase III transcription MAF1 homolog
	Magee2					Q52KG3	Q52KG3
	Magohb					A0A023T778;Q9CQL1;P61327;G3UZW7;G3UYI5	A0A023T778;Q9CQL1;P61327;G3UZW7;G3UYI5	Protein mago nashi homolog 2;Protein mago nashi homolog
	Mal2					Q2KHK7;Q8BI08	Q2KHK7;Q8BI08	Protein MAL2
	Map3k10					D3YXM8;Q66L42	D3YXM8;Q66L42	Mitogen-activated protein kinase kinase kinase 10
	Map3k19					A0A087WS76;E9Q3S4	A0A087WS76;E9Q3S4	Mitogen-activated protein kinase kinase kinase 19
	Map3k2					G5E8L8;Q61083	G5E8L8;Q61083	Mitogen-activated protein kinase kinase kinase 2
	Mapk15					Q80Y86	Q80Y86	Mitogen-activated protein kinase 15
	Mapk8ip2					Q548W8;Q9ERE9	Q548W8;Q9ERE9	C-Jun-amino-terminal kinase-interacting protein 2
	Mar-02					Q922Q1;E0CZH6;A0A087WPC2;D3YZZ3;Q9CW42	Q922Q1	Mitochondrial amidoxime reducing component 2
	Mar-05					A2RTC8;Q3KNM2	A2RTC8;Q3KNM2	E3 ubiquitin-protein ligase MARCH5
	Mblac1					Q8BWY4	Q8BWY4	Metallo-beta-lactamase domain-containing protein 1
	Mctp1					E9PV86;E9PW38	E9PV86;E9PW38
	Mcts2					Q9CQ21	Q9CQ21	Malignant T-cell-amplified sequence 2
	Mdga1					D3Z499;E9PY95;Q0PMG2;E9Q6S8;F6XL33;F7ABV5	D3Z499;E9PY95;Q0PMG2;E9Q6S8	MAM domain-containing glycosylphosphatidylinositol anchor protein 1
	Mdk					P12025	P12025	Midkine
	Med12l					A0A0G2JET8;Q8BQM9;Q8BQM9-2;H7BX07;A2AGH8;A2AGH9;Q8BQM9-4;Q8BQM9-3;A2AGH6-2;A2AGH6	A0A0G2JET8;Q8BQM9;Q8BQM9-2;H7BX07;A2AGH8;A2AGH9;Q8BQM9-4;Q8BQM9-3;A2AGH6-2;A2AGH6	Mediator of RNA polymerase II transcription subunit 12-like protein;Mediator of RNA polymerase II transcription subunit 12
	Mef2d					E9Q5E0;Q921S6;Q63943;E9QKT0;Q63943-2	E9Q5E0;Q921S6;Q63943;E9QKT0;Q63943-2	Myocyte-specific enhancer factor 2D
	Megf9					Q0VGR4;Q8BH27	Q0VGR4;Q8BH27	Multiple epidermal growth factor-like domains protein 9
	Met					F8VQL0;P16056;F6X333;D3YVY2	F8VQL0;P16056;F6X333	Receptor protein-tyrosine kinase;Hepatocyte growth factor receptor
	Mfap2					Q99PM0;P55002	Q99PM0;P55002	Microfibrillar-associated protein 2
	Mfhas1					Q3V1N1	Q3V1N1	Malignant fibrous histiocytoma-amplified sequence 1 homolog
	Mfsd1					Q9DC37	Q9DC37	Major facilitator superfamily domain-containing protein 1
	Mfsd2a					B1ARS3;Q9DA75	B1ARS3;Q9DA75	Sodium-dependent lysophosphatidylcholine symporter 1
	Mfsd4					Q6PDC8;F7D4J0;E0CX35;F8WIG8;Q6PDC8-2;Q6PDC8-4;F6UGV8;Q6PDC8-3	Q6PDC8;F7D4J0;E0CX35;F8WIG8;Q6PDC8-2;Q6PDC8-4	Major facilitator superfamily domain-containing protein 4
	Mfsd6					F6U3S2;D3Z183;Q8CBH5-2;Q8CBH5	F6U3S2;D3Z183;Q8CBH5-2;Q8CBH5	Major facilitator superfamily domain-containing protein 6
	Mib2					Q8R516-2;Q8R516;A2A9P8;Q8R516-3	Q8R516-2;Q8R516;A2A9P8;Q8R516-3	E3 ubiquitin-protein ligase MIB2
	Mief1					B2RPW2;Q8BGV8	B2RPW2;Q8BGV8	Mitochondrial dynamics protein MID51
	Minos1					Q7TNS2	Q7TNS2	MICOS complex subunit Mic10
	Mkl1					D3YUG5;D3YUI2;Q8K4J6-2;Q8K4J6	D3YUG5;D3YUI2;Q8K4J6-2;Q8K4J6	MKL/myocardin-like protein 1
	Mkrn1					F6WPC3;Q99LD7;F6S742;E9QAG7;Q8C5V4;Q9QXP6-2;Q9QXP6	F6WPC3;Q99LD7;F6S742;E9QAG7;Q8C5V4;Q9QXP6-2;Q9QXP6	E3 ubiquitin-protein ligase makorin-1
	Mkrn3					Q60764	Q60764	Probable E3 ubiquitin-protein ligase makorin-3
	Mlip					V9GXA0;V9GXX2;V9GWW6;V9GX62;B7ZMP8;V9GXP3;Q5FW52-2;Q5FW52;V9GWV7;V9GXK2;V9GX17	V9GXA0;V9GXX2;V9GWW6;V9GX62;B7ZMP8;V9GXP3;Q5FW52-2;Q5FW52	Muscular LMNA-interacting protein
	Mllt11					Q543U0;P97783	Q543U0;P97783	Protein AF1q
	Mmp17					Q9R0S3	Q9R0S3	Matrix metalloproteinase-17
	Mmrn2					A6H6E2	A6H6E2	Multimerin-2
	Mmtag2					Q99LX5	Q99LX5	Multiple myeloma tumor-associated protein 2 homolog
	Mob1b					Q3T9U1;Q3UDM0;Q921Y0;Q8BPB0;Q921Y0-2	Q3T9U1;Q3UDM0;Q921Y0;Q8BPB0	MOB kinase activator 1A;MOB kinase activator 1B
	Mob2					Q8VI63;Q8VI63-2	Q8VI63	MOB kinase activator 2
	Morn4					Q6PGF2	Q6PGF2	MORN repeat-containing protein 4
	Moxd1					Q9CXI3	Q9CXI3	DBH-like monooxygenase protein 1
	Mphosph6					Q9D1Q1	Q9D1Q1	M-phase phosphoprotein 6
	Mpnd					B8JJA2;F7BQ76;E0CYJ7;F7BJW2;E0CXX6;Q3TV65	B8JJA2;F7BQ76;E0CYJ7;F7BJW2;E0CXX6;Q3TV65	MPN domain-containing protein
	Mpzl1					A0A0A6YXX8;A0A0A6YX14;A0A0A6YW22;A0A0A6YWA2;Q3TEW6-2;Q3TEW6	A0A0A6YXX8;A0A0A6YX14;A0A0A6YW22;A0A0A6YWA2;Q3TEW6-2;Q3TEW6	Myelin protein zero-like protein 1
	Mrc2					A2AAA9;Q64449;Q64449-2	A2AAA9;Q64449	C-type mannose receptor 2
	Mrpl34					Q99N91	Q99N91	39S ribosomal protein L34, mitochondrial
	Mrpl35					Q9CQL6	Q9CQL6	39S ribosomal protein L35, mitochondrial
	Mrpl41					Q9CQN7;F7CXS7	Q9CQN7;F7CXS7	39S ribosomal protein L41, mitochondrial
	Mrpl42					Q9CPV3	Q9CPV3	39S ribosomal protein L42, mitochondrial
	Mrps14					D3Z2K2;Q9CR88	D3Z2K2;Q9CR88	28S ribosomal protein S14, mitochondrial
	Mrps21					D3YVZ9;Q059G7;P58059	D3YVZ9;Q059G7;P58059	28S ribosomal protein S21, mitochondrial
	Msx1					P13297	P13297	Homeobox protein MSX-1
	mt-Atp6					Q7JCY9;P00848	Q7JCY9;P00848	ATP synthase subunit a
	mt-Atp8					Q7JCZ0;P03930	Q7JCZ0;P03930	ATP synthase protein 8
	mt-Co2					Q7JCZ1;P00405	Q7JCZ1;P00405	Cytochrome c oxidase subunit 2
	mt-Nd2					Q9MD59;P03893	Q9MD59;P03893	NADH-ubiquinone oxidoreductase chain 2
	mt-Nd4					Q7JCY6;P03911	Q7JCY6;P03911	NADH-ubiquinone oxidoreductase chain 4
+	Mt1					P02802	P02802	Metallothionein-1
+	Mt2					P02798	P02798	Metallothionein-2
	Mt3					Q3USP9;P28184	Q3USP9;P28184	Metallothionein;Metallothionein-3
	Mtg1					Q8R2R6	Q8R2R6	Mitochondrial ribosome-associated GTPase 1
	Mtnd3					P03899	P03899	NADH-ubiquinone oxidoreductase chain 3
	Mtus2					Q3UHD3;D3YZ69;Q3UHD3-3;D3YUM9;D3YY58;Q3UHD3-4	Q3UHD3;D3YZ69;Q3UHD3-3	Microtubule-associated tumor suppressor candidate 2 homolog
	Mul1					Q8VCM5;Q8VCM5-3;Q8VCM5-2	Q8VCM5;Q8VCM5-3;Q8VCM5-2	Mitochondrial ubiquitin ligase activator of NFKB 1
	Musk					K3W4P7;Q497X0;F6WVU1;J3QPS3;E9PVV8;Q61006-2;Q61006;Q61006-3;Q61006-4	K3W4P7;Q497X0;F6WVU1;J3QPS3;E9PVV8;Q61006-2;Q61006;Q61006-3;Q61006-4	Receptor protein-tyrosine kinase;Muscle, skeletal receptor tyrosine-protein kinase
	Mxra7					Q9D1T2	Q9D1T2
	Mxra7					Q9CZH7	Q9CZH7	Matrix-remodeling-associated protein 7
	Myadm					O35682;Q0VE46;A0A0N4SW94	O35682;Q0VE46	Myeloid-associated differentiation marker
	Mydgf					Q9CPT4	Q9CPT4	Myeloid-derived growth factor
	Myeov2					D3Z159;B2RVT1;Q3U898	D3Z159;B2RVT1;Q3U898	Myeloma-overexpressed gene 2 protein homolog
	Myh13					B1AR69	B1AR69
	Myh4					Q5SX39;Q5SX40;B2RXX9;G3UW82;Q91Z83;P13542;P13541;B8JJH5;M0QWL0	Q5SX39;Q5SX40;B2RXX9;G3UW82;Q91Z83;P13542;P13541	Myosin-4;Myosin-1;Myosin-7;Myosin-8;Myosin-3
	Myh7b					A2AQP0	A2AQP0	Myosin-7B
	Myl1					A0A087WRZ7;A0A0G2JDM3;E9PWG4;A0A0G2JDW2;P05977-2;P05977;P09542	A0A087WRZ7;A0A0G2JDM3;E9PWG4;A0A0G2JDW2;P05977-2;P05977;P09542	Myosin light chain 1/3, skeletal muscle isoform;Myosin light chain 3
	Myo5b					G5E8G6;G3X9Y9;P21271;P21271-3;D3Z0V4;D3YZ13;D3YXW4;F6UVU0;D3YXU7;E9Q5G1;F8VQB6-2;F8VQB6	G5E8G6;G3X9Y9;P21271;P21271-3	Unconventional myosin-Vb
	Myrip					Q8K3I4;F7CFT8	Q8K3I4;F7CFT8	Rab effector MyRIP
	Myt1l					E9QLD2;D3Z1P7;P97500-2;P97500;P97500-4;P97500-3;B0R0C6;F7CGS5;F6SWU2;Q148A0;B0R0C1;Q80TY4;Q8CFC2-2;Q8CFC2-3;Q8CFC2	E9QLD2;D3Z1P7;P97500-2;P97500;P97500-4	Myelin transcription factor 1-like protein
	Mzt1					Q8BUR9	Q8BUR9	Mitotic-spindle organizing protein 1
	N6amt2					A0A0D2X7Z2;Q9CY45	A0A0D2X7Z2;Q9CY45	Protein-lysine N-methyltransferase N6amt2
	Nap1l2					P51860	P51860	Nucleosome assembly protein 1-like 2
	Nap1l3					Q794H2	Q794H2	Nucleosome assembly protein 1-like 3
	Nat8l					Q3UGX3	Q3UGX3	N-acetylaspartate synthetase
	Nbdy					A0A0N4SUI7	A0A0N4SUI7
	Nbr1					Q05BC8;A2A4N5;A2A4N8;A2A4N7;K3W4P1;A1L329;P97432;F6S397	Q05BC8;A2A4N5;A2A4N8;A2A4N7;K3W4P1;A1L329;P97432;F6S397	Next to BRCA1 gene 1 protein
	Nckap5l					Q6GQX2;E0CYV6	Q6GQX2;E0CYV6	Nck-associated protein 5-like
	Ncoa7					Q6DFV7;Q6DFV7-2;Q6DFV7-3	Q6DFV7	Nuclear receptor coactivator 7
	Ndfip1					Q8R0W6	Q8R0W6	NEDD4 family-interacting protein 1
	Ndufb1					P0DN34	P0DN34
	Nek1					P51954;B7ZWK0;F6R259	P51954;B7ZWK0;F6R259	Serine/threonine-protein kinase Nek1
	Neto1					Q8R4I7	Q8R4I7	Neuropilin and tolloid-like protein 1
	Neto2					Q8BNJ6;Q8BNJ6-2	Q8BNJ6;Q8BNJ6-2	Neuropilin and tolloid-like protein 2
	Neurl4					H3BK72;H3BJZ3;Q5NCX5-2;Q5NCX5;H9H9T3	H3BK72;H3BJZ3;Q5NCX5-2;Q5NCX5;H9H9T3	Neuralized-like protein 4
	Nfasc					Q810U3	Q810U3	Neurofascin
	Nfasc					Q810U3	Q810U3	Neurofascin
	Nfasc					A0A087WPX3;E9Q171;A0A087WNW2	A0A087WPX3;E9Q171;A0A087WNW2
	Nfasc					A0A087WPX3;E9Q171;A0A087WNW2	A0A087WPX3;E9Q171;A0A087WNW2
	Nfx1					B1AY10-2;B1AY10-3;B1AY10	B1AY10-2;B1AY10-3;B1AY10	Transcriptional repressor NF-X1
	Nipa1					Q8BHK1	Q8BHK1	Magnesium transporter NIPA1
	Nkain1					Q9D035	Q9D035	Sodium/potassium-transporting ATPase subunit beta-1-interacting protein 1
	Nkiras1					Q8CEC5;F7BUB1;F8WIJ8	Q8CEC5	NF-kappa-B inhibitor-interacting Ras-like protein 1
	Nkiras2					Q9CR56;F6XZA4	Q9CR56;F6XZA4	NF-kappa-B inhibitor-interacting Ras-like protein 2
	Nlgn4l					B0F2B4	B0F2B4	Neuroligin 4-like
	Nme8					Q715T0	Q715T0	Thioredoxin domain-containing protein 3
	Nos1ap					E0CYH9;Q3TRB6;E9PYK5;Q9D3A8-2;Q9D3A8	E0CYH9;Q3TRB6;E9PYK5;Q9D3A8-2;Q9D3A8	Carboxyl-terminal PDZ ligand of neuronal nitric oxide synthase protein
	Nov					Q64299	Q64299	Protein NOV homolog
	Npdc1					A2AJ20;A2AJ21;Q64322;A2AJ19;A2AJ23	A2AJ20;A2AJ21;Q64322;A2AJ19;A2AJ23	Neural proliferation differentiation and control protein 1
	Npm1					Q5SQB7;Q61937;Q9DAY9;Q5SQB0;Q5SQB5;E9Q5T3	Q5SQB7;Q61937;Q9DAY9;Q5SQB0;Q5SQB5;E9Q5T3	Nucleophosmin
	Nptx2					O70340	O70340	Neuronal pentraxin-2
	Npy					P57774	P57774	Pro-neuropeptide Y;Neuropeptide Y;C-flanking peptide of NPY
	Nr2f2					Q3UST6;P43135;D3YYP4;P43136;F7DC78;F6Q454	Q3UST6;P43135;D3YYP4	COUP transcription factor 2
	Nrg3					G3V023;E9Q396;O35181	G3V023;E9Q396;O35181	Pro-neuregulin-3, membrane-bound isoform;Neuregulin-3
	Nrip3					Q6GQT2;Q9JJR9	Q6GQT2;Q9JJR9	Nuclear receptor-interacting protein 3
	Nrn1					D3Z4E2;Q8CFV4	D3Z4E2;Q8CFV4	Neuritin
	Nrp1					P97333	P97333	Neuropilin-1
	Nrp2					O35375-5;O35375-6;O35375-2;O35375-3;O35375-4;O35375	O35375-5;O35375-6;O35375-2;O35375-3;O35375-4;O35375	Neuropilin-2
	Nrsn1					P97799	P97799	Neurensin-1
	Nsmf					Q99NF2-3;A2AJ95;A2AJ92;F6TKU5;Q99NF2-2;Q99NF2;A2AJ96;Q99NF2-4;F6VTS9;A2AJ91;A0A0A6YWK2;A2AJ90;Q99NF2-5;A0A0A6YW62	Q99NF2-3;A2AJ95;A2AJ92;F6TKU5;Q99NF2-2;Q99NF2;A2AJ96;Q99NF2-4;F6VTS9	NMDA receptor synaptonuclear signaling and neuronal migration factor
	Nt5c1a					A3KFX0	A3KFX0	Cytosolic 5-nucleotidase 1A
	Ntn1					O09118;B0QZL0;Q52KG2;Q9R1A3	O09118	Netrin-1
	Ntng1					F8WJ51;F8WJ50;F8WJ48;Q8R4G0-3;Q8R4G0-5;Q8R4G0-4;Q8R4G0-2;Q8R4G0-7;Q8R4G0;Q8R4G0-6;Q8R4G0-9;Q8R4G0-8;F7CVQ1;Q8R4G0-10	F8WJ51;F8WJ50;F8WJ48;Q8R4G0-3;Q8R4G0-5;Q8R4G0-4;Q8R4G0-2;Q8R4G0-7;Q8R4G0;Q8R4G0-6;Q8R4G0-9;Q8R4G0-8;F7CVQ1;Q8R4G0-10	Netrin-G1
	Ntng2					J3QNA0;Q8R4F1-2;Q8R4F1-3;Q8R4F1;V9GX85;A2AKX2	J3QNA0;Q8R4F1-2;Q8R4F1-3;Q8R4F1	Netrin-G2
	Ntsr1					A2ACT4;O88319	A2ACT4;O88319	Neurotensin receptor type 1
	Nudt11					P0C028;P0C027	P0C028;P0C027	Diphosphoinositol polyphosphate phosphohydrolase 3-beta;Diphosphoinositol polyphosphate phosphohydrolase 3-alpha
	Nxph1					Q61200	Q61200	Neurexophilin-1
	Nyap1					E9PXJ0;Q6PFX7;Q6PFX7-2;Q6PFX7-3	E9PXJ0;Q6PFX7;Q6PFX7-2;Q6PFX7-3	Neuronal tyrosine-phosphorylated phosphoinositide-3-kinase adapter 1
	Nyap2					D3Z3N9;Q8BM65-2;Q8BM65;Q8BM65-5;Q8BM65-3;Q8BM65-4	D3Z3N9;Q8BM65-2;Q8BM65;Q8BM65-5;Q8BM65-3;Q8BM65-4	Neuronal tyrosine-phosphorylated phosphoinositide-3-kinase adapter 2
	Obscn					H7BX05;A2AAJ9;E9QQ96;Z4YJE4;A2AAJ9-2;F6TJX7;F7DCJ0;A2AAJ9-3	H7BX05;A2AAJ9;E9QQ96;Z4YJE4;A2AAJ9-2	Obscurin
	OCC-1					P0C913	P0C913	Overexpressed in colon carcinoma 1 protein homolog
	Ogfrl1					Q8VE52	Q8VE52	Opioid growth factor receptor-like protein 1
	Olfr1055					A0A087WS05;A2AVX9	A0A087WS05;A2AVX9	Olfactory receptor
	Olfr819					K7N727;E9PVJ7	K7N727;E9PVJ7	Olfactory receptor
	Optn					Q8K3K8	Q8K3K8	Optineurin
	Orai2					Q14BR6;Q8BH10;A5CVE1;A0A0G2JFL5	Q14BR6;Q8BH10;A5CVE1	Protein orai-2
	Ormdl3					Q9CPZ6	Q9CPZ6	ORM1-like protein 3
	Osbpl3					F8WH20;D3Z194;D3YTT6;Q9DBS9;D3YVF7;A0A0N4SVU7	F8WH20;D3Z194;D3YTT6;Q9DBS9;D3YVF7;A0A0N4SVU7	Oxysterol-binding protein;Oxysterol-binding protein-related protein 3
	Osbpl7					F8VQM4;A2A716	F8VQM4;A2A716	Oxysterol-binding protein
	Ostm1					Q8BGT0;D3Z4W7;D3Z790	Q8BGT0;D3Z4W7;D3Z790	Osteopetrosis-associated transmembrane protein 1
	Otol1					Q4ZJM7	Q4ZJM7	Otolin-1
	Otud7a					Q8R554;H3BKW8;B2RUR8;D3YYZ8;D3Z210	Q8R554;H3BKW8	OTU domain-containing protein 7A
	Pabpc4					Q6PHQ9;Q91YZ8;D3Z5M2;A3KFU5;A3KFU8;V9GXG3;A0A0A6YWT2;G5E8X2	Q6PHQ9;Q91YZ8;D3Z5M2;A3KFU5;A3KFU8	Polyadenylate-binding protein
	Paip2					Q9D6V8	Q9D6V8	Polyadenylate-binding protein-interacting protein 2
	Paip2b					Q91W45	Q91W45	Polyadenylate-binding protein-interacting protein 2B
	Pak6					Q3ULB5	Q3ULB5	Serine/threonine-protein kinase PAK 6
	Pakap					F7AA26;O54931;A2API8;O54931-4;O54931-2;O54931-5;O54931-3;A2API9;A2APJ1	F7AA26;O54931;A2API8;O54931-4;O54931-2;O54931-5;O54931-3	A-kinase anchor protein 2
	Palm2					Q8BR92;G3X9P1	Q8BR92;G3X9P1	Paralemmin-2
	Palm3					A2TJV2	A2TJV2	Paralemmin-3
	Pard6b					Q9JK83-2;Q9JK83	Q9JK83-2;Q9JK83	Partitioning defective 6 homolog beta
	Parm1					Q923D3	Q923D3	Prostate androgen-regulated mucin-like protein 1 homolog
+	Pawr					Q925B0-2;Q925B0	Q925B0-2;Q925B0	PRKC apoptosis WT1 regulator protein
	Pcdh19					Q80TF3;E9Q5E1;A2AGW4	Q80TF3;E9Q5E1;A2AGW4	Protocadherin-19
	Pcdh8					Q7TSK3;Q7TSK3-2;Q7TSK3-3	Q7TSK3;Q7TSK3-2;Q7TSK3-3	Protocadherin-8
	Pcdh9					A0A0A6YY09;A0A0A6YWY8;F8VPK8;A0A0A6YY37;A0A0A6YWM0	A0A0A6YY09;A0A0A6YWY8;F8VPK8;A0A0A6YY37;A0A0A6YWM0
	Pcdhac2					Q91Y09;A0A0A6YX38;Q91Y10;O88689;O88689-2	Q91Y09;A0A0A6YX38;Q91Y10;O88689	Protocadherin alpha-4
	Pcdhb17					Q91VD8;Q52KQ3;Q91XZ8;E9Q5G2;Q91Y03;Q91Y01;Q91Y00;Q91V48;Q8CDY9;Q91XZ5;Q91Y04;Q91XZ6;Q6PB90;Q91Y07;Q91VE5;Q91UZ8;Q91XZ9;Q91XZ7;Q91XZ2;Q91Y02	Q91VD8;Q52KQ3;Q91XZ8;E9Q5G2;Q91Y03;Q91Y01;Q91Y00;Q91V48;Q8CDY9;Q91XZ5;Q91Y04;Q91XZ6;Q6PB90	Protocadherin beta-14
	Pcdhgb7					Q91XX3;Q91XX4;Q91XX8;Q91XX7;Q91XZ4;Q91Y06	Q91XX3;Q91XX4;Q91XX8;Q91XX7
	Pcdhgc3					Q91XX1	Q91XX1
	Pcdhgc5					Q91XW9;A0A0A6YVS5;Q91XX6;Q91XX5;Q91XZ0;Q6DD96;Q91XX0;O88689-3;A0A0A6YXZ9	Q91XW9;A0A0A6YVS5;Q91XX6;Q91XX5;Q91XZ0;Q6DD96;Q91XX0;O88689-3	Protocadherin alpha-4
	Pcnx					Q9QYC1-2;Q9QYC1;Q8VI59-2;Q8VI59	Q9QYC1-2;Q9QYC1;Q8VI59-2;Q8VI59	Pecanex-like protein 1;Pecanex-like protein 3
	Pcolce2					Q8R4W6	Q8R4W6	Procollagen C-endopeptidase enhancer 2
	Pcsk1					Q32MU0;P63239	Q32MU0;P63239	Neuroendocrine convertase 1
	Pcx					E9QPD7;G5E8R3;Q05920	E9QPD7;G5E8R3;Q05920	Pyruvate carboxylase;Pyruvate carboxylase, mitochondrial
	Pde1c					Q8CDV2;Q9D5W0;E9Q7V6;A0A0N4SWG4;Q64338-2;Q64338-1;Q64338	Q8CDV2;Q9D5W0;E9Q7V6;A0A0N4SWG4;Q64338-2;Q64338-1;Q64338	Calcium/calmodulin-dependent 3,5-cyclic nucleotide phosphodiesterase 1C
	Pde4a					O89084;O89084-3;O89084-2	O89084;O89084-3;O89084-2	cAMP-specific 3,5-cyclic phosphodiesterase 4A
	Pde8b					E0CXQ1;E9PUL4;E9PXX4;E9PX38;E9PYP0;E9Q8J6;E9Q4S1;E9Q7S6	E0CXQ1;E9PUL4;E9PXX4;E9PX38;E9PYP0;E9Q8J6;E9Q4S1;E9Q7S6	High affinity cAMP-specific and IBMX-insensitive 3,5-cyclic phosphodiesterase 8B
	Pdyn					O35852;O35417	O35852;O35417	Proenkephalin-B;Alpha-neoendorphin;Beta-neoendorphin;Big dynorphin;Dynorphin A(1-17);Dynorphin A(1-13);Dynorphin A(1-8);Leu-enkephalin;Rimorphin;Leumorphin
	Pdzd2					E9Q1M1;A0A087WRL4	E9Q1M1
	Pdzrn3					F6Z6X2;Q69ZS0-2;Q69ZS0-3;Q69ZS0	F6Z6X2;Q69ZS0-2;Q69ZS0-3;Q69ZS0	E3 ubiquitin-protein ligase PDZRN3
	Pea15					Q62048;Q62048-2;D3Z375	Q62048;Q62048-2;D3Z375	Astrocytic phosphoprotein PEA-15
	Peg3					Q3URU2;Q3URU2-2	Q3URU2;Q3URU2-2	Paternally-expressed gene 3 protein
	Penk					P22005;B1AZQ0	P22005;B1AZQ0	Proenkephalin-A;Synenkephalin;Met-enkephalin;PENK(114-133);PENK(143-184);Met-enkephalin-Arg-Ser-Leu;Leu-enkephalin;PENK(238-259);Met-enkephalin-Arg-Phe
	Pet100					P0DJE0	P0DJE0	Protein PET100 homolog, mitochondrial
	Pex16					Q91XC9	Q91XC9	Peroxisomal membrane protein PEX16
	Pgam2					Q5NCI4;O70250	Q5NCI4;O70250	Phosphoglycerate mutase 2
	Pgbd5					D3YZI9;D3Z077;G3UX58	D3YZI9;D3Z077;G3UX58
	Pgm1					Q9D0F9;A2CEK3	Q9D0F9;A2CEK3	Phosphoglucomutase-1
	Phactr3					A2AHM4;Q8BYK5-4;Q8BYK5-3;Q8BYK5;Q8BYK5-2	A2AHM4;Q8BYK5-4;Q8BYK5-3;Q8BYK5;Q8BYK5-2	Phosphatase and actin regulator;Phosphatase and actin regulator 3
	Pik3ip1					Z4YN57;Q7TMJ8-2;Q7TMJ8	Z4YN57;Q7TMJ8-2;Q7TMJ8	Phosphoinositide-3-kinase-interacting protein 1
	Pitpnm3					Q3UHE1;Q3UHE1-2	Q3UHE1;Q3UHE1-2	Membrane-associated phosphatidylinositol transfer protein 3
	Pja1					O55176;B1AXU3;B1AXU4;O55176-2;O55176-4;O55176-5	O55176;B1AXU3;B1AXU4;O55176-2	E3 ubiquitin-protein ligase Praja-1
	Pla2g4c					Q64GA5;Q08EC7;Q58Y75	Q64GA5;Q08EC7;Q58Y75	Probable G-protein coupled receptor 113
	Pla2g4e					Q50L42	Q50L42	Cytosolic phospholipase A2 epsilon
	Plcxd2					B2RXA1	B2RXA1
	Plekhf2					Q91WB4;A8Y5N8	Q91WB4;A8Y5N8	Pleckstrin homology domain-containing family F member 2
	Plp2					Q0VEW4;Q9R1Q7	Q0VEW4;Q9R1Q7	Proteolipid protein 2
	Pmch					P56942	P56942	Pro-MCH;Neuropeptide-glycine-glutamic acid;Neuropeptide-glutamic acid-isoleucine;Melanin-concentrating hormone
	Pnma2					Q8BHK0	Q8BHK0	Paraneoplastic antigen Ma2 homolog
	Pnoc					Q64387;Q64387-2	Q64387;Q64387-2	Prepronociceptin;Neuropeptide 1;Nociceptin;Neuropeptide 2
	Podxl					Q791G4;Q9R0M4	Q791G4;Q9R0M4	Podocalyxin
	Podxl2					G3X9D3;D3YW47;Q8CAE9-3;Q8CAE9	G3X9D3;D3YW47;Q8CAE9-3;Q8CAE9	Podocalyxin-like protein 2
	Podxl2					F6TE23	F6TE23
	Polr2k					Q545V5;Q8BFX0;Q63871	Q545V5;Q8BFX0;Q63871	DNA-directed RNA polymerases I, II, and III subunit RPABC4
	Polr2m					Q6P6I6;E9PZ54;Q6P6I6-2	Q6P6I6;E9PZ54;Q6P6I6-2	DNA-directed RNA polymerase II subunit GRINL1A
	Polr3e					Q9CZT4-2;Q9CZT4	Q9CZT4-2;Q9CZT4	DNA-directed RNA polymerase III subunit RPC5
	Ppara					Q542P9;P23204	Q542P9;P23204	Peroxisome proliferator-activated receptor alpha
	Ppbp					Q9EQI5	Q9EQI5
	Ppcdc					Q8BZB2	Q8BZB2	Phosphopantothenoylcysteine decarboxylase
	Ppcs					Q8VDG5;Q8VDG5-2	Q8VDG5;Q8VDG5-2	Phosphopantothenate--cysteine ligase
	Pphln1					G3UWD4;Q3UBL8;G3X959;Q8K2H1-2;Q8K2H1	G3UWD4;Q3UBL8;G3X959;Q8K2H1-2;Q8K2H1	Periphilin-1
	Ppia					Q5SVY2;P17742;F8VPN3;V9GXC1;V9GX31	Q5SVY2;P17742	Peptidyl-prolyl cis-trans isomerase;Peptidyl-prolyl cis-trans isomerase A;Peptidyl-prolyl cis-trans isomerase A, N-terminally processed
	Ppm1k					A0A0N4SVZ5;B9EHW0;Q8BXN7	A0A0N4SVZ5;B9EHW0;Q8BXN7	Protein phosphatase 1K, mitochondrial
	Ppp1r16a					Q923M0	Q923M0	Protein phosphatase 1 regulatory subunit 16A
	Ppp1r1b					Q60829;Q60829-2	Q60829;Q60829-2	Protein phosphatase 1 regulatory subunit 1B
	Ppp1r3f					Q9JIG4;Q9JIG4-2;B9EHL3;F6RXH3	Q9JIG4;Q9JIG4-2;B9EHL3	Protein phosphatase 1 regulatory subunit 3F
	Ppp2cb					P62715	P62715	Serine/threonine-protein phosphatase 2A catalytic subunit beta isoform
	Ppp4r4					Q8C0Y0-3;Q8C0Y0-2;Q8C0Y0;A0A087WQP9	Q8C0Y0-3;Q8C0Y0-2;Q8C0Y0;A0A087WQP9	Serine/threonine-protein phosphatase 4 regulatory subunit 4
	Prkcdbp					Q91VJ2	Q91VJ2	Protein kinase C delta-binding protein
	Prkcz					Q3V341;Q02956	Q3V341;Q02956	Protein kinase C zeta type
	Prmt10					F8WIU7;Q3U3W5;Q3U3W5-2	F8WIU7;Q3U3W5;Q3U3W5-2	Putative protein arginine N-methyltransferase 9
	Prpf18					Q8BM39	Q8BM39	Pre-mRNA-splicing factor 18
	Prps1l3					G3UXL2;Q9D7G0	G3UXL2;Q9D7G0	Ribose-phosphate pyrophosphokinase 1
	Prr3					Q3V0R7;Q811B5	Q3V0R7;Q811B5	Proline-rich protein 3
	Prr36					E9PV26;H3BJU6;H3BLA4	E9PV26
	Prrt1					A2CG20;O35449	A2CG20;O35449	Proline-rich transmembrane protein 1
	Prrt2					E9PUL5	E9PUL5	Proline-rich transmembrane protein 2
	Prrt3					Q6PE13;A0A0N4SVB5;Q8BG44	Q6PE13;A0A0N4SVB5	Proline-rich transmembrane protein 3
	Psen1					P49769;P49769-2	P49769;P49769-2	Presenilin-1;Presenilin-1 NTF subunit;Presenilin-1 CTF subunit;Presenilin-1 CTF12
	Psmg3					Q9CZH3	Q9CZH3	Proteasome assembly chaperone 3
	Ptgfrn					Q9WV91	Q9WV91	Prostaglandin F2 receptor negative regulator
	Ptp4a1					B9EKL6;Q63739	B9EKL6;Q63739	Protein tyrosine phosphatase type IVA 1
	Ptprk					P35822	P35822	Receptor-type tyrosine-protein phosphatase kappa
	Ptprn					A6MDD2;Q60673	A6MDD2;Q60673	Receptor-type tyrosine-protein phosphatase-like N
	Ptprr					Q62132-3;Q62132-2;Q62132	Q62132-3;Q62132-2;Q62132	Receptor-type tyrosine-protein phosphatase R
	Pvrl2					P32507-2;P32507	P32507-2;P32507	Nectin-2
+	Pvrl3					Q9JLB9;Q9JLB9-3;Q9JLB9-2;F7A4R2	Q9JLB9	Nectin-3
+	Pzp					D3YW52;Q61838;Q6GQT1;D3YUI3;CON__ENSEMBL:ENSBTAP00000024146	D3YW52;Q61838	Alpha-2-macroglobulin;Alpha-2-macroglobulin 165 kDa subunit;Alpha-2-macroglobulin 35 kDa subunit
	Rab11b					Q78ZJ8;P46638;G3UY29;E9Q3P9;F8WGS1;Q0PD45;P62492;G3UZD3;G3UZL4;E9PZB2;E9Q6B3;F6R2Z5;D3YYB3;Q0PD30;Q9WTL2	Q78ZJ8;P46638;G3UY29;E9Q3P9;F8WGS1;Q0PD45;P62492;G3UZD3;G3UZL4	Ras-related protein Rab-11B;Ras-related protein Rab-11A
	Rab40c					E9PXR4;Q0PD11;Q8VHQ4;E9Q016	E9PXR4;Q0PD11;Q8VHQ4;E9Q016	Ras-related protein Rab-40C
	Rab7					Q4FJQ0;P51150;A0A0N4SVG9;A0A0N4SVR6	Q4FJQ0;P51150;A0A0N4SVG9;A0A0N4SVR6	Ras-related protein Rab-7a
	Rab9					Q0PD48;A2AFP5;Q9R0M6;A2AFP4	Q0PD48;A2AFP5;Q9R0M6	Ras-related protein Rab-9A
	Rab9b					Q3KNA5;Q8BHH2	Q3KNA5;Q8BHH2	Ras-related protein Rab-9B
	Ralbp1					Q62172	Q62172	RalA-binding protein 1
	Ralgps2					Q9ERD6-2;Q9ERD6-3;Q9ERD6;Q8C134;Q9ERD6-4;A0A087WQ61;A0A087WQU0;A0A087WPL3	Q9ERD6-2;Q9ERD6-3;Q9ERD6;Q8C134;Q9ERD6-4;A0A087WQ61;A0A087WQU0	Ras-specific guanine nucleotide-releasing factor RalGPS2
	Rbm12b1					Q80YR9;Q66JV4;Q66JV4-2	Q80YR9;Q66JV4	RNA-binding protein 12B-A;RNA-binding protein 12B-B
	Rbm4b					Q8VE92	Q8VE92	RNA-binding protein 4B
	RBM8					A0A023T672;A0A0G2JFX7;Q9CWZ3;A0A0G2JEA9;A0A0N4SUH6	A0A023T672;A0A0G2JFX7;Q9CWZ3;A0A0G2JEA9;A0A0N4SUH6	RNA-binding protein 8A
	Rbp3					P49194	P49194	Retinol-binding protein 3
	Rbsn					Q80Y56;A0A0N4SUN4	Q80Y56	Rabenosyn-5
	Rc3h1					H7BX02;Q4VGL6	H7BX02;Q4VGL6	Roquin-1
	Rcan3					Q9JKK0	Q9JKK0	Calcipressin-3
	Rchy1					Q9CR50;G3UWD8	Q9CR50;G3UWD8	RING finger and CHY zinc finger domain-containing protein 1
	Rcn3					D3Z3A9;D3Z7T1;Q8BH97;D3YZP8	D3Z3A9;D3Z7T1;Q8BH97;D3YZP8	Reticulocalbin-3
	Rcor3					A0A0A6YXP4;A0A0A6YWY4;A0A0A6YWP7;A0A0A6YXM5;Q6PGA0-2;Q6PGA0	A0A0A6YXP4;A0A0A6YWY4;A0A0A6YWP7;A0A0A6YXM5;Q6PGA0-2;Q6PGA0	REST corepressor 3
	Rell1					Q8K2J7-2;Q8K2J7	Q8K2J7-2;Q8K2J7	RELT-like protein 1
	Rell2					Q8CFT0;Q8BRJ3;H3BJY5;E9PX33;E9Q812;E9Q2K0;E9Q3X7;E9Q872	Q8CFT0;Q8BRJ3;H3BJY5;E9PX33;E9Q812	RELT-like protein 2
	Rgma					Q8C4C4;Q6PCX7-2;Q6PCX7	Q8C4C4;Q6PCX7-2;Q6PCX7	Repulsive guidance molecule A
	Rgs17					Q9QZB0;G5E8E0;F8WH97	Q9QZB0;G5E8E0;F8WH97	Regulator of G-protein signaling 17
	Rgs7bp					Q8BQP9	Q8BQP9	Regulator of G-protein signaling 7-binding protein
	Rgs9					A2A6V6;O54828;O54828-2	A2A6V6;O54828;O54828-2	Regulator of G-protein signaling 9
	Rhbdd2					Q8VEK2-2;Q8VEK2	Q8VEK2-2;Q8VEK2	Rhomboid domain-containing protein 2
	Rhof					Q4VA10;Q8BYP3	Q4VA10;Q8BYP3	Rho-related GTP-binding protein RhoF
	Rhot2					Q8JZN7	Q8JZN7	Mitochondrial Rho GTPase 2
	Rin1					Q921Q7	Q921Q7	Ras and Rab interactor 1
	Riok3					Q9DBU3	Q9DBU3	Serine/threonine-protein kinase RIO3
	Rit1					G3UWE0;G5E8W6;E9Q3Z0;P70426	G3UWE0;G5E8W6;E9Q3Z0;P70426	GTP-binding protein Rit1
	Rltpr					Q3V3V9-2;Q3V3V9	Q3V3V9-2;Q3V3V9	Leucine-rich repeat-containing protein 16C
	Rnasek					H3BLR9;Q8K3C0	H3BLR9;Q8K3C0	Ribonuclease kappa
	Rnaset2b					Q5FWA0;Q9CQ01	Q5FWA0;Q9CQ01	Ribonuclease T2
	Rnf11					Z4YLT8;Q9QYK7	Z4YLT8;Q9QYK7	RING finger protein 11
	Rnf115					Q9D0C1;A0A0G2JFV4	Q9D0C1;A0A0G2JFV4	E3 ubiquitin-protein ligase RNF115
	Rnf121					K4DI70;Q8R1Z9-2;Q8R1Z9-3;Q8R1Z9	K4DI70;Q8R1Z9-2;Q8R1Z9-3;Q8R1Z9	RING finger protein 121
	Rnf126					Q3U3G2;Q91YL2	Q3U3G2;Q91YL2	E3 ubiquitin-protein ligase RNF126
	Rnf130					Q5SVR5;Q8VEM1	Q5SVR5;Q8VEM1	E3 ubiquitin-protein ligase RNF130
	Rnf150					Q5DTZ6;Q5DTZ6-2;Q5DTZ6-3	Q5DTZ6;Q5DTZ6-2	RING finger protein 150
	Rnf157					F7D0T8;A2AAP0;A2AAN9;Q3TEL6-2;Q3TEL6	F7D0T8;A2AAP0;A2AAN9;Q3TEL6-2;Q3TEL6	RING finger protein 157
	Rnf17					Q99MV7-3;Q99MV7;Q99MV7-2	Q99MV7-3;Q99MV7;Q99MV7-2	RING finger protein 17
	Rnf34					A0A0G2JGK8;Q99KR6	A0A0G2JGK8;Q99KR6	E3 ubiquitin-protein ligase RNF34
	Rnmtl1					Q5ND52	Q5ND52	rRNA methyltransferase 3, mitochondrial
	Rpgrip1					E7CHD7;M0QW56;E9QQ97;Q9EPQ2-2;Q9EPQ2	E7CHD7;M0QW56;E9QQ97;Q9EPQ2-2;Q9EPQ2	X-linked retinitis pigmentosa GTPase regulator-interacting protein 1
	Rpl10					Q6ZWV3;I7HLV2;P86048;A0A0K0K1D4	Q6ZWV3;I7HLV2;P86048	60S ribosomal protein L10;60S ribosomal protein L10-like
	Rpl11					A2BH06	A2BH06
	Rpl15					Q5M8Q0;E9QAZ2;Q9CZM2;B8JKK2	Q5M8Q0;E9QAZ2;Q9CZM2	Ribosomal protein L15;60S ribosomal protein L15
	Rpl35					Q6ZWV7;G3UWD7;F6XS56	Q6ZWV7;G3UWD7	60S ribosomal protein L35
	Rps18					Q561N5;F6YVP7;P62270;S4R1N6	Q561N5;F6YVP7;P62270;S4R1N6	40S ribosomal protein S18
	Rps2					Q58EU3;P25444;D3YVC1;D3YWJ3;J3QMG5;F6YTZ4;D3Z536;E9Q1N8	Q58EU3;P25444;D3YVC1;D3YWJ3;J3QMG5;F6YTZ4;D3Z536;E9Q1N8	40S ribosomal protein S2
	Rps3a1					Q564F3;P97351	Q564F3;P97351	40S ribosomal protein S3a
	Rps4x					Q545X8;P62702;Q3V1Z5;V9GWY0	Q545X8;P62702;Q3V1Z5	40S ribosomal protein S4;40S ribosomal protein S4, X isoform
	Rps6ka2					Q9WUT3	Q9WUT3	Ribosomal protein S6 kinase alpha-2
	Rrm2b					D6RFN4;D6RFP5;Q6PEE3;D3YXX2;D3Z2A4	D6RFN4;D6RFP5;Q6PEE3;D3YXX2;D3Z2A4	Ribonucleoside-diphosphate reductase subunit M2 B
	Rspry1					Q8BVR6;Q8BVR6-2;Q8BVR6-3	Q8BVR6;Q8BVR6-2;Q8BVR6-3	RING finger and SPRY domain-containing protein 1
	Rtn2					O70622-2;O70622	O70622-2;O70622	Reticulon-2
	Rtn4r					Q99PI8	Q99PI8	Reticulon-4 receptor
	Rtn4rl2					A2ATS6;Q7M6Z0	A2ATS6;Q7M6Z0	Reticulon-4 receptor-like 2
	Rttn					Q8R4Y8;Q8R4Y8-2	Q8R4Y8;Q8R4Y8-2	Rotatin
	Rundc3b					D3YUQ5;Q6PDC0	D3YUQ5;Q6PDC0	RUN domain-containing protein 3B
	Rusc1					Q8BG26;Q8BG26-3	Q8BG26;Q8BG26-3	RUN and SH3 domain-containing protein 1
	Rwdd2a					Q14BN8;Q9D9S3	Q14BN8;Q9D9S3	RWD domain-containing protein 2A
	Samd12					Q0VE29;D6RCW1	Q0VE29;D6RCW1	Sterile alpha motif domain-containing protein 12
	Samd14					Q8K070;B7ZC59	Q8K070;B7ZC59	Sterile alpha motif domain-containing protein 14
	Samd4a					Q8CBY1-2;Q8CBY1-3;Q8CBY1;Q8CBY1-4	Q8CBY1-2;Q8CBY1-3;Q8CBY1;Q8CBY1-4	Protein Smaug homolog 1
	Sap30l					Q5SQF8	Q5SQF8	Histone deacetylase complex subunit SAP30L
	Sat2					Q6P8J2	Q6P8J2	Diamine acetyltransferase 2
	Satb1					E9PVB7;Q60611;D3YU76;D3Z4F8;D3YZD1	E9PVB7;Q60611	DNA-binding protein SATB;DNA-binding protein SATB1
	Sc5d					O88822	O88822	Lathosterol oxidase
+	Scd2					P13011;Q547C4;Q99PL7;P13516	P13011;Q547C4;Q99PL7;P13516	Acyl-CoA desaturase 2;Acyl-CoA desaturase 1
	Scg5					Q3TT51;P12961	Q3TT51;P12961	Neuroendocrine protein 7B2;N-terminal peptide;C-terminal peptide
	Scn1b					P97952	P97952	Sodium channel subunit beta-1
	Scn2b					Q1MXF8;Q56A07	Q1MXF8;Q56A07	Sodium channel subunit beta-2
	Scn3a					A2ASI5;D3YXW2	A2ASI5	Sodium channel protein
	Scn3b					H3BJR6;H3BJ27;Q0P666;Q8BHK2;H3BKP5	H3BJR6;H3BJ27;Q0P666;Q8BHK2	Sodium channel subunit beta-3
	Scn4b					Q1MXF9;Q7M729	Q1MXF9;Q7M729	Sodium channel subunit beta-4
	Scn8a					A0A0J9YUW5;F7D6K4;F6U329;F7D6J5;Q9WTU3-5;Q9WTU3;Q9WTU3-3;Q9WTU3-2;A0A0J9YTW4;Q9WTU3-4;A0A0J9YTW2	A0A0J9YUW5;F7D6K4;F6U329;F7D6J5;Q9WTU3-5;Q9WTU3;Q9WTU3-3;Q9WTU3-2	Sodium channel protein;Sodium channel protein type 8 subunit alpha
	Scrib					Q80U72;Q80U72-4;Q80U72-2;Q80U72-3;F6RIN9;D3YU97;Q80VQ1-3;Q80VQ1;G3X9W3	Q80U72;Q80U72-4;Q80U72-2;Q80U72-3;F6RIN9	Protein scribble homolog
	Sdc3					Q64519	Q64519	Syndecan-3
+	Sdc4					Q3U5S6;O35988	Q3U5S6;O35988	Syndecan;Syndecan-4
	Sdk2					Q6V4S5;B1ASR7;Q6V4S5-3;Q6V4S5-2	Q6V4S5	Protein sidekick-2
	Sec31b					Q3TZ89-2;Q3TZ89	Q3TZ89-2;Q3TZ89	Protein transport protein Sec31B
	Sema4a					Q62178;D3YWV5;D3YVM6;D3Z336;V9GXF5;V9GXH9;D3YUM4;D3YZ30	Q62178;D3YWV5	Semaphorin-4A
	Sema4b					Q62179;F2Z3W4	Q62179;F2Z3W4	Semaphorin-4B
	Sema4g					Q9WUH7	Q9WUH7	Semaphorin-4G
	Sema6b					Q3UTK5;O54951	Q3UTK5;O54951	Semaphorin-6B
	Sep-02					E9Q3V6;F6UKN5;G3UYQ0	E9Q3V6
	Sep-02					P42208;F6WYM0;D3YYB1;D3Z3C0;D3Z1S1;D3YZU7;D3YV76	P42208;F6WYM0;D3YYB1;D3Z3C0	Septin-2
	Sep-03					Q9Z1S5	Q9Z1S5	Neuronal-specific septin-3
	Sep-03					Q9Z1S5-2	Q9Z1S5-2	Neuronal-specific septin-3
	Sep-04					P28661-5;P28661-4;P28661-3;P28661-2;P28661;Q5ND13;Q5ND09;Q5ND18;P28661-6;D3YVG1;D3Z3V3;P42209	P28661-5;P28661-4;P28661-3;P28661-2;P28661;Q5ND13;Q5ND09	Septin-4
	Sep-05					Q9Z2Q6;A2ARU0;Q8BYR1-2;Q8BYR1	Q9Z2Q6	Septin-5
	Sep-06					Q9R1T4-2;Q9R1T4-3;Q9R1T4;A2A3W1	Q9R1T4-2;Q9R1T4-3;Q9R1T4	Septin-6
	Sep-07					E9Q1G8;E9Q9F5;S4R2P6;Q9DA97	E9Q1G8;E9Q9F5
	Sep-07					O55131	O55131	Septin-7
	Sep-08					B1AQZ0;B7ZC46;B1AQY9;Q8CHH9;Q8CHH9-2;E0CYM4	B1AQZ0;B7ZC46;B1AQY9;Q8CHH9;Q8CHH9-2	Septin-8
	Sep-09					A2A6U3;Q80UG5-3;Q80UG5;Q80UG5-2;A2A6U5;A8Y5D3	A2A6U3;Q80UG5-3;Q80UG5;Q80UG5-2	Septin-9
	Sep-10					Q8C650-2;Q8C650	Q8C650-2;Q8C650	Septin-10
	Sep-11					A0A0J9YTY0;A0A0J9YUL3;Q8C1B7-3;Q8C1B7-2;Q8C1B7;A0A0J9YVA6;A0A0J9YUV6	A0A0J9YTY0;A0A0J9YUL3;Q8C1B7-3;Q8C1B7-2;Q8C1B7	Septin-11
	Sep-15					Q9ERR7;A0A0G2JEF3;D3Z3Y8	Q9ERR7	15 kDa selenoprotein
	Sepw1					P63300	P63300	Selenoprotein W
	Serf1					B2KF73;P84102;O88892	B2KF73;P84102;O88892	Small EDRK-rich factor 2;Small EDRK-rich factor 1
	Serinc1					A9CLV6;Q9QZI8	A9CLV6;Q9QZI8	Serine incorporator 1
	Serinc3					Q9QZI9	Q9QZI9	Serine incorporator 3
	Serinc5					Q8BHJ6	Q8BHJ6	Serine incorporator 5
	Serpina10					Q8R121	Q8R121	Protein Z-dependent protease inhibitor
	Serpina1b					P22599	P22599	Alpha-1-antitrypsin 1-2
	Serpinb6a					Q4FJQ6;F8WIV2;Q60854;K7E6F1;E9Q3Y1;E9Q6X2;E9Q108;E9Q0P9;E9PYY0;E9PZQ9;E9Q4R2	Q4FJQ6;F8WIV2;Q60854;K7E6F1;E9Q3Y1;E9Q6X2;E9Q108;E9Q0P9	Serpin B6
+	Serpinf1					P97298;CON__Q95121;F6S1M4;E9PWS2;Q5ND37;B7ZC25	P97298	Pigment epithelium-derived factor
	Serpinf2					Q5ND36;Q61247;Q5ND35;E9PXE0	Q5ND36;Q61247;Q5ND35	Alpha-2-antiplasmin
	Sfmbt1					E9Q354;F6W207;Q9JMD1	E9Q354;F6W207;Q9JMD1	Scm-like with four MBT domains protein 1
	Sfn					O70456	O70456	14-3-3 protein sigma
	Sfrp1					Q8C4U3	Q8C4U3	Secreted frizzled-related protein 1
	Sgsm3					Q8VCZ6;F8WIA4;F6VZH1	Q8VCZ6;F8WIA4	Small G protein signaling modulator 3
	Sh2d3c					Q9QZS8-2;Q9QZS8	Q9QZS8-2;Q9QZS8	SH2 domain-containing protein 3C
	Sh2d5					A2AM66;A2AM67;Q8JZW5	A2AM66;A2AM67;Q8JZW5	SH2 domain-containing protein 5
	Sh3bp5l					Q99LH9	Q99LH9	SH3 domain-binding protein 5-like
	Sh3rf3					Q8C120-2;Q8C120;Q8C120-3;Q8C120-4	Q8C120-2;Q8C120	SH3 domain-containing RING finger protein 3
	Shb					Q6PD21;A2AKW4;A2AKW1;Q6PD21-2	Q6PD21	SH2 domain-containing adapter protein B
	Shd					O88834;O88834-2	O88834;O88834-2	SH2 domain-containing adapter protein D
	Shf					F7AIV2;A2AQ87;A2AQ88;B0R096;A2AQ89;Q8CG80-2;Q8CG80	F7AIV2;A2AQ87;A2AQ88
	Shisa4					Q8CA71	Q8CA71	Protein shisa-4
	Shq1					REV__A0A0N4SWD1;REV__Q9Z2I8-2;REV__Q9Z2I8;Q7TMX5-2;Q7TMX5	REV__A0A0N4SWD1;REV__Q9Z2I8-2;REV__Q9Z2I8;Q7TMX5-2;Q7TMX5	Protein SHQ1 homolog
	Sidt1					Q6AXF6;E9Q247;F6YLH2	Q6AXF6;E9Q247	SID1 transmembrane family member 1
	Skp2					A0A087WQ11;Q9Z0Z3-2;Q9Z0Z3	A0A087WQ11;Q9Z0Z3-2;Q9Z0Z3	S-phase kinase-associated protein 2
	Slc12a6					Q6P6P5;Q3V0N8;Q924N4-2;Q924N4;A2AGJ9	Q6P6P5;Q3V0N8;Q924N4-2;Q924N4;A2AGJ9	Solute carrier family 12 member 6
	Slc13a4					Q8BZ82	Q8BZ82
	Slc15a2					E9PYQ9;E9QMN8;Q9ES07	E9PYQ9;E9QMN8;Q9ES07	Solute carrier family 15 member 2
	Slc16a2					O70324;Q05BA2;A2ADR5	O70324;Q05BA2;A2ADR5	Monocarboxylate transporter 8
	Slc16a7					Q149G3;O70451	Q149G3;O70451	Monocarboxylate transporter 2
	Slc17a6					Q8BLE7	Q8BLE7	Vesicular glutamate transporter 2
	Slc20a1					Q61609	Q61609	Sodium-dependent phosphate transporter 1
	Slc22a17					Q9D9E0-2;Q9D9E0	Q9D9E0-2;Q9D9E0	Solute carrier family 22 member 17
	Slc22a6					Q8VC69	Q8VC69	Solute carrier family 22 member 6
	Slc24a3					Q8VD29;Q99PD7	Q8VD29;Q99PD7	Sodium/potassium/calcium exchanger 3
	Slc24a4					E9PUL6;F7B0S9;Q8CGQ8-2;Q8CGQ8	E9PUL6;F7B0S9;Q8CGQ8-2;Q8CGQ8	Sodium/potassium/calcium exchanger 4
	Slc25a14					A0A0A0MQJ8;Q9CR58;Q9Z2B2-2;Q9Z2B2	A0A0A0MQJ8;Q9CR58;Q9Z2B2-2;Q9Z2B2	Kidney mitochondrial carrier protein 1;Brain mitochondrial carrier protein 1
	Slc26a1					D3Z4W4;Q3UPH6;G5E8U1;P58735	D3Z4W4;Q3UPH6;G5E8U1;P58735	Sulfate anion transporter 1
	Slc26a6					A0A087WS07;A0A0A0MQB3;Q8CIW6-3;Q8CIW6-2;Q8CIW6	A0A087WS07;A0A0A0MQB3;Q8CIW6-3;Q8CIW6-2;Q8CIW6	Solute carrier family 26 member 6
	Slc29a2					Q61672	Q61672	Equilibrative nucleoside transporter 2
	Slc30a3					Q3TMQ7;P97441;S4R1P0;S4R166;S4R2M0;S4R169	Q3TMQ7;P97441	Zinc transporter 3
	Slc38a1					Q8K2P7-2;Q8K2P7	Q8K2P7-2;Q8K2P7	Sodium-coupled neutral amino acid transporter 1
	Slc39a14					Q75N73	Q75N73	Zinc transporter ZIP14
	Slc39a6					Q8C145;D3Z7N4	Q8C145	Zinc transporter ZIP6
	Slc39a7					Q31125;A0A068BIT0;E9PV10	Q31125;A0A068BIT0	Zinc transporter SLC39A7
	Slc43a2					Q8CGA3	Q8CGA3	Large neutral amino acids transporter small subunit 4
	Slc4a3					P16283;F8WHM3;P16283-2;P16283-3;D3Z3U9;D3YWK8	P16283;F8WHM3;P16283-2;P16283-3;D3Z3U9;D3YWK8	Anion exchange protein 3
	Slc6a13					P31649	P31649	Sodium- and chloride-dependent GABA transporter 2
	Slc6a15					Q8BG16	Q8BG16	Sodium-dependent neutral amino acid transporter B(0)AT2
	Slc6a3					Q61327	Q61327	Sodium-dependent dopamine transporter
	Slc6a4					Q60857	Q60857	Sodium-dependent serotonin transporter
	Slc6a6					Q3UPI8;O35316	Q3UPI8;O35316	Transporter;Sodium- and chloride-dependent taurine transporter
	Slc6a7					Q6PGE7	Q6PGE7	Sodium-dependent proline transporter
	Slc7a11					Q542C8;Q9WTR6	Q542C8;Q9WTR6	Cystine/glutamate transporter
	Slc7a14					Q8BXR1;D3YY38	Q8BXR1;D3YY38	Probable cationic amino acid transporter
	Slc7a3					P70423	P70423	Cationic amino acid transporter 3
	Slc8a3					S4R2P9-2;E9PX50;S4R2P9;S4R2V4	S4R2P9-2;E9PX50;S4R2P9;S4R2V4
	Slco1c1					A0A0N4SUZ6;Q9ERB5;Q66L38;A0A0N4SVD7	A0A0N4SUZ6;Q9ERB5;Q66L38;A0A0N4SVD7	Solute carrier organic anion transporter family member 1C1
	Slit1					E9QAW9;E9Q2P0;Q80TR4;E9Q117	E9QAW9;E9Q2P0;Q80TR4	Slit homolog 1 protein
	Slitrk1					B2RXM1;Q810C1	B2RXM1;Q810C1	SLIT and NTRK-like protein 1
	Slitrk4					Q149A4;Q810B8	Q149A4;Q810B8	SLIT and NTRK-like protein 4
	Slitrk5					Q810B7;Q810B7-2;A6H6M2;Q8C110	Q810B7;Q810B7-2	SLIT and NTRK-like protein 5
+	Smad3					Q8BUN5	Q8BUN5	Mothers against decapentaplegic homolog 3
	Smap					Q9R0P4;D6RI64;D3YVR9	Q9R0P4;D6RI64;D3YVR9	Small acidic protein
	Smg5					Q6ZPY2-2;Q6ZPY2	Q6ZPY2-2;Q6ZPY2	Protein SMG5
	Smim15					Q3UTD9	Q3UTD9	Small integral membrane protein 15
	Smim18					J3QNP2	J3QNP2
	Smim20					D3Z7Q2	D3Z7Q2
	Smoc1					D3Z3A3;E9QKW2;Q8BLY1-2;Q8BLY1	D3Z3A3;E9QKW2;Q8BLY1-2;Q8BLY1	SPARC-related modular calcium-binding protein 1
	Snrpa					Q62189;D3Z0S6;F8VQ88;D6RI83	Q62189;D3Z0S6;F8VQ88	U1 small nuclear ribonucleoprotein A
	Snrpb					P27048;A0A0G2JGN4	P27048;A0A0G2JGN4	Small nuclear ribonucleoprotein-associated protein B
	Snrpd2					P62317;Q14AF6;D3Z5N9	P62317;Q14AF6;D3Z5N9	Small nuclear ribonucleoprotein Sm D2
	Snrpn					Q3UN87;P63163	Q3UN87;P63163	Small nuclear ribonucleoprotein-associated protein;Small nuclear ribonucleoprotein-associated protein N
	Snx19					Q6P4T1	Q6P4T1
	Sod3					Q542X9;O09164	Q542X9;O09164	Superoxide dismutase [Cu-Zn];Extracellular superoxide dismutase [Cu-Zn]
	Sorcs1					E9PYT6;E9QQ63;E9QQ02;Q9JLC4-2;Q9JLC4;Q9JLC4-4;Q9JLC4-3;E9Q203	E9PYT6;E9QQ63;E9QQ02;Q9JLC4-2;Q9JLC4;Q9JLC4-4;Q9JLC4-3;E9Q203	VPS10 domain-containing receptor SorCS1
	Sorcs3					Q1HL22;Q8VI51	Q1HL22;Q8VI51	VPS10 domain-containing receptor SorCS3
	Sp4					K4DI62;Q62445	K4DI62;Q62445	Transcription factor Sp4
	Spata2					Q8K004	Q8K004
	Speg					A0A087WSE3;E9QQ25;Q62407;Q62407-4;Q62407-3;Q62407-2	A0A087WSE3;E9QQ25;Q62407;Q62407-4;Q62407-3	Striated muscle-specific serine/threonine-protein kinase
	Spock1					Q6DIC9;Q62288;A0A087WPP6	Q6DIC9;Q62288;A0A087WPP6	Testican-1
	Spock3					Q8BKV0	Q8BKV0	Testican-3
	Sppl2b					Q3TD49;Q3TD49-2	Q3TD49;Q3TD49-2	Signal peptide peptidase-like 2B
	Spry2					B2RS85;Q9QXV8	B2RS85;Q9QXV8	Protein sprouty homolog 2
	Srfbp1					Q9CZ91	Q9CZ91	Serum response factor-binding protein 1
	Srsf3					P84104;P84104-2;A2A4X6	P84104;P84104-2;A2A4X6	Serine/arginine-rich splicing factor 3
	Ssbp3					B1AS34;B1AS37;Q9D032-2;Q9D032	B1AS34;B1AS37;Q9D032-2;Q9D032	Single-stranded DNA-binding protein 3
	Ssh1					F8WHT2;Q76I79-2;Q76I79	F8WHT2;Q76I79-2;Q76I79	Protein phosphatase Slingshot homolog 1
	Ssna1					Q9JJ94	Q9JJ94	Sjoegren syndrome nuclear autoantigen 1 homolog
	Ssr3					Q9DCF9-2;Q9DCF9	Q9DCF9-2;Q9DCF9	Translocon-associated protein subunit gamma
	Sst					Q545V6;P60041	Q545V6;P60041	Somatostatin;Antrin;Somatostatin-28;Somatostatin-14
	Sstr2					P30875	P30875	Somatostatin receptor type 2
	Ssxb5					Q6XAS2	Q6XAS2
	Stard7					Q8R1R3;F7BBA2	Q8R1R3;F7BBA2	StAR-related lipid transfer protein 7, mitochondrial
	Stmn4					Q05DI3;D3Z4C2;G3X9Z6;P63042	Q05DI3;D3Z4C2;G3X9Z6;P63042	Stathmin;Stathmin-4
	Stx5					Q8K1E0-2;Q8K1E0;H3BJ02;I1E4X1;H3BJE3;H3BKJ7;H3BKP0;H3BJ89;H3BKP3;H3BKD6;H3BL25	Q8K1E0-2;Q8K1E0;H3BJ02;I1E4X1;H3BJE3;H3BKJ7	Syntaxin-5
	Supt16					G3X956;Q920B9	G3X956;Q920B9	FACT complex subunit SPT16
	Supt4h1b					Q9Z199;P63271;G3UVU8;D6RHM5	Q9Z199;P63271;G3UVU8;D6RHM5	Transcription elongation factor SPT4-B;Transcription elongation factor SPT4-A
	Susd5					G3UW60	G3UW60
	Sv2c					Q69ZS6;A2RSH4	Q69ZS6;A2RSH4	Synaptic vesicle glycoprotein 2C
	Svip					Q3UZP4	Q3UZP4	Small VCP/p97-interacting protein
	Svop					Q8BFT9;D3Z379	Q8BFT9;D3Z379	Synaptic vesicle 2-related protein
	Sybu					Q8BHS8-6;Q8BHS8-5;Q8BHS8-3;Q8BHS8-2;Q8BHS8;Q8BHS8-4	Q8BHS8-6;Q8BHS8-5;Q8BHS8-3;Q8BHS8-2;Q8BHS8;Q8BHS8-4	Syntabulin
	Sycp1					Q62209	Q62209	Synaptonemal complex protein 1
	Syngr1					O55100-2;O55100	O55100-2;O55100	Synaptogyrin-1
	Syngr3					Q8R191	Q8R191	Synaptogyrin-3
	Synpo					Q8CC35-3;Q8CC35-2;Q8CC35;E9Q3E2;E0CYK1	Q8CC35-3;Q8CC35-2;Q8CC35;E9Q3E2	Synaptopodin
	Synpr					Q8BGN8-2;Q8BGN8;D3Z5Q8	Q8BGN8-2;Q8BGN8	Synaptoporin
	Sypl					D6RFU9;O09117-2;O09117	D6RFU9;O09117-2;O09117	Synaptophysin-like protein 1
	Sys1					Q78S06	Q78S06	Protein SYS1 homolog
	Syt13					Q9EQT6	Q9EQT6	Synaptotagmin-13
	Syt17					A0A0N4SVG2;Q920M7	A0A0N4SVG2;Q920M7	Synaptotagmin-17
	Syt4					P40749	P40749	Synaptotagmin-4
	Tab2					Q99K90;D3Z216;D3Z564	Q99K90;D3Z216	TGF-beta-activated kinase 1 and MAP3K7-binding protein 2
	Tac1					A0A0A0MQA8;P41539-2;P41539	A0A0A0MQA8;P41539-2;P41539	Protachykinin-1;Substance P;Neurokinin A;Neuropeptide K;Neuropeptide gamma;C-terminal-flanking peptide
	Tada3					Q8R0L9-2;Q8R0L9	Q8R0L9-2;Q8R0L9	Transcriptional adapter 3
	Taf11					Q99JX1	Q99JX1	Transcription initiation factor TFIID subunit 11
	Taf12					E9QNT5;Q8VE65	E9QNT5;Q8VE65	Transcription initiation factor TFIID subunit 12
	Tarbp2					D3Z282;D3YZS5;P97473	D3Z282;D3YZS5;P97473	RISC-loading complex subunit TARBP2
	Tasp1					Q3UJT0;Q8R1G1;Q8R1G1-2	Q3UJT0;Q8R1G1;Q8R1G1-2	Threonine aspartase 1;Threonine aspartase subunit alpha;Threonine aspartase subunit beta
	Tcaf1					Q8BNE1;Q8BNE1-2;Q8BNE1-3	Q8BNE1;Q8BNE1-2;Q8BNE1-3	TRPM8 channel-associated factor 1
	Tceal6					Q9DB24	Q9DB24
	Tdrp					Q8C5P7;D3YVM3;Q8C5P7-2	Q8C5P7;D3YVM3;Q8C5P7-2	Testis development-related protein
	Tes					Q3ULB1;Q921W7;P47226-2;P47226;D6RH72;A2ALC6	Q3ULB1;Q921W7;P47226-2;P47226	Testin
	Tex2					Q6ZPJ0;B1ATR2	Q6ZPJ0;B1ATR2	Testis-expressed sequence 2 protein
	Tex24					Q5DP50	Q5DP50
	Tgoln1					Q4FJY3;Q62313;Q62314	Q4FJY3;Q62313;Q62314	Trans-Golgi network integral membrane protein 1;Trans-Golgi network integral membrane protein 2
	Tgs1					Q923W1;J3QP10	Q923W1	Trimethylguanosine synthase
	Thbs4					B2RTL6;Q9Z1T2	B2RTL6;Q9Z1T2	Thrombospondin-4
	Thsd7a					E9QNR5;E9PWD2;Q69ZU6;D3YWC4;D3Z4C8	E9QNR5;E9PWD2;Q69ZU6;D3YWC4	Thrombospondin type-1 domain-containing protein 7A
	Thsd7b					Q6P4U0;Q8BHP3	Q6P4U0;Q8BHP3	Thrombospondin type-1 domain-containing protein 7B
	Tiam1					G3UWG2;Q60610;E9Q2Y4;E9Q1R7;J3QQ55	G3UWG2;Q60610;E9Q2Y4	T-lymphoma invasion and metastasis-inducing protein 1
	Timp2					P25785;Q6PI17;B1AQJ3	P25785;Q6PI17;B1AQJ3	Metalloproteinase inhibitor 2
	Tm2d2					Q8R0I4	Q8R0I4	TM2 domain-containing protein 2
	Tmed8					Q3UHI4	Q3UHI4	Protein TMED8
	Tmeff1					Q6PFE7;Q6PFE7-2;A0A0A0MQL0;Q6PFE7-3;A2AML9	Q6PFE7;Q6PFE7-2;A0A0A0MQL0;Q6PFE7-3	Tomoregulin-1
	Tmeff2					Q9QYM9;Q9QYM9-2	Q9QYM9;Q9QYM9-2	Tomoregulin-2
	Tmem100					Q9CQG9	Q9CQG9	Transmembrane protein 100
	Tmem109					Q3UBX0;D3Z7P2;D3Z3Z2;D3YX08;D3Z0I8	Q3UBX0;D3Z7P2;D3Z3Z2;D3YX08;D3Z0I8	Transmembrane protein 109
	Tmem120a					Q8C1E7;D3Z0U3	Q8C1E7;D3Z0U3	Transmembrane protein 120A
	Tmem127					G3UXI2;Q8BGP5	G3UXI2;Q8BGP5	Transmembrane protein 127
	Tmem132e					A0A0A0MQ93;Q6IEE6	A0A0A0MQ93;Q6IEE6	Transmembrane protein 132E
	Tmem164					Q6PHN7	Q6PHN7	Transmembrane protein 164
	Tmem167					E0CY07;Q9CR64-2;Q9CR64	E0CY07;Q9CR64-2;Q9CR64	Protein kish;Protein kish-A
	Tmem178b					M0QWJ9	M0QWJ9
	Tmem19					Q91W52;Q91W52-2	Q91W52;Q91W52-2	Transmembrane protein 19
	Tmem199					B2RV69;Q5SYH2	B2RV69;Q5SYH2	Transmembrane protein 199
	Tmem230					Q8CIB6	Q8CIB6	Transmembrane protein 230
	Tmem237					A0A087WQC2;Q3V0J1-3;Q3V0J1-2;Q3V0J1;A0A087WR42	A0A087WQC2;Q3V0J1-3;Q3V0J1-2;Q3V0J1;A0A087WR42	Transmembrane protein 237
	Tmem240					B2RWJ3	B2RWJ3	Transmembrane protein 240
	Tmem261					Q9CQ00	Q9CQ00	Transmembrane protein 261
	Tmem44					F7D1Q2;E9Q4M0	F7D1Q2;E9Q4M0
	Tmem59					Q9QY73	Q9QY73	Transmembrane protein 59
	Tmem63c					Q8CBX0	Q8CBX0	Calcium permeable stress-gated cation channel 1
	Tmem87b					Z4YML9;Q8BKU8-2;Q8BKU8;Q8BKU8-3	Z4YML9;Q8BKU8-2;Q8BKU8;Q8BKU8-3	Transmembrane protein 87B
	Tmem9					Q9CR23	Q9CR23	Transmembrane protein 9
	Tmod4					D3Z5Q9;Q3UN19;Q9JLH8	D3Z5Q9;Q3UN19;Q9JLH8	Tropomodulin-4
	Tmprss13					CON__P00761;CON__P07477;E9QPR6;Q5U405	CON__P00761
	Tmsb10					A6H6H4;Q6ZWY8;CON__P21752;A0A0N4SVF0;P20065;Q9D2R9;A2AEH9	A6H6H4;Q6ZWY8;CON__P21752;A0A0N4SVF0;P20065	Thymosin beta-10;Thymosin beta-4;Hematopoietic system regulatory peptide
	Tmsb15b1					A2AF33	A2AF33
	Tmsb15l					Q8C0W0;A2AF31	Q8C0W0;A2AF31
	Tmub1					D3Z108;E9QN77;Q9JMG3;D3Z5X7	D3Z108;E9QN77;Q9JMG3;D3Z5X7	Transmembrane and ubiquitin-like domain-containing protein 1
	Tnfrsf21					Q9EPU5	Q9EPU5	Tumor necrosis factor receptor superfamily member 21
	Tnks2					Q3UES3;F6YVU7;Q6PFX9-2;Q6PFX9	Q3UES3;F6YVU7;Q6PFX9-2;Q6PFX9	Tankyrase-2;Tankyrase-1
	Tomm6					Q9CQN3	Q9CQN3	Mitochondrial import receptor subunit TOM6 homolog
	Tox2					A2A473;E9Q0B9;A2A472	A2A473;E9Q0B9;A2A472
	Tp53bp2					Q8CG79;E9QJU8;A0A0A6YX89	Q8CG79;E9QJU8	Apoptosis-stimulating of p53 protein 2
	Tpd52l1					O54818	O54818	Tumor protein D53
	Tprg1l					Q9DBS2;B1AX95	Q9DBS2;B1AX95	Tumor protein p63-regulated gene 1-like protein
	Tram1l1					Q8QZR0	Q8QZR0	Translocating chain-associated membrane protein 1-like 1
	Triap1					Q9D8Z2	Q9D8Z2	TP53-regulated inhibitor of apoptosis 1
	Trim23					Q8BGX0-3;Q8BGX0-2;Q8BGX0	Q8BGX0-3;Q8BGX0-2;Q8BGX0	E3 ubiquitin-protein ligase TRIM23
	Trim37					Q6PCX9	Q6PCX9	E3 ubiquitin-protein ligase TRIM37
	Trim44					F7B7X2;Q4KMS1;Q9QXA7;A2AGP1	F7B7X2;Q4KMS1;Q9QXA7	Tripartite motif-containing protein 44
	Triobp					E9QMQ3;Q99KW3-1;Q99KW3-4;Q99KW3;Q99KW3-2;J9JI90;G5E8W1	E9QMQ3;Q99KW3-1;Q99KW3-4;Q99KW3;Q99KW3-2;J9JI90;G5E8W1	TRIO and F-actin-binding protein
	Trip4					Q9QXN3-2;Q9QXN3	Q9QXN3-2;Q9QXN3	Activating signal cointegrator 1
	Tro					E9Q160;E9Q098;E9Q886;Q6DIC6;E9Q1Q4;A2AFN3	E9Q160;E9Q098;E9Q886;Q6DIC6;E9Q1Q4;A2AFN3
	Try4					Q9R0T7;Q9QUK9	Q9R0T7;Q9QUK9
	Tsks					Q147V4;O54887	Q147V4;O54887	Testis-specific serine kinase substrate
	Tspan13					Q9D8C2;E0CY97	Q9D8C2;E0CY97	Tetraspanin-13
	Tspan31					Q9CQ88	Q9CQ88	Tetraspanin-31
	Tspan5					D3Z641;P62080	D3Z641;P62080	Tetraspanin;Tetraspanin-5
	Tspan6					H3BL26;Q99L96;O70401;H3BJJ0	H3BL26;Q99L96;O70401	Tetraspanin;Tetraspanin-6
	Tspan7					Q3UHG5;Q62283	Q3UHG5;Q62283	Tetraspanin;Tetraspanin-7
	Ttbk1					Q6PCN3;A2AW14	Q6PCN3	Tau-tubulin kinase 1
	Ttll1					Q91V51;Q8BJG7	Q91V51;Q8BJG7	Probable tubulin polyglutamylase TTLL1
	Ttn					E9Q8N1;E9Q8K5;A2ASS6;A2ASS6-2;A2AT70;F7CR78	E9Q8N1;E9Q8K5;A2ASS6;A2ASS6-2	Titin
	Ttyh2					Q3TH73;Q3TH73-2	Q3TH73;Q3TH73-2	Protein tweety homolog 2
	Tuba1c					Q52L87;P68373	Q52L87;P68373	Tubulin alpha-1C chain
	Tuba3a					Q5FW91;P05214	Q5FW91;P05214	Tubulin alpha-3 chain
	Tubb1					CON__ENSEMBL:ENSBTAP00000025008;A2AQ07	CON__ENSEMBL:ENSBTAP00000025008;A2AQ07	Tubulin beta-1 chain
	Tubb2a					Q7TMM9	Q7TMM9	Tubulin beta-2A chain
	Tulp4					F6UMF8;Q3UH13;Q9JIL5	F6UMF8;Q3UH13;Q9JIL5	Tubby-related protein 4
	Tusc1					Q673H1	Q673H1	Tumor suppressor candidate gene 1 protein homolog
	Tusc2					Q542N4;Q9WVF8	Q542N4;Q9WVF8	Tumor suppressor candidate 2
	Uba52					Q66JP1;P62984;E9QNP0;E9Q4P0;J3QK04;D3YYZ2	Q66JP1;P62984;E9QNP0;E9Q4P0;J3QK04	Ubiquitin-60S ribosomal protein L40;Ubiquitin;60S ribosomal protein L40
	Ube2d1					P61080;Q3UFQ4;D3YUH6	P61080;Q3UFQ4	Ubiquitin-conjugating enzyme E2 D1
	Ube2d2a					Q3UT95;P62838;Q6ZWY6	Q3UT95;P62838	Ubiquitin-conjugating enzyme E2 D2
	Ube2v1					B7ZBY7;E9PY39;Q9CZY3;Q9CZY3-2;B7ZBY6;D3Z6R2	B7ZBY7;E9PY39;Q9CZY3;Q9CZY3-2	Ubiquitin-conjugating enzyme E2 variant 1
	Ubl5					E0CY91;E0CYW1;E0CY38;E9QJZ1;E0CZB3;Q9EPV8;G3UWR6	E0CY91;E0CYW1;E0CY38;E9QJZ1;E0CZB3;Q9EPV8	Ubiquitin-like protein 5
	Ubtd2					Q6PGH0;Q91WB7	Q6PGH0;Q91WB7	Ubiquitin domain-containing protein 2;Ubiquitin domain-containing protein 1
	Ucp1					P12242	P12242	Mitochondrial brown fat uncoupling protein 1
	Ufsp1					Q9CZP0	Q9CZP0	Ufm1-specific protease 1
	Uimc1					E9Q577;Q5U5Q9-3;Q5U5Q9	E9Q577;Q5U5Q9-3;Q5U5Q9	BRCA1-A complex subunit RAP80
	Ulk2					Q9QY01	Q9QY01	Serine/threonine-protein kinase ULK2
	Umad1					E0CZ61;E0CZ38;E0CXP6;E0CYZ5;E0CX23	E0CZ61;E0CZ38;E0CXP6;E0CYZ5;E0CX23
	Unc5a					Q8K1S4;Q8K1S4-2;F7CVI0	Q8K1S4;Q8K1S4-2	Netrin receptor UNC5A
	Unc5c					O08747-2;O08747;E9PVI4	O08747-2;O08747;E9PVI4	Netrin receptor UNC5C
	Unc5d					Q8K1S2	Q8K1S2	Netrin receptor UNC5D
	Unkl					Q5FWH2;F6TWQ1;E0CY27;E0CYD7	Q5FWH2;F6TWQ1	Putative E3 ubiquitin-protein ligase UNKL
	Usp12					Q9D9M2-2;Q9D9M2	Q9D9M2-2;Q9D9M2	Ubiquitin carboxyl-terminal hydrolase 12
	Usp31					E9Q6Y8	E9Q6Y8	Ubiquitin carboxyl-terminal hydrolase
	Usp33					A0A0H2UKB8;Q8R5K2-2;Q8R5K2;D6RES0	A0A0H2UKB8;Q8R5K2-2;Q8R5K2	Ubiquitin carboxyl-terminal hydrolase 33
	Vkorc1					Q9CRC0	Q9CRC0	Vitamin K epoxide reductase complex subunit 1
	Vmn2r110					E9PWD5	E9PWD5
	Vopp1					A0A0N4SVF9;Q8R1C3-2;Q8R1C3	A0A0N4SVF9;Q8R1C3-2;Q8R1C3	Vesicular, overexpressed in cancer, prosurvival protein 1
	Vps9d1					Q3U280;Q8C190-2;Q8C190;D6RGB6	Q3U280;Q8C190-2;Q8C190;D6RGB6	VPS9 domain-containing protein 1
	Vstm2a					F6Y6A6;Q8R0A6	F6Y6A6;Q8R0A6	V-set and transmembrane domain-containing protein 2A
	Vstm2b					A0A087WQL2;Q9JME9	A0A087WQL2;Q9JME9	V-set and transmembrane domain-containing protein 2B
	Vstm2l					A2ACD2;Q6PDS0	A2ACD2;Q6PDS0	V-set and transmembrane domain-containing protein 2-like protein
	Wdr34					A2BE91;Q5U4F6	A2BE91;Q5U4F6	WD repeat-containing protein 34
	Wdyhv1					Q80WB5	Q80WB5	Protein N-terminal glutamine amidohydrolase
	Wnk3					V9GWU7;Q80XP9-2;Q80XP9;V9GXP7	V9GWU7;Q80XP9-2;Q80XP9;V9GXP7	Serine/threonine-protein kinase WNK3
	Wsb2					O54929;E9Q8J9	O54929;E9Q8J9	WD repeat and SOCS box-containing protein 2
	Wwp1					Q8BZZ3	Q8BZZ3	NEDD4-like E3 ubiquitin-protein ligase WWP1
	Xkr4					Q5GH67	Q5GH67	XK-related protein 4
	Xkr6					E9Q6C8-2;E9Q6C8-3;E9Q6C8	E9Q6C8-2;E9Q6C8-3;E9Q6C8	XK-related protein 6
	Xkr7					Q5GH64	Q5GH64	XK-related protein 7
	Xpr1					D3Z2B4;Q9Z0U0;Q9Z0U0-2	D3Z2B4;Q9Z0U0;Q9Z0U0-2	Xenotropic and polytropic retrovirus receptor 1
	Ydjc					Q14BV6;D3YZR5;Q14BV6-2	Q14BV6;D3YZR5;Q14BV6-2	Carbohydrate deacetylase
	Yipf1					A2A8S2;A2A8S3;Q91VU1	A2A8S2;A2A8S3;Q91VU1	Protein YIPF;Protein YIPF1
	Yipf6					B1AV65;B1AV66;Q8BR70	B1AV65;B1AV66;Q8BR70	Protein YIPF;Protein YIPF6
	Zbtb11					G5E8B9	G5E8B9
	Zcchc18					Q8VD24	Q8VD24	Zinc finger CCHC domain-containing protein 18
	Zdbf2					Q5SS00	Q5SS00	DBF4-type zinc finger-containing protein 2 homolog
	Zdhhc2					P59267	P59267	Palmitoyltransferase ZDHHC2
	Zdhhc5					Q8VDZ4;Q8VDZ4-2;Q5Y5T5	Q8VDZ4;Q8VDZ4-2	Palmitoyltransferase ZDHHC5
	Zfand2b					E0CY18;A0A087WPF5;Q91X58	E0CY18;A0A087WPF5;Q91X58	AN1-type zinc finger protein 2B
	Zfand5					O88878;D6RFT9	O88878;D6RFT9	AN1-type zinc finger protein 5
	Zfand6					Q9DCH6;D3YYE8	Q9DCH6	AN1-type zinc finger protein 6
	Zfml					A0A0N4SV80;E9QML5;Q61464-4;Q61464;A0A0N4SV38;A0A0N4SVI8;E9QKZ7;Q61464-7;Q61464-2;Q61464-5;A0A0N4SVM8;Q61464-3;A0A0N4SUP3	A0A0N4SV80;E9QML5;Q61464-4;Q61464;A0A0N4SV38;A0A0N4SVI8;E9QKZ7;Q61464-7;Q61464-2;Q61464-5	Zinc finger protein 638
	Zfp346					E9PYN2;Q9R0B7;E0CYH6;E0CZ32;E0CYN4;E0CXP1;E0CY94;F7CTY2;E9Q7N8	E9PYN2;Q9R0B7;E0CYH6;E0CZ32;E0CYN4;E0CXP1;E0CY94;F7CTY2;E9Q7N8	Zinc finger protein 346
	Zfp428					H3BL05;H3BLD9;Q8C1M2	H3BL05;H3BLD9;Q8C1M2	Zinc finger protein 428
	Zfp532					S4R2I9;Q6NXK2-2;S4R1H5;Q6NXK2;S4R2D8;S4R1F4;S4R1B5;S4R2M5;S4R2T9;Q9D2D7	S4R2I9;Q6NXK2-2;S4R1H5;Q6NXK2	Zinc finger protein 532
	Zfp72					Q0VFY0	Q0VFY0
	Zfp825					K7N5X2;Q91VL6	K7N5X2;Q91VL6
	Zfyve16					Q80U44	Q80U44	Zinc finger FYVE domain-containing protein 16
	Zfyve19					Q9DAZ9;Q4KL52	Q9DAZ9;Q4KL52	Abscission/NoCut checkpoint regulator
	Zfyve27					Q3TXX3;Q3TXX3-2;E9Q4U6	Q3TXX3;Q3TXX3-2	Protrudin
	Zfyve9					A2A8R0;A8Y5G5;A0S860	A2A8R0;A8Y5G5
	Zkscan16					A2ALW2	A2ALW2
	Znf207					Q9JMD0-2;Q9JMD0;Q9JMD0-4;Q9JMD0-3;M0QWF0;B1AQG7;Q8CCB2	Q9JMD0-2;Q9JMD0;Q9JMD0-4;Q9JMD0-3;M0QWF0	BUB3-interacting and GLEBS motif-containing protein ZNF207
	Znf326					O88291;D3YXQ7;O88291-2;D6RG92;O88291-3	O88291;D3YXQ7;O88291-2	DBIRD complex subunit ZNF326
	Znf330					Q922H9-2;Q922H9	Q922H9-2;Q922H9	Zinc finger protein 330
	Znf385b					Q8BXJ8;Q8BM98;G5E8Y8;Q8BXJ8-2	Q8BXJ8;Q8BM98;G5E8Y8;Q8BXJ8-2	Zinc finger protein 385B
	Znf48					Q3US17	Q3US17	Zinc finger protein 48
	Znf787					Q8BIF9	Q8BIF9	Zinc finger protein 787
	Znhit1					G8JL39;D3YZ34;D3YZ33;Q8R331	G8JL39;D3YZ34;D3YZ33;Q8R331	Zinc finger HIT domain-containing protein 1
	Znrf2					Q71FD5;F6X469;G3UYU9;G3UWY5;E9PWL2;E9PZB7;Q91V17	Q71FD5;F6X469	E3 ubiquitin-protein ligase ZNRF2
	Zrsr2					B1B0E9;B1B0E8;Q62377;B1B0F0;B1B0F1	B1B0E9;B1B0E8;Q62377;B1B0F0	U2 small nuclear ribonucleoprotein auxiliary factor 35 kDa subunit-related protein 2
	Zscan18					E9PUD6	E9PUD6
	Sash1					F8VQK5;P59808	F8VQK5;P59808	SAM and SH3 domain-containing protein 1
	Acad11	+				Q80XL6;D3YTQ5	Q80XL6;D3YTQ5	Acyl-CoA dehydrogenase family member 11
	Acot11	+				A2AVR6;Q543P6;Q8VHQ9	A2AVR6;Q543P6;Q8VHQ9	Acyl-coenzyme A thioesterase 11
	Acsbg1	+				Q99PU5;D3Z2G8;D3Z1Z2	Q99PU5	Long-chain-fatty-acid--CoA ligase ACSBG1
	Acsf2	+				Q8VCW8	Q8VCW8	Acyl-CoA synthetase family member 2, mitochondrial
	Acsl6	+				Q5ICG5;Q8R1X1;Q91WC3;Q91WC3-2;Q5F2C5;Q8BYJ0;E9Q7Y2;Q8C028;B0QZJ6;B1ARG5;F6WYN6	Q5ICG5;Q8R1X1;Q91WC3;Q91WC3-2;Q5F2C5;Q8BYJ0;E9Q7Y2	Long-chain-fatty-acid--CoA ligase 6
	Actn1	+				A1BN54;Q7TPR4	A1BN54;Q7TPR4	Alpha-actinin-1
	Adcyap1r1	+				E9Q968;E9PVE8;P70205;E9Q3E8;Q6NXJ9;E9Q4B3;E9QAL0	E9Q968;E9PVE8;P70205;E9Q3E8;Q6NXJ9;E9Q4B3	Pituitary adenylate cyclase-activating polypeptide type I receptor
	Adhfe1	+				A0A087WRE7;Q8R0N6-2;Q8R0N6	A0A087WRE7;Q8R0N6-2;Q8R0N6	Hydroxyacid-oxoacid transhydrogenase, mitochondrial
+	Agt	+				Q3UTR7;P11859	Q3UTR7;P11859	Angiotensinogen;Angiotensin-1;Angiotensin-2;Angiotensin-3;Angiotensin-4;Angiotensin 1-9;Angiotensin 1-7;Angiotensin 1-5;Angiotensin 1-4
	Aldh1a1	+				P24549	P24549	Retinal dehydrogenase 1
	Aldh1l1	+				Q8R0Y6;A0A0N4SW56;A0A0N4SVT2	Q8R0Y6	Cytosolic 10-formyltetrahydrofolate dehydrogenase
	Aldoc	+				P05063	P05063	Fructose-bisphosphate aldolase C
	Aqp4	+				P55088-2;P55088;P55088-3	P55088-2;P55088;P55088-3	Aquaporin-4
	Arhgap21	+				B7ZCJ1;B7ZCJ0;A0A0A0MQE8;G3UWM5;G3UX38;F6WQR2	B7ZCJ1;B7ZCJ0;A0A0A0MQE8;G3UWM5
	Arhgef26	+				D3YYY8;F6TAL7	D3YYY8
	Atp1b2	+				P14231;Q3UR55;I7HIF3	P14231;Q3UR55	Sodium/potassium-transporting ATPase subunit beta-2
+	Bag3	+				Q9JLV1	Q9JLV1	BAG family molecular chaperone regulator 3
	Btbd17	+				Q9DB72	Q9DB72	BTB/POZ domain-containing protein 17
	Ca2	+				P00920;A0A0A6YX78	P00920;A0A0A6YX78	Carbonic anhydrase 2
	Abca1					P41233	P41233	ATP-binding cassette sub-family A member 1
	Pygl					Q9ET01;Q3UEJ6	Q9ET01;Q3UEJ6	Glycogen phosphorylase, liver form;Alpha-1,4 glucan phosphorylase
	Lrrc16a					Q6EDY6;D3Z030;Q6EDY6-3;F7AI27;Q6EDY6-2;E9Q4H6	Q6EDY6;D3Z030;Q6EDY6-3;F7AI27	Leucine-rich repeat-containing protein 16A
	Capzb					P47757-2;A2AMW0;P47757-4	P47757-2;A2AMW0;P47757-4	F-actin-capping protein subunit beta
	Coro2b					Q8BH44;G3UW48;G3V005;G3UWZ2;G3UYG8	Q8BH44;G3UW48	Coronin-2B;Coronin
	Capzb	+				P47757;F7CAZ6;A0A0A0MQI9;F6YHZ8	P47757;F7CAZ6	F-actin-capping protein subunit beta
	Caskin1	+				Q6P9K8-2;Q6P9K8;Q6P9K8-3;Q6P9K8-4;F6R2B3	Q6P9K8-2;Q6P9K8;Q6P9K8-3	Caskin-1
	Cbs	+				Q91WT9-2;Q91WT9;D3YUF2;D3YYN0;D3Z4K2	Q91WT9-2;Q91WT9;D3YUF2	Cystathionine beta-synthase
	Chpt1	+				Q8C025	Q8C025	Cholinephosphotransferase 1
	Chst2	+				Q80WV3	Q80WV3	Carbohydrate sulfotransferase 2
	Clec16a	+				H7BXB6;Z4YLG3;Q80U30-4;Q80U30-3;Q80U30-2;Q80U30	H7BXB6;Z4YLG3;Q80U30-4;Q80U30-3;Q80U30-2;Q80U30	Protein CLEC16A
	Csrp2	+				P97314	P97314	Cysteine and glycine-rich protein 2
	Cth	+				Q8VCN5	Q8VCN5	Cystathionine gamma-lyase
	Ctnna1	+				Q545R0;P26231	Q545R0;P26231	Catenin alpha-1
	Cyp7b1	+				Q60991	Q60991	25-hydroxycholesterol 7-alpha-hydroxylase
	Dgkb	+				Q6NS52-2;Q6NS52	Q6NS52-2;Q6NS52	Diacylglycerol kinase beta
	Dlg5	+				E9Q9I2;E9Q9R9;F6YZU5;F6Z115	E9Q9I2;E9Q9R9
	Dmd	+				P11531;A2A9Z1;A2A9Z2	P11531;A2A9Z1;A2A9Z2	Dystrophin
	Map2					P20357;G3UZK9;G3UZE9;Q80X35;Q80ZL4;F7ALC8;E9Q8Y2	P20357	Microtubule-associated protein 2
	Map2					G3UZV6;G3UWW1	G3UZV6;G3UWW1	Microtubule-associated protein
	Map2					G3UZJ2	G3UZJ2	Microtubule-associated protein
	Dtna	+				Q8CFR5;Q9D2N4-2;Q9D2N4;Q9D2N4-7;Q9D2N4-4;Q9D2N4-3;Q9D2N4-6;Q9D2N4-5;G3UYD1	Q8CFR5;Q9D2N4-2;Q9D2N4;Q9D2N4-7;Q9D2N4-4;Q9D2N4-3	Dystrobrevin;Dystrobrevin alpha
	Dync2h1	+				Q45VK7-2;Q45VK7;D3Z025	Q45VK7-2;Q45VK7;D3Z025	Cytoplasmic dynein 2 heavy chain 1
	Itgb5					Q6PE70;G5E8F8;O70309;O70309-2	Q6PE70;G5E8F8;O70309;O70309-2	Integrin beta;Integrin beta-5
	Edil3	+				O35474;Q8C4U8;Q8C8K0	O35474;Q8C4U8;Q8C8K0	EGF-like repeat and discoidin I-like domain-containing protein 3
	Ednrb	+				P48302	P48302	Endothelin B receptor
	Egfr	+				Q01279;Q9WVF5;Q5SVE7	Q01279;Q9WVF5	Epidermal growth factor receptor
	Entpd2	+				O55026;O55026-2	O55026	Ectonucleoside triphosphate diphosphohydrolase 2
	Ephx2	+				P34914;P34914-2	P34914;P34914-2	Bifunctional epoxide hydrolase 2;Cytosolic epoxide hydrolase 2;Lipid-phosphate phosphatase
	Evi5	+				P97366;F8VPT6;E9PWR7	P97366;F8VPT6;E9PWR7	Ecotropic viral integration site 5 protein
	Fbxo2	+				Q3USR5;Q80UW2	Q3USR5;Q80UW2	F-box only protein 2
	Fkbp10	+				Q61576;A2A4H9	Q61576;A2A4H9	Peptidyl-prolyl cis-trans isomerase FKBP10
	Idi1					P58044;G3XA48;H3BLF8;H3BLP1;H3BKD7	P58044;G3XA48	Isopentenyl-diphosphate Delta-isomerase 1
+	Flnc	+				D3YW87;D3Z576;Q8VHX6-2;Q8VHX6	D3YW87;D3Z576;Q8VHX6-2;Q8VHX6	Filamin-C
	Fmo1	+				P50285;Q8C9C1;D3Z0T2;A0A0A6YVP9;Q3UNX7	P50285	Dimethylaniline monooxygenase [N-oxide-forming] 1
	Folh1	+				Q0VDM6;O35409	Q0VDM6;O35409	Glutamate carboxypeptidase 2
+	Gfap	+				P03995;Q6IFZ8;CON__Q6KB66-1	P03995	Glial fibrillary acidic protein
	Ca8					P28651	P28651	Carbonic anhydrase-related protein
	Gpm6a					Q542P2;P35802	Q542P2;P35802	Neuronal membrane glycoprotein M6-a
+	Gja1	+				P23242	P23242	Gap junction alpha-1 protein
	Glul	+				P15105;D3YVK1;D3Z121	P15105	Glutamine synthetase
	Gnao1	+				P18872-2	P18872-2	Guanine nucleotide-binding protein G(o) subunit alpha
	Atxn1					J3QPR1;P54254	J3QPR1;P54254	Ataxin-1
	Gnao1					P18872;D3Z2M7;F7BLT7;F6WC15;F6W1B2	P18872;D3Z2M7	Guanine nucleotide-binding protein G(o) subunit alpha
	Gpm6b					P35803-8;P35803-3	P35803-8;P35803-3	Neuronal membrane glycoprotein M6-b
	Gpm6b	+				A2AEG6;P35803	A2AEG6;P35803	Neuronal membrane glycoprotein M6-b
	Gpm6b	+				A2AEG3;P35803-2;H3BIV8;P35803-6;P35803-7	A2AEG3;P35803-2;H3BIV8	Neuronal membrane glycoprotein M6-b
	Gpr37l1	+				Q99JG2	Q99JG2	Prosaposin receptor GPR37L1
	Gpr56	+				Q8K209	Q8K209	G-protein coupled receptor 56;GPR56 N-terminal fragment;GPR56 C-terminal fragment
	Ddhd1					F8WHP5;E9QQ38;F8WIJ5;Q80YA3-2;Q80YA3;D6RH62;G3UVX0;G3UWN4	F8WHP5;E9QQ38;F8WIJ5;Q80YA3-2;Q80YA3	Phospholipase DDHD1
	Gpt	+				Q566C3;Q8QZR5	Q566C3;Q8QZR5	Alanine aminotransferase 1
	Grm3	+				Q9QYS2	Q9QYS2	Metabotropic glutamate receptor 3
	Grm5	+				Q3UVX5;E9QMC2;F6YJ89;F6WSV0;Q3UVX5-2;REV__A0A0J9YUN7;REV__P0DM65	Q3UVX5;E9QMC2;F6YJ89;F6WSV0	Metabotropic glutamate receptor 5
	Gsta4	+				P24472	P24472	Glutathione S-transferase A4
+	Gstm1	+				P10649;A2AE89;F6WHQ7;A2AE91;D3YVP8	P10649;A2AE89;F6WHQ7	Glutathione S-transferase Mu 1
	Hacl1	+				Q9QXE0;D3YZ54;E9PWM4	Q9QXE0;D3YZ54;E9PWM4	2-hydroxyacyl-CoA lyase 1
	Hepacam	+				B2RSY3;Q640R3	B2RSY3;Q640R3	Hepatocyte cell adhesion molecule
	Hsd11b1	+				Q3TJI8;Q4JHD9;P50172	Q3TJI8;Q4JHD9;P50172	Corticosteroid 11-beta-dehydrogenase isozyme 1
	Hsdl2	+				Q2TPA8;B1AX78;B1AX77	Q2TPA8;B1AX78	Hydroxysteroid dehydrogenase-like protein 2
	Igsf1	+				Q7TQA1-5;Q7TQA1;Q7TQA1-2;Q7TQA1-3	Q7TQA1-5;Q7TQA1;Q7TQA1-2	Immunoglobulin superfamily member 1
	Itga1	+				Q3V3R4	Q3V3R4	Integrin alpha-1
	Limch1					D3YU22;Q3UH68;D3Z589;Q3UH68-2;Q3UH68-3;D3YU59;D3YV55;F6X3N8;A0A0J9YUH0;F6W1Y9	D3YU22;Q3UH68;D3Z589;Q3UH68-2;Q3UH68-3;D3YU59	LIM and calponin homology domains-containing protein 1
	Abca9		+			Q8K449	Q8K449	ATP-binding cassette sub-family A member 9
	Kcnj10	+				Q56VN0;Q9JM63	Q56VN0;Q9JM63	ATP-sensitive inward rectifier potassium channel 10
	Lamb2	+				Q61292	Q61292	Laminin subunit beta-2
	Gucy1a3					Q9ERL9	Q9ERL9	Guanylate cyclase soluble subunit alpha-3
	Lpp	+				Q8BFW7;Q8BFW7-5;Q8BFW7-4;Q8BFW7-2;Q8BFW7-3	Q8BFW7;Q8BFW7-5;Q8BFW7-4	Lipoma-preferred partner homolog
	Lrch3	+				B7ZWM8;B2RXP1;E9QAU9;Q8BVU0;F6YZL6;F6Y466;F6TPH7;E9Q892	B7ZWM8;B2RXP1;E9QAU9;Q8BVU0	Leucine-rich repeat and calponin homology domain-containing protein 3
	Lrig1	+				P70193	P70193	Leucine-rich repeats and immunoglobulin-like domains protein 1
+	Lrp4	+				Q8VI56-2;Q8VI56	Q8VI56-2;Q8VI56	Low-density lipoprotein receptor-related protein 4
+	Pdlim4					P70271;Q5SWV3;A8Y5C3	P70271;Q5SWV3	PDZ and LIM domain protein 4
+	Lxn	+				Q14BZ3;P70202	Q14BZ3;P70202	Latexin
	Maob	+				Q8BW75;E9PVL9;E9Q3X6	Q8BW75	Amine oxidase [flavin-containing] B
	Mcc	+				G3UW40;E9PWI3	G3UW40;E9PWI3
	Mfge8	+				P21956-2;P21956	P21956-2;P21956	Lactadherin
	Mtss1l					F7D291;F6S054	F7D291;F6S054
	Mtss1l					Q6P9S0;D3YWC9;G3X9H7;Q8R1S4-2;Q8R1S4	Q6P9S0;D3YWC9	MTSS1-like protein
	Mgst1	+				D3YU60;Q53ZD4;E9QJW0;Q91VS7	D3YU60;Q53ZD4;E9QJW0;Q91VS7	Microsomal glutathione S-transferase 1
	Mid1ip1	+				Q4FK31;Q9CQ20;F7D5Q6;F6XIS3	Q4FK31;Q9CQ20	Mid1-interacting protein 1
	Mlc1	+				E9QP87;Q8VHK5	E9QP87;Q8VHK5	Membrane protein MLC1
	Mpc1	+				Q3UX28;P63030;D3Z786;D3YWY6;D3Z5S0;E9Q0V4	Q3UX28;P63030;D3Z786;D3YWY6;D3Z5S0;E9Q0V4	Mitochondrial pyruvate carrier 1
	Mpdz	+				A3KG83;A3KG84;A3KG81;D3YUX2;Q8VBX6-2;Q8VBX6;Q8VBX6-4;Q8VBX6-3;A2ADS6;Q63ZW7-4;Q63ZW7-3;Q63ZW7-2;Q63ZW7	A3KG83;A3KG84;A3KG81;D3YUX2;Q8VBX6-2;Q8VBX6;Q8VBX6-4;Q8VBX6-3	Multiple PDZ domain protein
	Pygm					E9PUM3;Q9WUB3	E9PUM3;Q9WUB3	Alpha-1,4 glucan phosphorylase;Glycogen phosphorylase, muscle form
	Bcan					Q61361;A0A0A6YW95	Q61361	Brevican core protein
	Mpp5	+				B2RRY4;Q9JLB2	B2RRY4;Q9JLB2	MAGUK p55 subfamily member 5
	Afap1l2					Q5DTU0;Q5DTU0-2	Q5DTU0;Q5DTU0-2	Actin filament-associated protein 1-like 2
	Mras	+				O08989;Q3TPX5;D3Z2V6	O08989;Q3TPX5;D3Z2V6	Ras-related protein M-Ras
	Myo6	+				E9Q175;E9Q3L1;E9PVU0;E9Q174;V9GXM4;V9GX76;Q64331	E9Q175;E9Q3L1;E9PVU0;E9Q174;V9GXM4;V9GX76;Q64331	Unconventional myosin-VI
+	Naprt	+				Q8CC86	Q8CC86	Nicotinate phosphoribosyltransferase
	Ncan	+				P55066	P55066	Neurocan core protein
	Slc6a1					P31648;A0A0N4SVF5	P31648	Sodium- and chloride-dependent GABA transporter 1
	Ndrg2	+				Q9QYG0	Q9QYG0	Protein NDRG2
	Ndrg2					Q9QYG0-2	Q9QYG0-2	Protein NDRG2
	Nebl	+				Q9DC07;F6RM14;B7ZCI2	Q9DC07	LIM zinc-binding domain-containing Nebulette
	Nes	+				Q6P5H2-2;Q6P5H2	Q6P5H2-2;Q6P5H2	Nestin
	Ngef	+				E9QK62;Q8CHT1-2;Q8CHT1;F6SWQ9	E9QK62;Q8CHT1-2;Q8CHT1;F6SWQ9	Ephexin-1
+	Nqo1	+				Q542Y0;Q64669	Q542Y0;Q64669	NAD(P)H dehydrogenase [quinone] 1
	Nudt7	+				Q99P30-5;Q99P30-3;Q99P30;Q99P30-2;Q99P30-4	Q99P30-5;Q99P30-3;Q99P30;Q99P30-2;Q99P30-4	Peroxisomal coenzyme A diphosphatase NUDT7
	Palld	+				Q9ET54-3;Q9ET54-5;Q9ET54-4;Q9ET54-6;Q9ET54;Q9ET54-2;D3Z1J5	Q9ET54-3;Q9ET54-5;Q9ET54-4;Q9ET54-6;Q9ET54;Q9ET54-2	Palladin
	Papss2	+				O88428	O88428	Bifunctional 3-phosphoadenosine 5-phosphosulfate synthase 2;Sulfate adenylyltransferase;Adenylyl-sulfate kinase
	Pbxip1	+				Q3TVI8;D3YY15;D3Z2F0;D3YUE1	Q3TVI8;D3YY15;D3Z2F0;D3YUE1	Pre-B-cell leukemia transcription factor-interacting protein 1
	Pcp4l1	+				Q6W8Q3	Q6W8Q3	Purkinje cell protein 4-like protein 1
	Caskin2					Q8VHK1	Q8VHK1	Caskin-2
	Pde1b	+				Q01065	Q01065	Calcium/calmodulin-dependent 3,5-cyclic nucleotide phosphodiesterase 1B
	Phka1	+				A2AI91;A2AI89;A2AI88;A2AI87;P18826-2;P18826	A2AI91;A2AI89;A2AI88;A2AI87;P18826-2;P18826	Phosphorylase b kinase regulatory subunit alpha, skeletal muscle isoform
	Cmtm5					Q9D6G9-2;Q9D6G9	Q9D6G9-2;Q9D6G9	CKLF-like MARVEL transmembrane domain-containing protein 5
	Phkb	+				Q7TSH2;E0CXM1;E0CZ55;E0CX43;F7DF70	Q7TSH2	Phosphorylase b kinase regulatory subunit beta
+	Crip1					A0A0G2JEK2;P63254	A0A0G2JEK2;P63254	Cysteine-rich protein 1
+	Plec	+				Q9QXS1-6;Q9QXS1-7;Q9QXS1-8;E9Q9J6	Q9QXS1-6;Q9QXS1-7;Q9QXS1-8	Plectin
	Plxnb1	+				Q8CJH3;A0A0G2JDM9	Q8CJH3	Plexin-B1
	Ppap2b	+				Q99JY8	Q99JY8	Lipid phosphate phosphohydrolase 3
	Ptn	+				P63089;Q3UZI5	P63089;Q3UZI5	Pleiotrophin
	Rasa2	+				P58069	P58069	Ras GTPase-activating protein 2
	Sardh	+				Q3TWI2;Q99LB7	Q3TWI2;Q99LB7	Sarcosine dehydrogenase, mitochondrial
	Fhl1					A2AEX8;A2AEX6;P97447;A2AEY1;A2AEY0;A2AEX9;Q8CDC8	A2AEX8;A2AEX6;P97447;A2AEY1	Four and a half LIM domains protein 1
	Fhl1					A2AEY2;A2AEX7;P97447-2	A2AEY2;A2AEX7;P97447-2	Four and a half LIM domains protein 1
	Hmgcr					F2Z470;Q01237	F2Z470;Q01237	3-hydroxy-3-methylglutaryl coenzyme A reductase;3-hydroxy-3-methylglutaryl-coenzyme A reductase
	Sfxn5	+				Q925N0;Q8BRQ9;D3YXH5	Q925N0;Q8BRQ9	Sideroflexin-5;Sideroflexin
	Slc14a1	+				Q8VHL0;Q8VHL0-2	Q8VHL0;Q8VHL0-2	Urea transporter 1
	Slc1a2	+				P43006;P43006-2;A2APL5;P43006-3;F7CAM6;F6ZRK3;A2AQI7	P43006;P43006-2;A2APL5;P43006-3	Excitatory amino acid transporter 2;Amino acid transporter
	Slc1a3	+				P56564;Q543U3;D3YY51	P56564;Q543U3	Excitatory amino acid transporter 1;Amino acid transporter
	Slc1a4	+				O35874;Q3UTP8;Q5SSP3	O35874;Q3UTP8;Q5SSP3	Neutral amino acid transporter A;Amino acid transporter
	Slc25a18	+				Q9DB41-2;Q9DB41	Q9DB41-2;Q9DB41	Mitochondrial glutamate carrier 2
+	Cst3					P21460;A2APX3	P21460;A2APX3	Cystatin-C
	Slc27a1	+				Q544D7;Q60714	Q544D7;Q60714	Long-chain fatty acid transport protein 1
	Slc38a3	+				A0A0A6YWF5;A0A0A6YX60;Q9DCP2;A0A0A6YWH4	A0A0A6YWF5;A0A0A6YX60;Q9DCP2;A0A0A6YWH4	Sodium-coupled neutral amino acid transporter 3
	Slc4a4					O88343;A7E1Z5;O88343-2	O88343;A7E1Z5;O88343-2	Electrogenic sodium bicarbonate cotransporter 1;Anion exchange protein
	S100b					Q3UY00;P50114	Q3UY00;P50114	Protein S100;Protein S100-B
	Mprip					Q5SWZ5;F6XZM9	Q5SWZ5
	Mprip					Q5SWZ5;F6XZM9	Q5SWZ5
	Fntb					D3YWJ4;D6RGU2;Q6DG52-2	D3YWJ4
	Fntb					D3YWJ4;D6RGU2;Q6DG52-2	D3YWJ4
	Fntb					Q8K2I1	Q8K2I1	Protein farnesyltransferase subunit beta
	Fntb					Q8K2I1	Q8K2I1	Protein farnesyltransferase subunit beta
	Nlrx1					Q3TL44	Q3TL44	NLR family member X1
	Slc4a4	+				E9Q8N8;D3Z7G8;D3Z7I7;D3YVG0;D3YX36;E9Q3M5;O88343-3	E9Q8N8	Anion exchange protein
	Mpp6					Q9JLB0-2;Q9JLB0;E9PWC5	Q9JLB0-2;Q9JLB0	MAGUK p55 subfamily member 6
	Cmbl					Q8R1G2;E0CXH4;E0CXT6	Q8R1G2;E0CXH4;E0CXT6	Carboxymethylenebutenolidase homolog
	Slc6a11	+				P31650;D3YWZ5;E9PXG1;F6UKB4;G5E8Z4;E9Q151;Q8VCS9;P31651;O55192;Q8VBW1-3;Q8VBW1-2;Q8VBW1	P31650	Sodium- and chloride-dependent GABA transporter 3
	Slc6a9	+				P28571-1;E9Q517;E9Q3V0;P28571-2;P28571;E9PWC4;E9QA02;E9Q3Z2	P28571-1;E9Q517;E9Q3V0;P28571-2;P28571	Sodium- and chloride-dependent glycine transporter 1;Transporter
	Slc9a3r1	+				P70441;P70441-2	P70441	Na(+)/H(+) exchange regulatory cofactor NHE-RF1
	Sorcs2	+				Q9EPR5;D3YYF4;Q8BI74	Q9EPR5	VPS10 domain-containing receptor SorCS2
	Sparcl1	+				P70663;A0A0G2JFH7	P70663	SPARC-like protein 1
	Ston2	+				E9PXP7;Q8BZ60	E9PXP7;Q8BZ60	Stonin-2
+	Tagln	+				P37804	P37804	Transgelin
	Serpinb1a					Z4YK03;Q9D154;Q5SV42;Q8VHP7	Z4YK03;Q9D154;Q5SV42	Leukocyte elastase inhibitor A;Leukocyte elastase inhibitor C
	Tm7sf2	+				Q71KT5;E0CYD6;E0CX74;E9Q4M8	Q71KT5;E0CYD6;E0CX74;E9Q4M8	Delta(14)-sterol reductase
	Tmem229a	+				B9EJI9	B9EJI9	Transmembrane protein 229A
+	Tnc	+				Q80YX1;Q80YX1-2;Q80YX1-3;Q80YX1-4;Q80YX1-5;Q80YX0	Q80YX1;Q80YX1-2;Q80YX1-3;Q80YX1-4;Q80YX1-5	Tenascin
	Tst	+				Q545S0;P52196	Q545S0;P52196	Sulfurtransferase;Thiosulfate sulfurtransferase
	Ttyh1	+				Q9D3A9-5;Q9D3A9;Q9D3A9-4	Q9D3A9-5;Q9D3A9;Q9D3A9-4	Protein tweety homolog 1
	Cspg5					Q71M36;Q71M36-2;Q71M36-3;Q71M36-4	Q71M36;Q71M36-2;Q71M36-3;Q71M36-4	Chondroitin sulfate proteoglycan 5
	Utrn	+				E9Q6R7	E9Q6R7
+	Yap1	+				G3UYA6;G3UY62;G3UYV4;P46938-2;P46938;G3UYW7	G3UYA6;G3UY62;G3UYV4;P46938-2;P46938;G3UYW7	Transcriptional coactivator YAP1
	Eml1					Q05BC3-2;Q05BC3;D6RII3;D3Z4J9;Q05BC3-3	Q05BC3-2;Q05BC3;D6RII3;D3Z4J9;Q05BC3-3	Echinoderm microtubule-associated protein-like 1
		+				Q8C3W1	Q8C3W1	Uncharacterized protein C1orf198 homolog
	Mp68					P56379	P56379	6.8 kDa mitochondrial proteolipid
		+				Q9CYS6;Q9CYS6-2	Q9CYS6;Q9CYS6-2	Uncharacterized protein C2orf72 homolog
+	Sorbs3					Q9R1Z8	Q9R1Z8	Vinexin
	Cdc42ep4					Q9JM96;A2A6Q2;A2A6Q3	Q9JM96;A2A6Q2	Cdc42 effector protein 4
	Tbc1d12					E9QQ68;Q6A039	E9QQ68;Q6A039	TBC1 domain family member 12
	Gabbr2					Q80T41	Q80T41	Gamma-aminobutyric acid type B receptor subunit 2
	Fdft1					P53798	P53798	Squalene synthase
	Cecr5					Q91WM2	Q91WM2	Cat eye syndrome critical region protein 5 homolog
	Slc39a12					Q5FWH7;Q5FWH7-2;A2AQ77	Q5FWH7;Q5FWH7-2	Zinc transporter ZIP12
	Raver2					B1ASP0;Q7TPD6	B1ASP0;Q7TPD6	Ribonucleoprotein PTB-binding 2
	Gldc					Q91W43	Q91W43	Glycine dehydrogenase (decarboxylating), mitochondrial
	Slc30a1					Q3UM63;Q60738	Q3UM63;Q60738	Zinc transporter 1
	Cald1					E9QA15	E9QA15
	Cald1					E9QA16;E9Q0M9;Q8VCQ8;S4R1T7;D3Z6I7;E9Q9F3;F6RGN9	E9QA16;E9Q0M9;Q8VCQ8;S4R1T7;D3Z6I7;E9Q9F3
	Apoe					Q3TXU4;P08226;A0A0K0K186;G3UWN5;E9Q327;G3UZM8	Q3TXU4;P08226;A0A0K0K186;G3UWN5	Apolipoprotein E
	Sh3pxd2b					A2AAY5	A2AAY5	SH3 and PX domain-containing protein 2B
	Cspg5					Q71M36;Q71M36-2;Q71M36-3;Q71M36-4	Q71M36;Q71M36-2;Q71M36-3;Q71M36-4	Chondroitin sulfate proteoglycan 5
	Vcam1					Q3UPN1;P29533;A0A0G2JFP9;Q544V4;P29533-2	Q3UPN1;P29533	Vascular cell adhesion protein 1
	Capn1					Q3TI07;O35350	Q3TI07;O35350	Calpain-1 catalytic subunit
	Kcnip3					Q3YAA9;A2AHT3;Q9QXT8;Q9QXT8-3	Q3YAA9;A2AHT3;Q9QXT8;Q9QXT8-3	Calsenilin
	Gys1					D3Z0Q6;Q9Z1E4	D3Z0Q6;Q9Z1E4	Glycogen [starch] synthase, muscle
	Wdr19					Q3UGF1-3;Q3UGF1;Q3UGF1-2	Q3UGF1-3;Q3UGF1;Q3UGF1-2	WD repeat-containing protein 19
	Vps13d					B1ART1;B1ART2;V9GX23;F6XI52	B1ART1;B1ART2;V9GX23;F6XI52
	Me1					P06801;Q3TQP6	P06801;Q3TQP6	NADP-dependent malic enzyme;Malic enzyme
	Sema6d					A2AW73;Q76KF0-3;Q76KF0-2;Q76KF0-4;Q76KF0-5;Q76KF0-6;Q76KF0	A2AW73;Q76KF0-3;Q76KF0-2;Q76KF0-4;Q76KF0-5;Q76KF0-6;Q76KF0	Semaphorin-6D
	Appl2					Q3TVI6;Q8K3G9;D3Z340;H3BL43;D6RFR7;H3BJX0	Q3TVI6;Q8K3G9	DCC-interacting protein 13-beta
	Atp1a2					Q6PIE5;Q3UHK5;D3YYN7	Q6PIE5;Q3UHK5;D3YYN7	Sodium/potassium-transporting ATPase subunit alpha-2
	Sec14l2					Q99J08	Q99J08	SEC14-like protein 2
	Acox1					Q9R0H0-2;Q9R0H0;A2A848	Q9R0H0-2;Q9R0H0;A2A848	Peroxisomal acyl-coenzyme A oxidase 1
	Ppp1r3d					A2AJW4	A2AJW4	Protein phosphatase 1 regulatory subunit
	Clu					Q549A5;Q06890;E9PUU2;E9PXG5;E9Q8Y5;E9Q9B8;E9Q2G2	Q549A5;Q06890;E9PUU2;E9PXG5;E9Q8Y5	Clusterin;Clusterin;Clusterin beta chain;Clusterin alpha chain
	Pygb					Q8CI94	Q8CI94	Glycogen phosphorylase, brain form
	Trim9					Q8C7M3;E9QLH4;Q8C7M3-5;Q8C7M3-2;E9Q524;Q8C7M3-6;Q8C7M3-4;Q8C7M3-3	Q8C7M3;E9QLH4;Q8C7M3-5;Q8C7M3-2;E9Q524;Q8C7M3-6;Q8C7M3-4;Q8C7M3-3	E3 ubiquitin-protein ligase TRIM9
	Mavs					Q8VCF0	Q8VCF0	Mitochondrial antiviral-signaling protein
	Myh14					Q6URW6-2;Q6URW6-3;K3W4R2;Q6URW6	Q6URW6-2;Q6URW6-3;K3W4R2;Q6URW6	Myosin-14
	Alpl					P09242;E9Q7P8;B1AXF5;B1AXF6	P09242;E9Q7P8	Alkaline phosphatase, tissue-nonspecific isozyme;Alkaline phosphatase
	Ak4					Q3U489;Q9WUR9;A2ARF6;F6TEU8;A2ARF5	Q3U489;Q9WUR9;A2ARF6	Adenylate kinase 4, mitochondrial
	Gpt2					Q8BGT5;D6RFQ8	Q8BGT5	Alanine aminotransferase 2
	Asrgl1					Q8C0M9	Q8C0M9	Isoaspartyl peptidase/L-asparaginase;Isoaspartyl peptidase/L-asparaginase alpha chain;Isoaspartyl peptidase/L-asparaginase beta chain
	Abcd2					Q61285;P48410	Q61285	ATP-binding cassette sub-family D member 2
	Arnt2					Q61324-2;Q61324	Q61324-2;Q61324	Aryl hydrocarbon receptor nuclear translocator 2
	Ppp1r1a					Q9ERT9	Q9ERT9	Protein phosphatase 1 regulatory subunit 1A
	Peak1					Q69Z38;A0A087WQ01	Q69Z38	Pseudopodium-enriched atypical kinase 1
	Sqle					Q3TQK8;P52019	Q3TQK8;P52019	Squalene monooxygenase
	Mettl7a1					Q8C6B0	Q8C6B0
	Ndrg2					Q9QYG0	Q9QYG0	Protein NDRG2
	Ndrg2					Q9QYG0-2	Q9QYG0-2	Protein NDRG2
	Cntfr					O88507;Q9D586;A2AMR7	O88507	Ciliary neurotrophic factor receptor subunit alpha
	Pon2					Q62086	Q62086	Serum paraoxonase/arylesterase 2
	Serpinh1					P19324	P19324	Serpin H1
	Myo6					E9Q175;E9Q3L1;E9PVU0;E9Q174;V9GXM4;V9GX76;Q64331	E9Q175;E9Q3L1;E9PVU0;E9Q174;V9GXM4;V9GX76;Q64331	Unconventional myosin-VI
	Crot					Q9DC50	Q9DC50	Peroxisomal carnitine O-octanoyltransferase
	Tom1l1					Q8BZR6;Q923U0;A6PWP3;Q923U0-3	Q8BZR6;Q923U0;A6PWP3;Q923U0-3	TOM1-like protein 1
	Rgs12					E9Q1K7;D3Z0G6;D3Z0G7;D3Z0G5;E9Q652;Q8CGE9;Q3TTW9;F6YRR2;F7B2U5;D3YXA5;A0A0J9YU30	E9Q1K7;D3Z0G6;D3Z0G7;D3Z0G5;E9Q652;Q8CGE9;Q3TTW9	Regulator of G-protein signaling 12
	Fars2					Q99M01	Q99M01	Phenylalanine--tRNA ligase, mitochondrial
	Amt					A2RSW6;Q8CFA2	A2RSW6;Q8CFA2	Aminomethyltransferase;Aminomethyltransferase, mitochondrial
	Mink1					G3X9G2;Q9JM52;Q9JM52-3;Q5SXG1;Q5SXG3;Q9JM52-2;F7AMS7;J3QM71;J3QP32	G3X9G2;Q9JM52;Q9JM52-3;Q5SXG1;Q5SXG3;Q9JM52-2;F7AMS7	Misshapen-like kinase 1
	Rgs7					A0A0A6YW36;O54829;Q45FE1;A0A0A6YVV6	A0A0A6YW36;O54829	Regulator of G-protein signaling 7
	Kcnn2					B4YDY0;P58390;P58391	B4YDY0;P58390;P58391	Small conductance calcium-activated potassium channel protein 2;Small conductance calcium-activated potassium channel protein 3
	Phyhipl					Q8BGT8;F7D3N3;F6U6Z2;Q8BGT8-2;E0CXW9	Q8BGT8;F7D3N3;F6U6Z2;Q8BGT8-2	Phytanoyl-CoA hydroxylase-interacting protein-like
	Itga6					Q61739;Q61739-2;F6VSK8	Q61739;Q61739-2;F6VSK8	Integrin alpha-6;Integrin alpha-6 heavy chain;Integrin alpha-6 light chain
	Abhd4					Q8C0M2;Q3U7M5;Q8VD66;A0A0G2JEC8;A0A0G2JFC7;A0A0G2JE28;A0A0G2JDM2	Q8C0M2;Q3U7M5;Q8VD66;A0A0G2JEC8;A0A0G2JFC7	Abhydrolase domain-containing protein 4
	Ptprz1					B9EKR1;A0A0J9YVD2;B2RXS8	B9EKR1;A0A0J9YVD2;B2RXS8	Receptor-type tyrosine-protein phosphatase zeta;Protein-tyrosine-phosphatase
	Fermt2					Q3TLE2;Q8CIB5;A6X940;A6X941	Q3TLE2;Q8CIB5	Fermitin family homolog 2
	Plekho2					Q8K124	Q8K124	Pleckstrin homology domain-containing family O member 2
	Add3					Q9QYB5-2;Q9QYB5	Q9QYB5-2;Q9QYB5	Gamma-adducin
+	Vim					P20152;Q5FWJ3;A0A0A6YWC8;A2AKJ2;P15331-3;CON__Q6ISB0;CON__Q9NSB2;B2RTB6;CON__P78386;CON__Q14533;CON__Q6NT21;CON__P78385;CON__Q61726;CON__O43790;E9Q1Y9;P97861;Q9ERE2;Q6IMF0;Q9Z2T6;Q99M73	P20152;Q5FWJ3;A0A0A6YWC8	Vimentin
	Pltp					Q3UFS5;P55065;A2A5K2;A2A5K3;A2A5K4	Q3UFS5;P55065;A2A5K2	Phospholipid transfer protein
	Snta1					A2AKD7;Q61234;Q542S9;Q61235	A2AKD7;Q61234	Alpha-1-syntrophin
	Dennd5a					Q6PAL8	Q6PAL8	DENN domain-containing protein 5A
	Dhrs4					Q99LB2	Q99LB2	Dehydrogenase/reductase SDR family member 4
+	Ezr					Q4KML7;P26040	Q4KML7;P26040	Ezrin
	Slc13a3					A2A4U9;Q3UUJ6;Q91Y63	A2A4U9;Q3UUJ6;Q91Y63	Solute carrier family 13 member 3
	Ptprg					F8VQD7;Q05909;D6RD11;D3Z2S6;E9Q6E7	F8VQD7;Q05909;D6RD11	Protein-tyrosine-phosphatase;Receptor-type tyrosine-protein phosphatase gamma
	Irs1					Q543V3;P35569	Q543V3;P35569	Insulin receptor substrate 1
	Capns1					D3YW48;O88456;Q9D7J7	D3YW48;O88456	Calpain small subunit 1
	Adcy2					Q3V1Q3;Q80TL1;Q91WF3	Q3V1Q3;Q80TL1	Adenylate cyclase type 2
	Slc20a2					Q80UP8	Q80UP8	Sodium-dependent phosphate transporter 2
	2610301B20Rik					B1AV75;Q3UJP5	B1AV75;Q3UJP5	Protein C8orf37 homolog
	Zhx3					Q3UPQ8;Q8C0Q2;F6V503;H3BIX6	Q3UPQ8;Q8C0Q2	Zinc fingers and homeoboxes protein 3
+	Hmgcs1					Q8JZK9	Q8JZK9	Hydroxymethylglutaryl-CoA synthase, cytoplasmic
	Rftn2					Q8CHX7;Q8CHX7-2;M0QWQ1	Q8CHX7;Q8CHX7-2	Raftlin-2
	Jam2					Q9JI59;Q9CWD9	Q9JI59	Junctional adhesion molecule B
	Echdc1					Q9D9V3;Q9D9V3-2;E0CXS3	Q9D9V3;Q9D9V3-2;E0CXS3	Ethylmalonyl-CoA decarboxylase
	Gstk1					Q9DCM2;A0A0N4SVE5	Q9DCM2;A0A0N4SVE5	Glutathione S-transferase kappa 1
	Fads2					Q9Z0R9	Q9Z0R9	Fatty acid desaturase 2
	Reln					Q60841-3;Q60841-2;Q60841	Q60841-3;Q60841-2;Q60841	Reelin
	Tpm3					D3Z6I8;D3YVR0	D3Z6I8
	Tpm3					Q8K0Z5;E9Q5J9	Q8K0Z5;E9Q5J9
	Tpm3					E9Q7Q3	E9Q7Q3
	Dip2a					F8WI56;D3Z7D3;Q8BWT5;F7DDW0	F8WI56;D3Z7D3;Q8BWT5	Disco-interacting protein 2 homolog A
	Wipf2					Q6PEV3;D3Z0K7	Q6PEV3;D3Z0K7	WAS/WASL-interacting protein family member 2
	Csdc2					Q91YQ3	Q91YQ3	Cold shock domain-containing protein C2
	Crym					Q3UPX0;O54983	Q3UPX0;O54983	Ketimine reductase mu-crystallin
	Dlg1					E9Q9H0;H7BWY4;Q811D0;Q811D0-2;Q811D0-3;S4R2T8	E9Q9H0;H7BWY4;Q811D0;Q811D0-2;Q811D0-3	Disks large homolog 1
	Dlg1					D3Z3B8;F6UDT8	D3Z3B8
	Myh11					E9QPE7;O08638-2;O08638	E9QPE7;O08638-2;O08638	Myosin-11
	Tjp2					Q9Z0U1	Q9Z0U1	Tight junction protein ZO-2
	Kbtbd11					Q8BNW9	Q8BNW9	Kelch repeat and BTB domain-containing protein 11
	Dennd4c					A6H8H2-2;A6H8H2;E9Q449	A6H8H2-2;A6H8H2;E9Q449	DENN domain-containing protein 4C
	Gucy1b3					O54865;Q80YP4	O54865;Q80YP4	Guanylate cyclase soluble subunit beta-1
	Spire1					D3YTL8;Q52KF3;Q52KF3-2;Q52KF3-3;D3Z495	D3YTL8;Q52KF3;Q52KF3-2;Q52KF3-3;D3Z495	Protein spire homolog 1
	Lmtk2					Q3TYD6	Q3TYD6	Serine/threonine-protein kinase LMTK2
	Mboat2					Q8R3I2-3;Q8R3I2-2;Q8R3I2	Q8R3I2-3;Q8R3I2-2;Q8R3I2	Lysophospholipid acyltransferase 2
	Ctnnd2					E9QKH8;O35927;O35927-2	E9QKH8;O35927;O35927-2	Catenin delta-2
	Cpt1a					Q7TQD5;P97742	Q7TQD5;P97742	Carnitine O-palmitoyltransferase 1, liver isoform
	Hmgcs2					P54869	P54869	Hydroxymethylglutaryl-CoA synthase, mitochondrial
	Acot1					O55137;Q9QYR7-2;Q9QYR7;Q14DI6;Q32Q92-2;Q32Q92;Q6Q2Z6;Q8BWN8;Q91YQ6	O55137	Acyl-coenzyme A thioesterase 1
	Traf3					Q3UHJ1;Q60803;D3Z343	Q3UHJ1;Q60803	TNF receptor-associated factor 3
	Dhrs1					Q99L04	Q99L04	Dehydrogenase/reductase SDR family member 1
	Vtn					P29788	P29788	Vitronectin
	Dctn1					E9Q3M3;O08788;E9Q586;O08788-2;D3YX34;D3YYG9;D3Z2M9	E9Q3M3;O08788;E9Q586;O08788-2;D3YX34	Dynactin subunit 1
	Pdzd11					Q9CZG9	Q9CZG9	PDZ domain-containing protein 11
	Rcn2					Q8BP92;D6RHL9	Q8BP92	Reticulocalbin-2
	Kcnd3					Q9Z0V1;Q9Z0V1-2;Q9Z0V1-3	Q9Z0V1;Q9Z0V1-2;Q9Z0V1-3	Potassium voltage-gated channel subfamily D member 3
	Oat					Q3TG75;P29758	Q3TG75;P29758	Ornithine aminotransferase, mitochondrial
	Agpat3					Q9D517;D3YUW0;D3Z1M6	Q9D517	1-acyl-sn-glycerol-3-phosphate acyltransferase gamma
	Pla2g7					Q60963;E9Q330;E9Q6J0	Q60963	Platelet-activating factor acetylhydrolase
	Ankrd40					Q5SUE8-2;Q5SUE8-3;Q5SUE8	Q5SUE8-2;Q5SUE8-3;Q5SUE8	Ankyrin repeat domain-containing protein 40
	Abat					P61922;P61922-2;Q3TUE8;F7C9G3;F6RN86	P61922;P61922-2	4-aminobutyrate aminotransferase, mitochondrial
	Tmem176b					Q9R1Q6	Q9R1Q6	Transmembrane protein 176B
	S100a16					Q9D708;D3Z2Y6	Q9D708;D3Z2Y6
	Ptprf					A2A8L5;F6S1X8	A2A8L5;F6S1X8	Receptor-type tyrosine-protein phosphatase F
	Ptprf					F6Y3V0	F6Y3V0
	Ppp2r2b					Q6ZWR4-3;Q6ZWR4;Q6ZWR4-2	Q6ZWR4-3;Q6ZWR4;Q6ZWR4-2	Serine/threonine-protein phosphatase 2A 55 kDa regulatory subunit B beta isoform
	Psd2					Q6P1I6-2;Q6P1I6;Q6P1I6-3;H3BK80	Q6P1I6-2;Q6P1I6;Q6P1I6-3;H3BK80	PH and SEC7 domain-containing protein 2
	Hspa2					P17156;REV__S4R2C6;REV__S4R2A8;REV__F6RL59;REV__F6RCJ3;REV__F6YKN8	P17156	Heat shock-related 70 kDa protein 2
	Dag1					Q544G5;Q62165	Q544G5;Q62165	Dystroglycan;Alpha-dystroglycan;Beta-dystroglycan
	Nrcam					Q810U4-2	Q810U4-2	Neuronal cell adhesion molecule
	Nrcam					Q810U4-5	Q810U4-5	Neuronal cell adhesion molecule
	Nrcam					Q810U4-3;Q810U4;Q810U4-4	Q810U4-3;Q810U4	Neuronal cell adhesion molecule
	Pid1					Q3UBG2-2;Q3UBG2;H3BJG6;H3BKK5;H3BJT8;H3BJF2	Q3UBG2-2;Q3UBG2	PTB-containing, cubilin and LRP1-interacting protein
	Lingo1					A9DA50;Q9D1T0	A9DA50;Q9D1T0	Leucine-rich repeat and immunoglobulin-like domain-containing nogo receptor-interacting protein 1
	Plxnc1					Q9QZC2	Q9QZC2	Plexin-C1
	Kctd5					Q8VC57	Q8VC57	BTB/POZ domain-containing protein KCTD5
	Crip2					Q9DCT8;Q4FJU3;A0A0G2JF37	Q9DCT8;Q4FJU3;A0A0G2JF37	Cysteine-rich protein 2
	Impa2					Q3U3B7;Q91UZ5	Q3U3B7;Q91UZ5	Inositol monophosphatase 2
	Il6st					V9GXT4;V9GXA2;V9GX00;Q00560	V9GXT4;V9GXA2;V9GX00;Q00560	Interleukin-6 receptor subunit beta
	Slitrk2					Q14DT0;Q810C0	Q14DT0;Q810C0	SLIT and NTRK-like protein 2
	Agfg2					Q3TBU7;Q3U2K8;Q80WC7-2;Q80WC7	Q3TBU7;Q3U2K8;Q80WC7-2;Q80WC7	Arf-GAP domain and FG repeat-containing protein 2
	Hnrnpc					Q9Z204-2;Q9Z204-4;Q9Z204-3;Q9Z204;Q9Z204-5	Q9Z204-2;Q9Z204-4;Q9Z204-3;Q9Z204;Q9Z204-5	Heterogeneous nuclear ribonucleoproteins C1/C2
	Hmgn1					D3Z607;P18608	D3Z607;P18608	Non-histone chromosomal protein HMG-14
	Parva					Q3UF75	Q3UF75
	Srgap1					D3YZW1;Q91Z69	D3YZW1;Q91Z69	SLIT-ROBO Rho GTPase-activating protein 1
	Aldh6a1					Q9EQ20	Q9EQ20	Methylmalonate-semialdehyde dehydrogenase [acylating], mitochondrial
	Trak1					Q6PD31-2;Q6PD31;G3UYW9;Q6P9N8	Q6PD31-2;Q6PD31	Trafficking kinesin-binding protein 1
	Them4					Q3UUI3	Q3UUI3	Acyl-coenzyme A thioesterase THEM4
	Jak1					B1ASP2;P52332	B1ASP2;P52332	Tyrosine-protein kinase;Tyrosine-protein kinase JAK1
	S1pr1					O08530	O08530	Sphingosine 1-phosphate receptor 1
	Arhgap32					Q811P8;Q811P8-2;S4R2G6;S4R2C0	Q811P8;Q811P8-2	Rho GTPase-activating protein 32
	Cbr3					Q8K354	Q8K354	Carbonyl reductase [NADPH] 3
	Acss2					A2AQN5;A2AQN4;Q9QXG4;D6RHA7;F7CU63	A2AQN5;A2AQN4;Q9QXG4	Acetyl-coenzyme A synthetase, cytoplasmic
+	Sparc					Q5NCU4;Q5NCU5;P07214;Q5NCU3	Q5NCU4;Q5NCU5;P07214	SPARC
	Tsc22d4					Q9EQN3;Q3U1U6	Q9EQN3	TSC22 domain family protein 4
	Zfyve21					Q8VCM3	Q8VCM3	Zinc finger FYVE domain-containing protein 21
	Acss1					Q569W4;Q99NB1	Q569W4;Q99NB1	Acetyl-coenzyme A synthetase;Acetyl-coenzyme A synthetase 2-like, mitochondrial
	Ivd					Q9JHI5	Q9JHI5	Isovaleryl-CoA dehydrogenase, mitochondrial
	Chka					F7AYX1;Q5J2U5;O54804-2;O54804	F7AYX1;Q5J2U5;O54804-2;O54804	Choline kinase alpha
+	Pdlim1					O70400;S4R1V0	O70400;S4R1V0	PDZ and LIM domain protein 1
	Smpd2					O70572	O70572	Sphingomyelin phosphodiesterase 2
	Aldh1a2					Q62148	Q62148	Retinal dehydrogenase 2
	Acadl					P51174	P51174	Long-chain specific acyl-CoA dehydrogenase, mitochondrial
	Adcy8					P97490	P97490	Adenylate cyclase type 8
	Ampd3					O08739;F6XQD0;D3Z4N3;D3YU73;A0A0G2JFD4;Q3V1D3	O08739	AMP deaminase 3
	Yes1					Q04736;Q3TJI7;A0A0J9YUV2	Q04736;Q3TJI7	Tyrosine-protein kinase Yes;Non-specific protein-tyrosine kinase
+	Cnn3					Q9DAW9;A0A0G2JDV8;A0A0G2JFI6;A0A0G2JFC8;A0A0G2JFG3;D3Z7R6;Q08091-2	Q9DAW9;A0A0G2JDV8;A0A0G2JFI6	Calponin-3
	Acyp2					P56375	P56375	Acylphosphatase-2
	Shroom2					A7TU71;A2ALU4;A2ALU4-2;Q1W617-2;Q1W617	A7TU71;A2ALU4;A2ALU4-2	Protein Shroom2
	Msi1					A0A0J9YTX9;Q61474;A0A0J9YU67;F8WJA5;Q61474-2	A0A0J9YTX9;Q61474;A0A0J9YU67;F8WJA5;Q61474-2	RNA-binding protein Musashi homolog 1
	Mmab					Q9D273-2;Q9D273;D3Z1G7	Q9D273-2;Q9D273;D3Z1G7	Cob(I)yrinic acid a,c-diamide adenosyltransferase, mitochondrial
	Ahcyl1					Q80SW1;D3Z2Q0;F7ATQ6	Q80SW1	Putative adenosylhomocysteinase 2
	Cpe					Q543R4;Q00493	Q543R4;Q00493	Carboxypeptidase E
	Pdlim5					Q8CI51;D9J2Z9;D9J300;D9J301;D9J302;A0A0G2JGZ5;A0A0G2JEJ0;Q8CI51-2;Q9CRA2;F8WJI6;E9Q8P5;Q8CI51-3	Q8CI51;D9J2Z9;D9J300;D9J301;D9J302;A0A0G2JGZ5;A0A0G2JEJ0;Q8CI51-2	PDZ and LIM domain protein 5
	Pdlim5					Q8CI51;D9J2Z9;D9J300;D9J301;D9J302;A0A0G2JGZ5;A0A0G2JEJ0;Q8CI51-2;Q9CRA2;F8WJI6;E9Q8P5;Q8CI51-3	Q8CI51;D9J2Z9;D9J300;D9J301;D9J302;A0A0G2JGZ5;A0A0G2JEJ0;Q8CI51-2	PDZ and LIM domain protein 5
	Phlpp1					Q8CHE4;Q8CHE4-2	Q8CHE4;Q8CHE4-2	PH domain leucine-rich repeat-containing protein phosphatase 1
	Glud1					P26443;F7CFA5	P26443	Glutamate dehydrogenase 1, mitochondrial
	Wasf3					Q8VHI6	Q8VHI6	Wiskott-Aldrich syndrome protein family member 3
	Dock7					E9PX48;A2A9M5;Q8R1A4-2;Q8R1A4;A2A9M4;E9QPN7;Q8VDR9;Q8VDR9-2;Q8C147;A2AW79;F6ZJ55;Q8VDR9-3	E9PX48;A2A9M5;Q8R1A4-2;Q8R1A4	Dedicator of cytokinesis protein 7
	Dock7					E9PX48;A2A9M5;Q8R1A4-2;Q8R1A4;A2A9M4;E9QPN7;Q8VDR9;Q8VDR9-2;Q8C147;A2AW79;F6ZJ55;Q8VDR9-3	E9PX48;A2A9M5;Q8R1A4-2;Q8R1A4	Dedicator of cytokinesis protein 7
	Gcsh					Q91WK5	Q91WK5	Glycine cleavage system H protein, mitochondrial
+	Romo1					P60603	P60603	Reactive oxygen species modulator 1
	Arhgef12					Q8R4H2;F8VQN6	Q8R4H2;F8VQN6	Rho guanine nucleotide exchange factor 12
	Ephb3					P54754	P54754	Ephrin type-B receptor 3
	Agl					F8VPN4;A0A0G2JGI9;F6XXE6;F7CSZ6;E0CYU6;E0CX86	F8VPN4;A0A0G2JGI9;F6XXE6
	Pard3					Q4JJC0;E0CXR8;G3XA13;F6S7Z1;B7ZNY3;E0CXL4;E0CY24;E0CZ83;E0CZE2;F6TSJ9;E0CX45;F6UGU7;E9PYJ2;A5D6P2;Q99NH2-5;Q99NH2-2;Q99NH2-4;Q99NH2-3;Q99NH2	Q4JJC0;E0CXR8;G3XA13;F6S7Z1;B7ZNY3;E0CXL4;E0CY24;E0CZ83;E0CZE2;F6TSJ9;E0CX45;F6UGU7;E9PYJ2;A5D6P2;Q99NH2-5;Q99NH2-2;Q99NH2-4;Q99NH2-3;Q99NH2	Partitioning defective 3 homolog
	Cd9					P40240	P40240	CD9 antigen
	Rgs20					Q8C5J7;E9Q720;Q9QZB1;D3Z4Z8	Q8C5J7;E9Q720;Q9QZB1	Regulator of G-protein signaling 20
	Ddt					Q3UNI8;O35215;G3UYJ7;G3UZN1	Q3UNI8;O35215;G3UYJ7	D-dopachrome decarboxylase
	Tpm1					G5E8R0;E9Q455	G5E8R0;E9Q455
	Tpm1					G5E8R0;E9Q455	G5E8R0;E9Q455
	Tpm1					G5E8R0;E9Q455	G5E8R0;E9Q455
	Tpm1					P58771;Q8BSH3	P58771;Q8BSH3	Tropomyosin alpha-1 chain
	Tpm1					P58771;Q8BSH3	P58771;Q8BSH3	Tropomyosin alpha-1 chain
	Tpm1					P58771;Q8BSH3	P58771;Q8BSH3	Tropomyosin alpha-1 chain
+	Tpm1					E9Q452;E9Q454	E9Q452;E9Q454
+	Tpm1					E9Q452;E9Q454	E9Q452;E9Q454
+	Tpm1					E9Q452;E9Q454	E9Q452;E9Q454
	Tpm1					F8WID5;B7ZNL3	F8WID5;B7ZNL3
	Tpm1					F8WID5;B7ZNL3	F8WID5;B7ZNL3
	Tpm1					F8WID5;B7ZNL3	F8WID5;B7ZNL3
	Ncam1					A0A0A6YY47;P13595-2;E9Q589;P13595-3;A0A0A6YWU2;P13595-4	A0A0A6YY47;P13595-2;E9Q589;P13595-3;A0A0A6YWU2;P13595-4	Neural cell adhesion molecule 1
	Ncam1					A0A0A6YY47;P13595-2;E9Q589;P13595-3;A0A0A6YWU2;P13595-4	A0A0A6YY47;P13595-2;E9Q589;P13595-3;A0A0A6YWU2;P13595-4	Neural cell adhesion molecule 1
	Ncam1					A0A0A6YY91	A0A0A6YY91
	Ncam1					A0A0A6YY91	A0A0A6YY91
	Ncam1					E9QB01	E9QB01
	Ncam1					E9QB01	E9QB01
	Ncam1					P13595	P13595	Neural cell adhesion molecule 1
	Ncam1					P13595	P13595	Neural cell adhesion molecule 1
	Actr3b					Q641P0;Q641P0-2	Q641P0;Q641P0-2	Actin-related protein 3B
	Cap2					Q9CYT6;D3YTR7	Q9CYT6;D3YTR7	Adenylyl cyclase-associated protein 2;Adenylyl cyclase-associated protein
	Decr1					Q4FJK0;Q9CQ62	Q4FJK0;Q9CQ62	2,4-dienoyl-CoA reductase, mitochondrial
	Uqcrh					P99028;Q9D2Q7	P99028	Cytochrome b-c1 complex subunit 6, mitochondrial
+	Prdx6					Q6GT24;O08709;D3Z0Y2;Q8BG37;A0A0A6YXQ7	Q6GT24;O08709;D3Z0Y2	Peroxiredoxin-6
	Aldh7a1					Q9DBF1-2;Q9DBF1;G3UYR8;G3UY72;E9Q1H3;E9Q1G1	Q9DBF1-2;Q9DBF1;G3UYR8	Alpha-aminoadipic semialdehyde dehydrogenase
	Htra1					Q9R118	Q9R118	Serine protease HTRA1
	Fam114a1					Q9D281	Q9D281	Protein Noxp20
	Tacc1					F8VQ95;Q6Y685;Q6Y685-2	F8VQ95;Q6Y685;Q6Y685-2	Transforming acidic coiled-coil-containing protein 1
	Nrbp2					Q91V36	Q91V36	Nuclear receptor-binding protein 2
	Ptpn9					Q2M4G8;O35239	Q2M4G8;O35239	Protein-tyrosine-phosphatase;Tyrosine-protein phosphatase non-receptor type 9
	Hadh					Q61425	Q61425	Hydroxyacyl-coenzyme A dehydrogenase, mitochondrial
	Tbc1d10a					Q5SPX8;P58802	Q5SPX8;P58802	TBC1 domain family member 10A
	Pfkm					P47857;P47857-2;P47857-3	P47857;P47857-2;P47857-3	ATP-dependent 6-phosphofructokinase, muscle type
	Sorbs1					E9QNA7;Q62417-2;Q62417-7	E9QNA7;Q62417-2;Q62417-7	Sorbin and SH3 domain-containing protein 1
	Sorbs1					E9QNA7;Q62417-2;Q62417-7	E9QNA7;Q62417-2;Q62417-7	Sorbin and SH3 domain-containing protein 1
	Sorbs1					Q62417	Q62417	Sorbin and SH3 domain-containing protein 1
	Sorbs1					Q62417	Q62417	Sorbin and SH3 domain-containing protein 1
	Tns1					A0A087WRU0;A0A087WQ94;A0A087WQM0;A0A087WQS0;E9Q0S6;Q9DBT6	A0A087WRU0;A0A087WQ94;A0A087WQM0;A0A087WQS0;E9Q0S6;Q9DBT6
	Itih5					Q8BJD1	Q8BJD1	Inter-alpha-trypsin inhibitor heavy chain H5
	Cuedc1					F2Z3X3;Q8R3V6	F2Z3X3;Q8R3V6	CUE domain-containing protein 1
	Becn1					O88597;E9PYD6;F7CVL9;F7C090;E9PX06;E9QAM0;F7DB15	O88597;E9PYD6	Beclin-1
	Soat1					Q61263;A0A087WNN8	Q61263;A0A087WNN8	Sterol O-acyltransferase 1
	Acadvl					B1AR28;P50544	B1AR28;P50544	Very long-chain specific acyl-CoA dehydrogenase, mitochondrial
	Grid2					Q61625;E0CZG1	Q61625;E0CZG1	Glutamate receptor ionotropic, delta-2
	Acaa2					Q8BWT1	Q8BWT1	3-ketoacyl-CoA thiolase, mitochondrial
	Hrsp12					P52760	P52760	Ribonuclease UK114
	Gcdh					Q60759;A0A0A0MQ68;D3Z4I2	Q60759;A0A0A0MQ68	Glutaryl-CoA dehydrogenase, mitochondrial
	Ctnnbip1					Q9JJN6	Q9JJN6	Beta-catenin-interacting protein 1
	Fabp7					P51880;E9Q0H6	P51880;E9Q0H6	Fatty acid-binding protein, brain
	Eci2					Q3TCD4;Q9WUR2-2;Q9WUR2;E9PYC6;E9Q858;E9PUY9;E9PYA9;E9PVM6;E9Q7A8;E9PY42;Q78JN3	Q3TCD4;Q9WUR2-2;Q9WUR2;E9PYC6;E9Q858;E9PUY9;E9PYA9;E9PVM6;E9Q7A8	Enoyl-CoA delta isomerase 2, mitochondrial
	Synm					Q70IV5;Q70IV5-2;Q70IV5-3	Q70IV5;Q70IV5-2	Synemin
	Abcd3					P55096;A0A0G2JDI9;A0A0G2JGA4	P55096;A0A0G2JDI9	ATP-binding cassette sub-family D member 3
	Ntrk3					A0A0A6YWF9;A0A0A6YWL7;Q6VNS1;Q6VNS1-2;Q6VNS1-3	A0A0A6YWF9;A0A0A6YWL7;Q6VNS1	Tyrosine-protein kinase receptor;NT-3 growth factor receptor
	Macf1					F7ACR9	F7ACR9
	Macf1					F7ACR9	F7ACR9
	Macf1					F7ACR9	F7ACR9
	Macf1					B1ARU4;E9PVY8;E9QA63;A0A0A0MQA6;Q9QXZ0;Q9QXZ0-2;Q9QXZ0-3;E9QNP1;Q9QXZ0-4;F6XCT0;F6SHS0;B1AVY7	B1ARU4;E9PVY8;E9QA63;A0A0A0MQA6;Q9QXZ0;Q9QXZ0-2;Q9QXZ0-3;E9QNP1;Q9QXZ0-4	Microtubule-actin cross-linking factor 1
	Macf1					B1ARU4;E9PVY8;E9QA63;A0A0A0MQA6;Q9QXZ0;Q9QXZ0-2;Q9QXZ0-3;E9QNP1;Q9QXZ0-4;F6XCT0;F6SHS0;B1AVY7	B1ARU4;E9PVY8;E9QA63;A0A0A0MQA6;Q9QXZ0;Q9QXZ0-2;Q9QXZ0-3;E9QNP1;Q9QXZ0-4	Microtubule-actin cross-linking factor 1
	Macf1					B1ARU4;E9PVY8;E9QA63;A0A0A0MQA6;Q9QXZ0;Q9QXZ0-2;Q9QXZ0-3;E9QNP1;Q9QXZ0-4;F6XCT0;F6SHS0;B1AVY7	B1ARU4;E9PVY8;E9QA63;A0A0A0MQA6;Q9QXZ0;Q9QXZ0-2;Q9QXZ0-3;E9QNP1;Q9QXZ0-4	Microtubule-actin cross-linking factor 1
	Trpm3					Q5F4T0;Q5F4S9;B2RUS0;Q5F4S8;E9PUC8;D3Z539;A2AI57;Q923J1;Q8CIR4	Q5F4T0;Q5F4S9;B2RUS0;Q5F4S8
	Impact					O55091	O55091	Protein IMPACT
	Fam213a					Q3U125;Q9CYH2;D3Z252;D3YYG8;D3Z398;D3Z0A8;D3YWL4;D3Z143	Q3U125;Q9CYH2;D3Z252;D3YYG8;D3Z398	Redox-regulatory protein FAM213A
	Gabbr1					Q9WV18;Q9WV18-2;G3UZ52;Q3TWR2	Q9WV18;Q9WV18-2	Gamma-aminobutyric acid type B receptor subunit 1
	Mgll					E9Q3B9;D3YYS6;O35678;Q3UFN1;O35678-2;A0A0N4SUZ2	E9Q3B9;D3YYS6;O35678;Q3UFN1	Monoglyceride lipase
	Aldh4a1					Q8CHT0	Q8CHT0	Delta-1-pyrroline-5-carboxylate dehydrogenase, mitochondrial
	Dapk1					Q80YE7-2;Q80YE7	Q80YE7-2;Q80YE7	Death-associated protein kinase 1
	Tnks1bp1					P58871;Z4YJL4	P58871;Z4YJL4	182 kDa tankyrase-1-binding protein
	Lpcat3					Q91V01;A0A0N4SUM3;D6RGA3	Q91V01;A0A0N4SUM3;D6RGA3	Lysophospholipid acyltransferase 5
	Itgb8					Q0VBD0	Q0VBD0	Integrin beta
	Marcksl1					P28667	P28667	MARCKS-related protein
	Pcdh10					Q925I8;E9PX28;E9PXQ7;Q6P0A6;Q8VHR0	Q925I8;E9PX28;E9PXQ7;Q6P0A6
	Vcl					Q64727	Q64727	Vinculin
	Mpp6					Q9JLB0-2;Q9JLB0;E9PWC5	Q9JLB0-2;Q9JLB0	MAGUK p55 subfamily member 6
	Itpr2					Q9Z329-3;Q9Z329;Q9Z329-2;B2KF89	Q9Z329-3;Q9Z329;Q9Z329-2	Inositol 1,4,5-trisphosphate receptor type 2
	Rap1gap					A2ALS5;A2ALS5-3;A2ALS5-2;A2ALS4;A2ALS5-4;A2ALS7;A2ALS3;A2ALS2	A2ALS5;A2ALS5-3;A2ALS5-2;A2ALS4;A2ALS5-4;A2ALS7	Rap1 GTPase-activating protein 1
	Ppfia1					B2RXQ2;B2RXW8;S4R1D4	B2RXQ2;B2RXW8
	Higd1a					Q1XG81;Q9JLR9	Q1XG81;Q9JLR9	HIG1 domain family member 1A, mitochondrial
	Osbpl1a					Q3V156;Q91XL9-2;Q91XL9;Q91XL9-3;D3Z7I9;D3YZ66	Q3V156;Q91XL9-2;Q91XL9;Q91XL9-3	Oxysterol-binding protein;Oxysterol-binding protein-related protein 1
	Bai3					Q80ZF8;Q68FL1;Q8BJ13	Q80ZF8;Q68FL1;Q8BJ13	Brain-specific angiogenesis inhibitor 3
	Ephx1					D3Z4M3;E9PWK1;Q9D379	D3Z4M3;E9PWK1;Q9D379	Epoxide hydrolase 1
	Slc25a20					Q9Z2Z6	Q9Z2Z6	Mitochondrial carnitine/acylcarnitine carrier protein
	Nadk2					Z4YK42;Q8C5H8-2;Q8C5H8-4;Q8C5H8-3;Q8C5H8	Z4YK42;Q8C5H8-2;Q8C5H8-4;Q8C5H8-3;Q8C5H8	NAD kinase 2, mitochondrial
	Cat					P24270;A2AL20	P24270	Catalase
	Ddah1					Q9CWS0;D3YU15	Q9CWS0;D3YU15	N(G),N(G)-dimethylarginine dimethylaminohydrolase 1
	Hdhd2					Q3UGR5;Q3UGR5-2;D3YZI3;D3YUN7	Q3UGR5;Q3UGR5-2;D3YZI3	Haloacid dehalogenase-like hydrolase domain-containing protein 2
	Rlbp1					Q544Y3;Q9Z275	Q544Y3;Q9Z275	Retinaldehyde-binding protein 1
	Phgdh					Q61753;F6ZSB7	Q61753	D-3-phosphoglycerate dehydrogenase
	Mcee					Q9D1I5	Q9D1I5	Methylmalonyl-CoA epimerase, mitochondrial
	Ccdc88c					Q6VGS5;Q6VGS5-2	Q6VGS5;Q6VGS5-2	Protein Daple
	Ccbl2					Q71RI9-2;Q71RI9;A0A0G2JGE1;D6RJ70	Q71RI9-2;Q71RI9;A0A0G2JGE1	Kynurenine--oxoglutarate transaminase 3
	Syt11					Q9R0N3;S4R1M8;D3YWW9	Q9R0N3;S4R1M8	Synaptotagmin-11
	Abcc3		+			J3QML2;B2RX12-3;B2RX12-2;B2RX12	J3QML2;B2RX12-3;B2RX12-2;B2RX12	Canalicular multispecific organic anion transporter 2
	Lclat1					Q3UN02;B0V2Q7;B0V2Q9	Q3UN02;B0V2Q7	Lysocardiolipin acyltransferase 1
	Lss					Q8BLN5	Q8BLN5	Lanosterol synthase
	Lama4					P97927	P97927	Laminin subunit alpha-4
	Bpgm					P15327;D3Z223;D3YUE8;D3YYH3	P15327;D3Z223;D3YUE8	Bisphosphoglycerate mutase;Phosphoglycerate mutase
	Fabp5					Q497I3;Q05816;REV__Q6ZWY9;REV__Q64525;REV__Q64524;REV__Q64478;REV__P10854;REV__B2RTK3	Q497I3;Q05816	Fatty acid-binding protein, epidermal
	Cast					Q8CE80;P51125-3;P51125-2;P51125-6;P51125;P51125-7;P51125-5;P51125-4	Q8CE80;P51125-3;P51125-2;P51125-6;P51125;P51125-7;P51125-5;P51125-4	Calpastatin
	Immt					E9PVS5	E9PVS5
	Immt					Q8CAQ8-3	Q8CAQ8-3	MICOS complex subunit Mic60
	Immt					Q8CAQ8-2;E9Q800;E9QAY6;Q8CAQ8-4	Q8CAQ8-2;E9Q800;E9QAY6	MICOS complex subunit Mic60
	Immt					Q8CAQ8-5;Q8CAQ8	Q8CAQ8-5;Q8CAQ8	MICOS complex subunit Mic60
	Csrp1					Q4FJX4;P97315	Q4FJX4;P97315	Cysteine and glycine-rich protein 1
	Afap1			+		Q80YS6;E9Q8X9;Q8BZI0-2	Q80YS6;E9Q8X9	Actin filament-associated protein 1
	Kif1b					A2AH75;Q60575-3;E9Q9B0;O35071	A2AH75;Q60575-3	Kinesin-like protein;Kinesin-like protein KIF1B
	Kif1b					Q60575;Q60575-2;F6XNB6	Q60575;Q60575-2	Kinesin-like protein KIF1B
	Ahcyl2					F8WGT1;F8WI65;Q68FL4-2;H3BKT5;D3YYM7;H3BL31;D3YX97;A0A0N4SUY4;E9PX77	F8WGT1;F8WI65;Q68FL4-2;H3BKT5	Adenosylhomocysteinase;Putative adenosylhomocysteinase 3
	Ahcyl2					Q68FL4	Q68FL4	Putative adenosylhomocysteinase 3
	Abtb2				+	Q3T9J9;Q7TQI7	Q3T9J9;Q7TQI7	Ankyrin repeat and BTB/POZ domain-containing protein 2
	Agrn					M0QWP1	M0QWP1
	Agrn					M0QWP1	M0QWP1
	Agrn					A2ASQ1;Z4YK85;A2ASQ1-3;A2ASQ1-2;Z4YJS5	A2ASQ1;Z4YK85;A2ASQ1-3;A2ASQ1-2;Z4YJS5	Agrin;Agrin N-terminal 110 kDa subunit;Agrin C-terminal 110 kDa subunit;Agrin C-terminal 90 kDa fragment;Agrin C-terminal 22 kDa fragment
	Agrn					A2ASQ1;Z4YK85;A2ASQ1-3;A2ASQ1-2;Z4YJS5	A2ASQ1;Z4YK85;A2ASQ1-3;A2ASQ1-2;Z4YJS5	Agrin;Agrin N-terminal 110 kDa subunit;Agrin C-terminal 110 kDa subunit;Agrin C-terminal 90 kDa fragment;Agrin C-terminal 22 kDa fragment
	Lrrc8a					Q80WG5	Q80WG5	Volume-regulated anion channel subunit LRRC8A
	Vwa8					Q8CC88;Q8CC88-2;Q8CC88-3	Q8CC88;Q8CC88-2	von Willebrand factor A domain-containing protein 8
	Prex2					Q3LAC4;Q3LAC4-2	Q3LAC4;Q3LAC4-2	Phosphatidylinositol 3,4,5-trisphosphate-dependent Rac exchanger 2 protein
	Dagla					Q6WQJ1	Q6WQJ1	Sn1-specific diacylglycerol lipase alpha
	Gnb4					P29387;A0A0A6YVN9;V9GWY1	P29387	Guanine nucleotide-binding protein subunit beta-4
	Luzp2					Q8BGY3	Q8BGY3	Leucine zipper protein 2
	Oxa1l					Q8BGA9	Q8BGA9	Mitochondrial inner membrane protein OXA1L
	Slc6a17					Q8BJI1;E9Q4S9	Q8BJI1	Sodium-dependent neutral amino acid transporter SLC6A17
	Smim8					Q9CQQ0	Q9CQQ0	Small integral membrane protein 8
	Sbf2					E9Q0D4;E9Q305;E9PXF8;F6QG63	E9Q0D4;E9Q305;E9PXF8
	Hdac4					Q6NZM9;Q6NZM9-2;A0A087WSF0;A0A087WQ92	Q6NZM9;Q6NZM9-2	Histone deacetylase 4
	Msi2					Q920Q6-3;Q920Q6-2;Q920Q6;B1AT10;B1AT13	Q920Q6-3;Q920Q6-2;Q920Q6;B1AT10	RNA-binding protein Musashi homolog 2
+	Nfia					B1AUB9;B1AUC0;Q02780-2;Q02780-5;Q02780-3;Q02780-7;Q02780-4;Q02780;B1AUB8;Q02780-6;B1AUB6;F7CDR2	B1AUB9;B1AUC0;Q02780-2;Q02780-5;Q02780-3;Q02780-7;Q02780-4;Q02780;B1AUB8;Q02780-6;B1AUB6	Nuclear factor 1;Nuclear factor 1 A-type
	Fam168a					Q8BGZ2-2;Q8BGZ2	Q8BGZ2-2;Q8BGZ2	Protein FAM168A
	Msmo1					Q9CRA4;D3Z458	Q9CRA4;D3Z458	Methylsterol monooxygenase 1
	Nrxn1					Q9CS84-4;Q9CS84-3;Q9CS84-2;Q9CS84;E0CY11;Q9CS84-5;H3BK93;A0A0H2UH29;G3UXK2;P0DI97;E0CZA5;A0A0G2JE65;A0A0G2JES8;A0A0G2JE40	Q9CS84-4;Q9CS84-3;Q9CS84-2;Q9CS84;E0CY11;Q9CS84-5	Neurexin-1
	Nrxn1					H3BK41	H3BK41
	Cul7					Q8VE73;Q8VE73-3;F6Q1R4	Q8VE73;Q8VE73-3;F6Q1R4	Cullin-7
	Ube2f					Q9CY34;A0A087WQR9;Q3UWQ3	Q9CY34	NEDD8-conjugating enzyme UBE2F
	Aldh5a1					B2RS41;Q8BWF0	B2RS41;Q8BWF0	Succinate-semialdehyde dehydrogenase, mitochondrial
	Aacs					Q9D2R0	Q9D2R0	Acetoacetyl-CoA synthetase
	Vhl					Q3TTE7;P40338	Q3TTE7;P40338	Von Hippel-Lindau disease tumor suppressor
	Coprs					Q9CQ13	Q9CQ13	Coordinator of PRMT5 and differentiation stimulator
	Ech1					O35459;F7B227	O35459;F7B227	Delta(3,5)-Delta(2,4)-dienoyl-CoA isomerase, mitochondrial
	Arvcf					P98203-2;P98203;P98203-3;P98203-4;P98203-5	P98203-2;P98203;P98203-3;P98203-4;P98203-5	Armadillo repeat protein deleted in velo-cardio-facial syndrome homolog
	Tpm2					P58774;A2AIM5	P58774;A2AIM5	Tropomyosin beta chain
	Tpm2					P58774;A2AIM5	P58774;A2AIM5	Tropomyosin beta chain
	Tpm2					P58774-2;A2AIM4;CON__Q3SX28	P58774-2;A2AIM4;CON__Q3SX28	Tropomyosin beta chain
	Tpm2					P58774-2;A2AIM4;CON__Q3SX28	P58774-2;A2AIM4;CON__Q3SX28	Tropomyosin beta chain
	Fam120c					Q8C3F2;Q8C3F2-3;Q8C3F2-2	Q8C3F2;Q8C3F2-3	Constitutive coactivator of PPAR-gamma-like protein 2
	Clcc1					A2AEM2;Q99LI2	A2AEM2;Q99LI2	Chloride channel CLIC-like protein 1
	Mical1					Q8VDP3-2;Q8VDP3-3;Q8VDP3;E9PUI4	Q8VDP3-2;Q8VDP3-3;Q8VDP3	Protein-methionine sulfoxide oxidase MICAL1
	Acot2					Q9QYR9	Q9QYR9	Acyl-coenzyme A thioesterase 2, mitochondrial
	Magi2					A0A0G2JE00;Q9WVQ1-2;Q9WVQ1;A0A0G2JEG6;Q9WVQ1-4;Q9WVQ1-3;A0A0G2JGI5	A0A0G2JE00;Q9WVQ1-2;Q9WVQ1;A0A0G2JEG6;Q9WVQ1-4;Q9WVQ1-3	Membrane-associated guanylate kinase, WW and PDZ domain-containing protein 2
	Serpinb9					O08797;Q9DAV6	O08797
	Acadm					P45952;D6RFD7	P45952	Medium-chain specific acyl-CoA dehydrogenase, mitochondrial
	Psph					Q99LS3;A0A0J9YVH9;D3Z4T3;D3Z666	Q99LS3;A0A0J9YVH9;D3Z4T3;D3Z666	Phosphoserine phosphatase
	Abi3		+			Q8BYZ1	Q8BYZ1	ABI gene family member 3
	Hebp1					Q9R257	Q9R257	Heme-binding protein 1
	Fam171b					Q14CH0-2;Q14CH0	Q14CH0-2;Q14CH0	Protein FAM171B
	Agpat5					Q9D1E8;F8WGD9	Q9D1E8;F8WGD9	1-acyl-sn-glycerol-3-phosphate acyltransferase epsilon
	Arhgap26					E9QAQ3;Q6ZQ82;D3Z1X5;F6XTB7	E9QAQ3;Q6ZQ82	Rho GTPase-activating protein 26
	Ntrk2					P15209-2	P15209-2	BDNF/NT-3 growth factors receptor
	Ntrk2					P15209-4;P15209-3;P15209	P15209-4;P15209-3;P15209	BDNF/NT-3 growth factors receptor
	Ttyh3					Q6P5F7-2;Q6P5F7	Q6P5F7-2;Q6P5F7	Protein tweety homolog 3
	Tor1aip1					E9PWW2;Q921T2-2;Q921T2;D3YZP0;D3YZJ9;Q921T2-3;J3QQ40;Q3UE61	E9PWW2;Q921T2-2;Q921T2;D3YZP0;D3YZJ9;Q921T2-3	Torsin-1A-interacting protein 1
	Ctnnb1					Q02248;E9Q6A9;F7BAC9;F7CRC6;F6QZ47;D3YUH4;D3Z5Q1;E9PW26;D3Z7S6	Q02248;E9Q6A9	Catenin beta-1
+	Aif1		+			G3UYJ2;Q4FJL9;O70200	G3UYJ2;Q4FJL9;O70200	Allograft inflammatory factor 1
	Arhgap5					E9PYT0;P97393	E9PYT0;P97393	Rho GTPase-activating protein 5
	Ift140					E9Q682;E9PY46	E9Q682;E9PY46
	Sptbn1					Q62261;Q62261-2;A0A0A0MQG2;D3YWH8	Q62261;Q62261-2;A0A0A0MQG2	Spectrin beta chain, non-erythrocytic 1
	Aldh2					Q544B1;P47738;A0A0G2JEU1;A0A0G2JFQ0;D3YYF3;A0A0G2JF60	Q544B1;P47738;A0A0G2JEU1	Aldehyde dehydrogenase, mitochondrial
	Ptpra					Q91V35;P18052-2;P18052	Q91V35;P18052-2;P18052	Receptor-type tyrosine-protein phosphatase;Receptor-type tyrosine-protein phosphatase alpha
	Capns1					D3YW48;O88456;Q9D7J7	D3YW48;O88456	Calpain small subunit 1
	Prex1					Q69ZK0;I7HPV9;Q69ZK0-2	Q69ZK0;I7HPV9	Phosphatidylinositol 3,4,5-trisphosphate-dependent Rac exchanger 1 protein
	Inpp5j					V9GXL7	V9GXL7
	Abr					Q5SSL4;E9PUE7;Q5SSL4-2;Q5SSL4-3;H3BJY3;H3BKV6;H3BKT3;Z4YN68;H3BL84	Q5SSL4;E9PUE7;Q5SSL4-2;Q5SSL4-3	Active breakpoint cluster region-related protein
	Abr					Q5SSL4-4	Q5SSL4-4	Active breakpoint cluster region-related protein
	Pex7					F6QU40;B7ZNK8;P97865	F6QU40;B7ZNK8;P97865	Peroxisomal targeting signal 2 receptor
	Bcar3					A0A0G2JDE7;A0A0G2JDR4;Q9QZK2-2;Q9QZK2	A0A0G2JDE7;A0A0G2JDR4;Q9QZK2-2;Q9QZK2	Breast cancer anti-estrogen resistance protein 3
	Sorl1					O88307	O88307	Sortilin-related receptor
+	Fn1					B7ZNJ1;A0A087WS56;B9EHT6;A0A087WSN6;Q3UHL6;A0A087WR50;P11276;A0A087WS99;Q4KL80;A0A087WSU6;A0A087WQE0	B7ZNJ1;A0A087WS56;B9EHT6;A0A087WSN6;Q3UHL6;A0A087WR50;P11276	Fibronectin;Anastellin
	Wwc1					Q5SXA9	Q5SXA9	Protein KIBRA
	Erbb2ip					B2RUJ2;B7ZNX6;Q80TH2-1;Q80TH2;Q80TH2-2	B2RUJ2;B7ZNX6;Q80TH2-1;Q80TH2;Q80TH2-2	Protein LAP2
	Oplah					Q8K010;E9Q484;E9PZB8	Q8K010;E9Q484	5-oxoprolinase
	Man2a2					Q8BRK9-2;Q8BRK9	Q8BRK9-2;Q8BRK9	Alpha-mannosidase 2x
	Amfr					Q9R049-2;Q9R049	Q9R049-2;Q9R049	E3 ubiquitin-protein ligase AMFR
	Dhcr7					O88455;D3Z7G1;Q711T1;D3YXR4	O88455	7-dehydrocholesterol reductase
	Gstm5					P48774;E9PVM7;E9PV63;E9Q024;E9Q5L9	P48774;E9PVM7;E9PV63	Glutathione S-transferase Mu 5
	Ptk7					Q8BKG3	Q8BKG3	Inactive tyrosine-protein kinase 7
	Map4					A0A0B4J1F2;A0A0B4J1M9;P27546-2;P27546;P27546-3;A0A0G2JFH2;A0A0G2JG35;A0A0G2JFT4;A0A0G2JDY5;A0A0G2JFK3;Q78TF3;A0A0G2JDU1;A0A0G2JE57	A0A0B4J1F2;A0A0B4J1M9;P27546-2;P27546;P27546-3;A0A0G2JFH2	Microtubule-associated protein;Microtubule-associated protein 4
	Map4					E9PZ43;A0A0G2JDN7;P27546-4	E9PZ43;A0A0G2JDN7;P27546-4	Microtubule-associated protein;Microtubule-associated protein 4
	Numb					Q05BE7;Q9QZS3-4;Q9QZS3-2;Q9QZS3-3;Q9QZS3;D3Z549;D3Z7I6;D3Z1E8;F8WJ71	Q05BE7;Q9QZS3-4;Q9QZS3-2;Q9QZS3-3;Q9QZS3	Protein numb homolog
	Pmvk					D3YXP6;Q9D1G2;Q9D1G2-2;Q9D1G2-3	D3YXP6;Q9D1G2;Q9D1G2-2	Phosphomevalonate kinase
	Sh3bgrl2					A0A087WS96;Q8BG73;A0A087WQU5;A0A087WQX3	A0A087WS96;Q8BG73;A0A087WQU5	SH3 domain-binding glutamic acid-rich-like protein;SH3 domain-binding glutamic acid-rich-like protein 2
	Sox2					Q60I23;P48432;Q811W0;P53783;S4R1I8;A2AM37;Q04892;P53784	Q60I23;P48432;Q811W0;P53783	Transcription factor SOX-2;Transcription factor SOX-21;Transcription factor SOX-1
	Camk2g					Q923T9-3;Q923T9-2;Q923T9	Q923T9-3;Q923T9-2;Q923T9	Calcium/calmodulin-dependent protein kinase type II subunit gamma
	Glo1					A5GZX3;Q9CPU0	A5GZX3;Q9CPU0	Lactoylglutathione lyase
	Cadm4					Q8R464	Q8R464	Cell adhesion molecule 4
	Hmgn3					Q9DCB1-3	Q9DCB1-3	High mobility group nucleosome-binding domain-containing protein 3
	Hmgn3					Q9DCB1;A0A087WSB8;Q9DCB1-2	Q9DCB1;A0A087WSB8;Q9DCB1-2	High mobility group nucleosome-binding domain-containing protein 3
	Slc30a10					Q3UVU3;Q3UVU3-2	Q3UVU3	Zinc transporter 10
	Etfdh					Q921G7;Q6PF96	Q921G7;Q6PF96	Electron transfer flavoprotein-ubiquinone oxidoreductase, mitochondrial
	Elmo2					Q8BHL5-2;Q8BHL5;Q8BHL5-3;F6YXR3;Q5GMG0;A2A5A7;D6RHT3;F6XD63	Q8BHL5-2;Q8BHL5;Q8BHL5-3	Engulfment and cell motility protein 2
	Fubp3					A2AJ72;Q3TIX6;A0A0A6YVV5;A0A0A6YY39;F7AM43;A2AJ71;A0A0A6YX76;F6W2V3	A2AJ72;Q3TIX6
	AW551984				+	Q8BGF0;D3Z518	Q8BGF0
	Llgl1					Q80Y17	Q80Y17	Lethal(2) giant larvae protein homolog 1
	Akr1b10					G5E895;D3Z494;S4R2G9;Q5M9J9;P21300;P45377	G5E895;D3Z494;S4R2G9
	Ppp2r5a					Q6PD03;A0A0A6YVV9	Q6PD03	Serine/threonine-protein phosphatase 2A 56 kDa regulatory subunit alpha isoform
	Itm2c					Q91VK4;A0A087WRM2	Q91VK4;A0A087WRM2	Integral membrane protein 2C;CT-BRI3
	Dbi					Q548W7;P31786;Q4VWZ5;D3Z563;M0QWU8	Q548W7;P31786;Q4VWZ5;D3Z563;M0QWU8	Acyl-CoA-binding protein
	Mocs2					E9PUX1;E9PVP5;Q9Z223-3;Q9Z223-1;Q9Z223	E9PUX1;E9PVP5;Q9Z223-3;Q9Z223-1;Q9Z223	Molybdopterin synthase catalytic subunit
	Mocs2					E9PUX1;E9PVP5;Q9Z223-3;Q9Z223-1;Q9Z223	E9PUX1;E9PVP5;Q9Z223-3;Q9Z223-1;Q9Z223	Molybdopterin synthase catalytic subunit
	Mocs2					F6ZGI7;Q9Z224	F6ZGI7;Q9Z224	Molybdopterin synthase sulfur carrier subunit
	Mocs2					F6ZGI7;Q9Z224	F6ZGI7;Q9Z224	Molybdopterin synthase sulfur carrier subunit
	Sptan1					E9Q447	E9Q447
	Sptan1					A3KGU9	A3KGU9
	Sptan1					A3KGU7;P16546;A3KGU4;REV__A0A0J9YVC1;REV__A0A0J9YUC1;REV__E9Q770;REV__A0A0J9YUS5;REV__E9PVC6;REV__Q6NZJ6-2;REV__E9Q9E1;REV__E9PVC5;REV__Q6NZJ6	A3KGU7;P16546	Spectrin alpha chain, non-erythrocytic 1
	Arhgef18					Q6P9R4;Q6P9R4-2;Q6P9R4-3	Q6P9R4;Q6P9R4-2;Q6P9R4-3	Rho guanine nucleotide exchange factor 18
	Cadm2					G3UZM4;Q8BLQ9-3;Q8BLQ9-2;Q8BLQ9;D3Z0N3	G3UZM4;Q8BLQ9-3;Q8BLQ9-2;Q8BLQ9	Cell adhesion molecule 2
	Tmem259					F6RN19;Q8CIV2;Q8CIV2-2	F6RN19;Q8CIV2;Q8CIV2-2	Membralin
	Rabepk					A2AUF7;B0R0S4;Q8VCH5;D6RGR6;D6RHN6	A2AUF7;B0R0S4;Q8VCH5	Rab9 effector protein with kelch motifs
	Kidins220					E9Q9B7	E9Q9B7
	Znfx1					Q8R151;A2A5R6;A2A5R4;A2A5R5	Q8R151;A2A5R6	NFX1-type zinc finger-containing protein 1
	Gna13					P27601;Q9D034	P27601	Guanine nucleotide-binding protein subunit alpha-13
+	Fga					E9PV24;E9PV24-2;CON__P02672	E9PV24;E9PV24-2	Fibrinogen alpha chain;Fibrinopeptide A;Fibrinogen alpha chain
	Rasgrf1					B2RS27;P27671	B2RS27;P27671	Ras-specific guanine nucleotide-releasing factor 1
	Foxred1					Q3TQB2;Q3TQB2-2;D6RG85;D3Z5V7	Q3TQB2;Q3TQB2-2;D6RG85;D3Z5V7	FAD-dependent oxidoreductase domain-containing protein 1
	Scp2					P32020;P32020-2;A2APS4	P32020;P32020-2	Non-specific lipid-transfer protein
	Nt5m					Q8VCE6	Q8VCE6	5(3)-deoxyribonucleotidase, mitochondrial
	Ankrd44		+			E9QNQ2;B2RXR6;J3QK37;J3QK13	E9QNQ2;B2RXR6	Serine/threonine-protein phosphatase 6 regulatory ankyrin repeat subunit B
	Suox					Q8R086	Q8R086	Sulfite oxidase, mitochondrial
	Smdt1					Q9DB10;E0CZF0	Q9DB10;E0CZF0	Essential MCU regulator, mitochondrial
	Dpp8					Q80YA7	Q80YA7	Dipeptidyl peptidase 8
	Pitpnm2					E9PYJ7;Q6ZPQ6-2;Q6ZPQ6;A0A0G2JFQ8;E0CXR4	E9PYJ7;Q6ZPQ6-2;Q6ZPQ6	Membrane-associated phosphatidylinositol transfer protein 2
	Specc1l					Q2KN98	Q2KN98	Cytospin-A
	Zbtb20					Q8K0L9;Q8K0L9-2;E0CX28;E0CYJ9	Q8K0L9;Q8K0L9-2	Zinc finger and BTB domain-containing protein 20
	Plcb3					P51432	P51432	1-phosphatidylinositol 4,5-bisphosphate phosphodiesterase beta-3
	Tpmt					O55060;D6RIK3;D3Z0R1;D3Z217;D3YWK6;D3Z380	O55060;D6RIK3;D3Z0R1;D3Z217;D3YWK6;D3Z380	Thiopurine S-methyltransferase
						Q8BR90;Q8BR90-2	Q8BR90;Q8BR90-2	UPF0600 protein C5orf51 homolog
	Amer2					Q8CCJ4	Q8CCJ4	APC membrane recruitment protein 2
	Amer2					Q8CCJ4-2	Q8CCJ4-2	APC membrane recruitment protein 2
	Dock1					Q8BUR4-2;Q8BUR4;A0A0G2JEQ7;Q810M1;B2RY04	Q8BUR4-2;Q8BUR4	Dedicator of cytokinesis protein 1
	Sar1b					Q0VGU0;Q9CQC9	Q0VGU0;Q9CQC9	GTP-binding protein SAR1b
	Shisa6					F6VQZ6;Q3UH99	F6VQZ6;Q3UH99	Protein shisa-6 homolog
	Flot2					Q5SS83;Q60634-3;Q60634-2;Q60634	Q5SS83;Q60634-3;Q60634-2;Q60634	Flotillin-2
	Vezt					D3Z4E6;Q3ZK22;Q3ZK22-3;Q3ZK22-4	D3Z4E6;Q3ZK22	Vezatin
	Lgalsl					Q8VED9	Q8VED9	Galectin-related protein
	Cpne6					Q9Z140;Q3UYN2;E9QA77	Q9Z140;Q3UYN2	Copine-6
	Cdh2					P15116;D3YYT0	P15116;D3YYT0	Cadherin-2
	Maoa					Q64133	Q64133	Amine oxidase [flavin-containing] A
	Pacsin3					Q543N7;Q99JB8;B1AW94;B1AW93;B1AW91;A6PWR1;B1AW92;F6W8Y8	Q543N7;Q99JB8;B1AW94;B1AW93;B1AW91;A6PWR1	Protein kinase C and casein kinase II substrate protein 3
	Ablim2					Q8BL65-2;Q8BL65-3;E9Q0W6;E9Q4K0;Q8BL65-5;Q8BL65;Q8BL65-4;F6VVW4;F7A5C5;D3Z0Y4;F6UI99;D3YYR9	Q8BL65-2;Q8BL65-3;E9Q0W6;E9Q4K0;Q8BL65-5;Q8BL65;Q8BL65-4	Actin-binding LIM protein 2
	Mff					E0CYB9;Q6PCP5;Q6PCP5-3;F7CTF8;Q6PCP5-2;F7BC60;E0CYI3;Q6PCP5-4;F7B1A4;F6VAL0	E0CYB9;Q6PCP5;Q6PCP5-3;F7CTF8;Q6PCP5-2;F7BC60;E0CYI3;Q6PCP5-4	Mitochondrial fission factor
	Ptgr2					Q8VDQ1;Q3TXN1;Q8VDQ1-2;D6RGL6	Q8VDQ1;Q3TXN1;Q8VDQ1-2	Prostaglandin reductase 2
	Gstz1					Q9WVL0	Q9WVL0	Maleylacetoacetate isomerase
	Mthfd1					Q922D8	Q922D8	C-1-tetrahydrofolate synthase, cytoplasmic;Methylenetetrahydrofolate dehydrogenase;Methenyltetrahydrofolate cyclohydrolase;Formyltetrahydrofolate synthetase;C-1-tetrahydrofolate synthase, cytoplasmic, N-terminally processed
	Sdr39u1					Q5M8N4-2;Q5M8N4	Q5M8N4-2;Q5M8N4	Epimerase family protein SDR39U1
	Bckdha					Q3U3J1;P50136	Q3U3J1;P50136	2-oxoisovalerate dehydrogenase subunit alpha, mitochondrial
	Dclk1					H7BX36;Q1EDH1;A0A0G2JGH1;A0A0G2JEN4	H7BX36;Q1EDH1;A0A0G2JGH1;A0A0G2JEN4
	Dclk1					Q9JLM8;Q8CCN4	Q9JLM8	Serine/threonine-protein kinase DCLK1
	Dclk1					Q80VB6;Q9JLM8-2;A8IP62	Q80VB6;Q9JLM8-2	Serine/threonine-protein kinase DCLK1
	Dclk1					A0A0G2JGQ6;A0A0G2JE54;A0A0G2JGR9	A0A0G2JGQ6
	Tmod2					Q9JKK7;Q9JKK7-3;Q9JKK7-2	Q9JKK7;Q9JKK7-3	Tropomodulin-2
	Bai1					Q3UHD1;A0A087WPX2;A0A087WQV8;A0A087WRN9	Q3UHD1;A0A087WPX2	Brain-specific angiogenesis inhibitor 1
	Lamp1					Q3TA96;P11438	Q3TA96;P11438	Lysosome-associated membrane glycoprotein 1
	Clic6					Q8BHB9	Q8BHB9	Chloride intracellular channel protein 6
	Nudt2					P56380	P56380	Bis(5-nucleosyl)-tetraphosphatase [asymmetrical]
	Marcks					P26645	P26645	Myristoylated alanine-rich C-kinase substrate
	S100a1					Q91V77;P56565;D3YUT6	Q91V77;P56565	Protein S100;Protein S100-A1
						Q8BHN7-2;Q8BHN7	Q8BHN7-2;Q8BHN7	Uncharacterized protein C12orf29 homolog
	Med30					Q9CQI9	Q9CQI9	Mediator of RNA polymerase II transcription subunit 30
	Apc					E9QLQ9;B2RUG9;Q61315-2;Q61315;Q61315-4;Q61315-3;E9Q4H1;Q8C493;F6Q4R2	E9QLQ9;B2RUG9;Q61315-2;Q61315;Q61315-4;Q61315-3	Adenomatous polyposis coli protein
	Gucy1a2					F8VQK3	F8VQK3
	Ptgr1					Q91YR9	Q91YR9	Prostaglandin reductase 1
	Rasa3					Q60790	Q60790	Ras GTPase-activating protein 3
	Pcyt2					A2ABY3;Q3USD5;Q922E4	A2ABY3;Q3USD5;Q922E4	Ethanolamine-phosphate cytidylyltransferase
	Rtn3					Q9ES97-3	Q9ES97-3	Reticulon-3
	Rtn3					Q9ES97-2;Q9ES97;Q9ES97-5;Q9ES97-4	Q9ES97-2;Q9ES97;Q9ES97-5	Reticulon-3
	Kctd16					Q5DTY9	Q5DTY9	BTB/POZ domain-containing protein KCTD16
	Clybl					Q8R4N0	Q8R4N0	Citrate lyase subunit beta-like protein, mitochondrial
	Ttc9					Q3V038	Q3V038	Tetratricopeptide repeat protein 9A
	Akt2					Q3TY95;Q60823;F8WHG5;D3YXM7;D3Z3N2;D3Z0M3;D3YZJ5;D3Z490	Q3TY95;Q60823;F8WHG5	RAC-beta serine/threonine-protein kinase
	L2hgdh					Q91YP0	Q91YP0	L-2-hydroxyglutarate dehydrogenase, mitochondrial
	Suclg2					Q9Z2I8;Q9Z2I8-2;A0A0N4SWD1	Q9Z2I8;Q9Z2I8-2	Succinyl-CoA ligase [GDP-forming] subunit beta, mitochondrial
	Gpd2					Q64521;A2AQR0	Q64521;A2AQR0	Glycerol-3-phosphate dehydrogenase, mitochondrial;Glycerol-3-phosphate dehydrogenase
	Grip1					H7BX09;Q6GQT7;H7BX90;D3YWY4;D3Z6T4;D3YZL8;Q925T6-3;Q925T6-2;Q925T6;D3Z066;D3Z6R6;Q6X4T6;Q925T6-4	H7BX09;Q6GQT7;H7BX90;D3YWY4;D3Z6T4;D3YZL8;Q925T6-3;Q925T6-2;Q925T6;D3Z066;D3Z6R6;Q6X4T6;Q925T6-4	Glutamate receptor-interacting protein 1
	Map7					E9QMU3;D3YWN7;O88735;O88735-2	E9QMU3;D3YWN7;O88735;O88735-2	Ensconsin
	Hadha					Q8BMS1	Q8BMS1	Trifunctional enzyme subunit alpha, mitochondrial;Long-chain enoyl-CoA hydratase;Long chain 3-hydroxyacyl-CoA dehydrogenase
	Bcas1				+	Q80YN3;A2AVX1;E9Q8Q5;F7BNZ5	Q80YN3;A2AVX1;E9Q8Q5;F7BNZ5	Breast carcinoma-amplified sequence 1 homolog
	Adk					P55264-2;P55264	P55264-2;P55264	Adenosine kinase
	Ccdc90b					Q8C3X2-2;Q8C3X2	Q8C3X2-2;Q8C3X2	Coiled-coil domain-containing protein 90B, mitochondrial
	Src					P05480;Q80XU2;Q0VBH4;E9Q696;Q62270;P06240;Q922K9;Q62190	P05480;Q80XU2	Neuronal proto-oncogene tyrosine-protein kinase Src;Non-specific protein-tyrosine kinase
	Oxnad1					Q8VE38-2;Q8VE38	Q8VE38-2;Q8VE38	Oxidoreductase NAD-binding domain-containing protein 1
	Nudt19					P11930	P11930	Nucleoside diphosphate-linked moiety X motif 19, mitochondrial
	Nsdhl					Q3US15;Q9R1J0	Q3US15;Q9R1J0	Sterol-4-alpha-carboxylate 3-dehydrogenase, decarboxylating
+	Glipr2					Q9CYL5;B1AWD6	Q9CYL5	Golgi-associated plant pathogenesis-related protein 1
	Mut					P16332	P16332	Methylmalonyl-CoA mutase, mitochondrial
	Rpgr					A2ADP5;Q3UWJ5;A2ADP2;Q8CDM3;A0A067XG46;Q9R0X5-4;Q9R0X5-3;Q9R0X5-2;Q9R0X5;Q3UTY5;Q9R0X5-5	A2ADP5;Q3UWJ5;A2ADP2;Q8CDM3;A0A067XG46;Q9R0X5-4;Q9R0X5-3;Q9R0X5-2;Q9R0X5;Q3UTY5;Q9R0X5-5	X-linked retinitis pigmentosa GTPase regulator
	Nfix					P70257-2;P70257-1;Q3TYK3;D3YZ00;E9PUH7;P70257	P70257-2;P70257-1;Q3TYK3;D3YZ00;E9PUH7;P70257	Nuclear factor 1 X-type;Nuclear factor 1
	Ei24					V9GXH2;Q61070;C3VDI2;V9GXU0	V9GXH2;Q61070;C3VDI2;V9GXU0	Etoposide-induced protein 2.4
+	C4b					P01029	P01029	Complement C4-B;Complement C4 beta chain;Complement C4 alpha chain;C4a anaphylatoxin;Complement C4 gamma chain
	Cpne7					Q0VE82	Q0VE82	Copine-7
	Mapre3					D3Z6G3;A0A0J9YVB9;D3YUY6	D3Z6G3;A0A0J9YVB9;D3YUY6
	Mapre3					Q2UZW7;Q6PER3	Q2UZW7;Q6PER3	Microtubule-associated protein RP/EB family member 3
	Myo1b					E9QNH6;E9Q580;Q7TQD7;P46735-2;P46735;D3YV80;E9PVB9;A0A0J9YUC4;E9PWM9;Q9D6A1	E9QNH6;E9Q580;Q7TQD7;P46735-2;P46735	Unconventional myosin-Ib
	Tom1l2					Q5SRX1-2;Q5SRX1;Q5SRX1-3;Q5SRX1-4;Q5SXA4;Q5SXA5;Q5SRX1-5;F6RBX1;F6ZDJ1	Q5SRX1-2;Q5SRX1;Q5SRX1-3;Q5SRX1-4;Q5SXA4;Q5SXA5;Q5SRX1-5	TOM1-like protein 2
	Acadsb					Q9DBL1;E9Q5L3	Q9DBL1;E9Q5L3	Short/branched chain specific acyl-CoA dehydrogenase, mitochondrial
	Syne1					Q6ZWR6-4;Q6ZWR6;Q6ZWR6-3;Q6ZWR6-2;REV__A2A699-2;REV__A2A699	Q6ZWR6-4;Q6ZWR6	Nesprin-1
	Rpap1					V9GWX3;Q80TE0-2;Q80TE0	V9GWX3;Q80TE0-2;Q80TE0	RNA polymerase II-associated protein 1
	Cplx2					P84086;REV__Q80TI1	P84086	Complexin-2
	Shc3					Q61120	Q61120	SHC-transforming protein 3
+	Anxa1		+			Q4FJV4;P10107	Q4FJV4;P10107	Annexin;Annexin A1
	Etfa					Q99LC5	Q99LC5	Electron transfer flavoprotein subunit alpha, mitochondrial
	Cpt2					P52825;A2A8E7;A2A8E8;A2A8E9	P52825	Carnitine O-palmitoyltransferase 2, mitochondrial
	Taco1					Q8K0Z7	Q8K0Z7	Translational activator of cytochrome c oxidase 1
	Slc2a1					P17809	P17809	Solute carrier family 2, facilitated glucose transporter member 1
	Bphl					Q8R164	Q8R164	Valacyclovir hydrolase
	Ndufv3					Q8BK30	Q8BK30	NADH dehydrogenase [ubiquinone] flavoprotein 3, mitochondrial
	Ndufv3					Q8BK30	Q8BK30	NADH dehydrogenase [ubiquinone] flavoprotein 3, mitochondrial
	Ndufv3					Q3U422;A0A087WQ40	Q3U422
	Ndufv3					Q3U422;A0A087WQ40	Q3U422
	Fads1					Q920L1	Q920L1	Fatty acid desaturase 1
	Pmm1					Q545Q8;O35621;Q91W01;D6RG76	Q545Q8;O35621;Q91W01	Phosphomannomutase;Phosphomannomutase 1
	Tubb6					Q3UMM1;Q922F4	Q3UMM1;Q922F4	Tubulin beta-6 chain
	Stom					P54116	P54116	Erythrocyte band 7 integral membrane protein
	Bckdhb					Q6P3A8-2;Q6P3A8	Q6P3A8-2;Q6P3A8	2-oxoisovalerate dehydrogenase subunit beta, mitochondrial
	Pdk2					Q9JK42	Q9JK42	[Pyruvate dehydrogenase (acetyl-transferring)] kinase isozyme 2, mitochondrial
	Eml2					E9QK48;D3YWS2;Q7TNG5;Q7TNG5-2;D6RGM3	E9QK48;D3YWS2;Q7TNG5;Q7TNG5-2;D6RGM3	Echinoderm microtubule-associated protein-like 2
	Calb1				+	P12658	P12658	Calbindin
	Ptov1					F7A5I8;Q91VU8	F7A5I8;Q91VU8	Prostate tumor-overexpressed gene 1 protein homolog
	Mvk					Q9R008;Q3UEB4;A0A0G2JEG0;A0A0G2JFX8;D3YV77;A0A0G2JDI0	Q9R008;Q3UEB4;A0A0G2JEG0;A0A0G2JFX8;D3YV77	Mevalonate kinase
	Etfb					Q9DCW4;A0A0N4SVE0;A0A0N4SWE9	Q9DCW4;A0A0N4SVE0;A0A0N4SWE9	Electron transfer flavoprotein subunit beta
	Prune2					Q52KR3-3;Q52KR3-2;Q52KR3;Q52KR3-4;Q52KR3-6	Q52KR3-3;Q52KR3-2;Q52KR3;Q52KR3-4;Q52KR3-6	Protein prune homolog 2
	Capn5				+	Q3TPL4;O08688;D3YU84;D3Z432	Q3TPL4;O08688	Calpain-5
	Ccdc167				+	Q9D162;Q9D162-2	Q9D162;Q9D162-2	Coiled-coil domain-containing protein 167
	Cdc37l1				+	Q9CZP7-2;Q9CZP7-3;Q9CZP7-4;Q9CZP7	Q9CZP7-2;Q9CZP7-3;Q9CZP7-4;Q9CZP7	Hsp90 co-chaperone Cdc37-like 1
	Cmip				+	Q9D486;Q9D486-2;Q9D486-3	Q9D486;Q9D486-2	C-Maf-inducing protein
	Cnp				+	P16330;P16330-2	P16330;P16330-2	2,3-cyclic-nucleotide 3-phosphodiesterase
	Cspg4				+	Q8VHY0;Q8VHY0-3;Q8VHY0-2	Q8VHY0;Q8VHY0-3	Chondroitin sulfate proteoglycan 4
	Ddc				+	O88533;Q5SUV8;Q5SUV9	O88533;Q5SUV8;Q5SUV9	Aromatic-L-amino-acid decarboxylase
+	Dhcr24				+	Q8VCH6	Q8VCH6	Delta(24)-sterol reductase
	Dock9				+	E9QMR2;F8VPN7;Q8BIK4;Q8BIK4-2;Q8BIK4-3	E9QMR2;F8VPN7;Q8BIK4;Q8BIK4-2	Dedicator of cytokinesis protein 9
	Dpp10				+	Q6NXK7;E9QN98;D3Z5I7	Q6NXK7;E9QN98;D3Z5I7	Inactive dipeptidyl peptidase 10
	Eno2				+	Q545V3;P17183;A0A0N4SUX5;D3Z6E4;D3Z2S4;D3YVD3;A0A0N4SUI6;Q5SX59;A0A0N4SUW8;Q5SX61;Q5SX60	Q545V3;P17183;A0A0N4SUX5;D3Z6E4	Gamma-enolase;Enolase
	Enpp2				+	G3UXY9;Q9R1E6;Q9R1E6-3;Q9R1E6-2	G3UXY9;Q9R1E6;Q9R1E6-3;Q9R1E6-2	Ectonucleotide pyrophosphatase/phosphodiesterase family member 2
	Tmem115					Q543Y8;Q9WUH1	Q543Y8;Q9WUH1	Transmembrane protein 115
	Ptdss2					Q9Z1X2;Q9Z1X2-2;G3UYQ3	Q9Z1X2;Q9Z1X2-2;G3UYQ3	Phosphatidylserine synthase 2
	Mvd					Q3UYC1;Q99JF5	Q3UYC1;Q99JF5	Diphosphomevalonate decarboxylase
	Fgd1					A2ALP5;P52734	A2ALP5;P52734	FYVE, RhoGEF and PH domain-containing protein 1
	Ppp1r12a					Q9DBR7;Q9DBR7-2	Q9DBR7;Q9DBR7-2	Protein phosphatase 1 regulatory subunit 12A
	Acbd5					E9QNH7;Q5XG73-2;Q5XG73-3;Q5XG73;Z4YM84;Z4YN06	E9QNH7;Q5XG73-2;Q5XG73-3;Q5XG73	Acyl-CoA-binding domain-containing protein 5
	Entpd5					Q3TQC7;Q9WUZ9	Q3TQC7;Q9WUZ9	Ectonucleoside triphosphate diphosphohydrolase 5
	C2cd4cC2CD4 family					Q5HZI2	Q5HZI2	C2 calcium-dependent domain-containing protein 4C
	Ahdc1			+		Q6PAL7	Q6PAL7	AT-hook DNA-binding motif-containing protein 1
	Lin7a					Q8JZS0;Q3TUM0	Q8JZS0;Q3TUM0	Protein lin-7 homolog A
	Ank2					S4R2D6;Q8C8R3-6	S4R2D6;Q8C8R3-6	Ankyrin-2
	Ank2					Q8C8R3-7	Q8C8R3-7	Ankyrin-2
	Ank2					S4R2H6;S4R1V6	S4R2H6;S4R1V6
	Ank2					S4R249;S4R1J9	S4R249
	Ank2					S4R291;Q8C8R3-4;S4R285;S4R245;Q8C8R3;S4R2D0;Q8C8R3-5;S4R2F3;S4R2R5;S4R1I1;Q8C8R3-8;S4R1U2;S4R2Q9;S4R241	S4R291;Q8C8R3-4;S4R285;S4R245;Q8C8R3;S4R2D0;Q8C8R3-5	Ankyrin-2
	Ank2					Q8C8R3-2;S4R2T7;S4R1B7	Q8C8R3-2	Ankyrin-2
+	Anxa11		+			P97384;D3Z7U0	P97384;D3Z7U0	Annexin A11;Annexin
	Lactb2					Q99KR3	Q99KR3	Beta-lactamase-like protein 2
	Ighg2b					A0A075B5P3;P01867-2;P01867;A0A0A6YVP0;P01863;P01865	A0A075B5P3;P01867-2;P01867	Ig gamma-2B chain C region
	Txnrd3					Q99MD6;D3Z0H7;G3X8P6	Q99MD6;D3Z0H7;G3X8P6	Thioredoxin reductase 3
	Cand2					Q6ZQ73	Q6ZQ73	Cullin-associated NEDD8-dissociated protein 2
	Tceal3					Q8R0A5;A2AEC2;A2AEC1	Q8R0A5;A2AEC2	Transcription elongation factor A protein-like 3
+	Anxa3		+			O35639;Q3TET3;A0A0G2JDV9;A0A0G2JGL7	O35639	Annexin A3
	Actn1					A1BN54;Q7TPR4	A1BN54;Q7TPR4	Alpha-actinin-1
	Actn1					A1BN54;Q7TPR4	A1BN54;Q7TPR4	Alpha-actinin-1
	Mpst					Q3UW66;Q99J99	Q3UW66;Q99J99	Sulfurtransferase;3-mercaptopyruvate sulfurtransferase
	Cox6b1					P56391	P56391	Cytochrome c oxidase subunit 6B1
	Prkci					Q62074;F6QWV4;D3YXY0	Q62074	Protein kinase C iota type
	Ablim1					E9Q9C0;E9Q9C1;E9Q9C2;E9QK41;Q8K4G5-2;Q8K4G5;E9Q9C7;E9Q9C4;Q8K4G5-4;E9Q030;Q8K4G5-3;E9Q9Q7;E9Q9D1;E9Q9D2;F6YHE5;Q8K4G5-5	E9Q9C0;E9Q9C1;E9Q9C2;E9QK41;Q8K4G5-2;Q8K4G5;E9Q9C7;E9Q9C4;Q8K4G5-4;E9Q030;Q8K4G5-3;E9Q9Q7;E9Q9D1;E9Q9D2	Actin-binding LIM protein 1
+	Nefm					P08553;D3YZ35;REV__A0A0G2JF16;REV__Q8R344;REV__F7AUV3	P08553;D3YZ35	Neurofilament medium polypeptide
	Csmd2					V9GX34	V9GX34
+	Anxa2					Q542G9;P07356;B0V2N5;B0V2N7;B0V2N8	Q542G9;P07356;B0V2N5;B0V2N7	Annexin;Annexin A2
	Hapln1					Q9QUP5	Q9QUP5	Hyaluronan and proteoglycan link protein 1
	Ift27					Q9D0P8	Q9D0P8	Intraflagellar transport protein 27 homolog
	Cnot6l					Q8VEG6-2;Q8VEG6;D3YXZ0;Q8VEG6-3	Q8VEG6-2;Q8VEG6;D3YXZ0;Q8VEG6-3	CCR4-NOT transcription complex subunit 6-like
	Sptan1					E9Q447	E9Q447
	Sptan1					A3KGU7;P16546;A3KGU4;REV__A0A0J9YVC1;REV__A0A0J9YUC1;REV__E9Q770;REV__A0A0J9YUS5;REV__E9PVC6;REV__Q6NZJ6-2;REV__E9Q9E1;REV__E9PVC5;REV__Q6NZJ6	A3KGU7;P16546	Spectrin alpha chain, non-erythrocytic 1
	Sptan1					A3KGU9	A3KGU9
	Lpcat1					Q3TFD2;Q3TFD2-2;D6RFA8;D6RE48;Q3TFD2-3	Q3TFD2;Q3TFD2-2	Lysophosphatidylcholine acyltransferase 1
	Slc30a9					F8WHL1;Q5IRJ6;Q5IRJ6-2;A0A0J9YV89;A0A0J9YVB0	F8WHL1;Q5IRJ6;Q5IRJ6-2	Zinc transporter 9
	Gbas					O55126;Q7TMG8;A0A0G2JEV1	O55126;Q7TMG8;A0A0G2JEV1	Protein NipSnap homolog 2
	Ak3					Q9WTP7;F6RP11	Q9WTP7	GTP:AMP phosphotransferase AK3, mitochondrial
	Slc2a13					Q3UHK1	Q3UHK1	Proton myo-inositol cotransporter
	Sipa1l3					G3X9J0;S4R2N4;S4R1S0;S4R1U8;S4R2C7	G3X9J0
	Tbcel					Q8C5W3;Q8C5W3-2	Q8C5W3;Q8C5W3-2	Tubulin-specific chaperone cofactor E-like protein
	Hibch					Q8QZS1;E0CX19	Q8QZS1;E0CX19	3-hydroxyisobutyryl-CoA hydrolase, mitochondrial
	Itm2b					O89051	O89051	Integral membrane protein 2B;BRI2, membrane form;BRI2 intracellular domain;BRI2C, soluble form;Bri23 peptide
	Eps8					Q08509;Q3UGL1;D3Z5I5;D3Z7F4	Q08509;Q3UGL1	Epidermal growth factor receptor kinase substrate 8
	Hecw1					Q8K4P8-2;Q8K4P8;Q8K4P8-4;Q8K4P8-3;E9Q4K9;E9PYU8;Q9CUN6;A2A5Z6-2;A2A5Z6	Q8K4P8-2;Q8K4P8	E3 ubiquitin-protein ligase HECW1
	Rhoc					Q62159	Q62159	Rho-related GTP-binding protein RhoC
	Nme3					Q9WV85	Q9WV85	Nucleoside diphosphate kinase 3
	Arpin					Q9D0A3	Q9D0A3	Arpin
	Sec61g					P60060;Q5SWJ8;G3UWH0	P60060;Q5SWJ8;G3UWH0	Protein transport protein Sec61 subunit gamma
	Hsd17b10					Q99N15;A2AFQ2;O08756	Q99N15;A2AFQ2;O08756	3-hydroxyacyl-CoA dehydrogenase type-2
	Mccc2					B2RUK5;Q3ULD5	B2RUK5;Q3ULD5	Methylcrotonoyl-CoA carboxylase beta chain, mitochondrial
	Tldc1					Q8K0P3	Q8K0P3	TLD domain-containing protein 1
	Epn2				+	Q8CHU3;F7CD65	Q8CHU3	Epsin-2
	Bcl11a			+		Q5STS9;Q9QYE3-12;Q9QYE3-10;Q9QYE3-15	Q5STS9
	Tmem41b					D6RDC1;D6RIR0;D6RFP3;Q8K1A5	D6RDC1;D6RIR0;D6RFP3;Q8K1A5	Transmembrane protein 41B
	Tppp3					Q9CRB6;Q0P5Y3	Q9CRB6	Tubulin polymerization-promoting protein family member 3
	Stk38l					Q7TSE6;Q7TSE6-2	Q7TSE6;Q7TSE6-2	Serine/threonine-protein kinase 38-like
	Macf1					F7ACR9	F7ACR9
	Macf1					F7ACR9	F7ACR9
	Macf1					F7ACR9	F7ACR9
	Macf1					B1ARU4;E9PVY8;E9QA63;A0A0A0MQA6;Q9QXZ0;Q9QXZ0-2;Q9QXZ0-3;E9QNP1;Q9QXZ0-4;F6XCT0;F6SHS0;B1AVY7	B1ARU4;E9PVY8;E9QA63;A0A0A0MQA6;Q9QXZ0;Q9QXZ0-2;Q9QXZ0-3;E9QNP1;Q9QXZ0-4	Microtubule-actin cross-linking factor 1
	Macf1					B1ARU4;E9PVY8;E9QA63;A0A0A0MQA6;Q9QXZ0;Q9QXZ0-2;Q9QXZ0-3;E9QNP1;Q9QXZ0-4;F6XCT0;F6SHS0;B1AVY7	B1ARU4;E9PVY8;E9QA63;A0A0A0MQA6;Q9QXZ0;Q9QXZ0-2;Q9QXZ0-3;E9QNP1;Q9QXZ0-4	Microtubule-actin cross-linking factor 1
	Macf1					B1ARU4;E9PVY8;E9QA63;A0A0A0MQA6;Q9QXZ0;Q9QXZ0-2;Q9QXZ0-3;E9QNP1;Q9QXZ0-4;F6XCT0;F6SHS0;B1AVY7	B1ARU4;E9PVY8;E9QA63;A0A0A0MQA6;Q9QXZ0;Q9QXZ0-2;Q9QXZ0-3;E9QNP1;Q9QXZ0-4	Microtubule-actin cross-linking factor 1
	Hsd17b4					P51660	P51660	Peroxisomal multifunctional enzyme type 2;(3R)-hydroxyacyl-CoA dehydrogenase;Enoyl-CoA hydratase 2
	Hadhb					Q99JY0;D3YXU1	Q99JY0	Trifunctional enzyme subunit beta, mitochondrial;3-ketoacyl-CoA thiolase
	Eci1					P42125	P42125	Enoyl-CoA delta isomerase 1, mitochondrial
	Chchd3					Q9CRB9;F6QFL0	Q9CRB9	MICOS complex subunit Mic19
	Lamc1					F8VQJ3;P02468;F6TLW1;F6SFQ3	F8VQJ3;P02468	Laminin subunit gamma-1
	Wwox					Q91WL8;Q91WL8-3;Q91WL8-4;Q91WL8-2	Q91WL8;Q91WL8-3;Q91WL8-4	WW domain-containing oxidoreductase
	Pitpnc1					Q8K4R4;A0A0A0MQ88;Q8K4R4-3;Q8K4R4-2;X1WI19;Q8K4R4-4	Q8K4R4;A0A0A0MQ88;Q8K4R4-3;Q8K4R4-2;X1WI19;Q8K4R4-4	Cytoplasmic phosphatidylinositol transfer protein 1
	Pitpnc1					Q8K4R4;A0A0A0MQ88;Q8K4R4-3;Q8K4R4-2;X1WI19;Q8K4R4-4	Q8K4R4;A0A0A0MQ88;Q8K4R4-3;Q8K4R4-2;X1WI19;Q8K4R4-4	Cytoplasmic phosphatidylinositol transfer protein 1
	Lsamp					Q3TYE5;A0A087WP80;Q8BLK3;A0A087WP70;F6SB80;A0A087WP06	Q3TYE5;A0A087WP80;Q8BLK3	Limbic system-associated membrane protein
	Sirpa					Q6P6I8;E0CYM8;P97797-2;P97797;E9QPT7;E0CX65;P97797-3;A2ANC1;A0A0A6YWR3;Q6F5F2;A0A0A6YYP6	Q6P6I8;E0CYM8;P97797-2;P97797	Tyrosine-protein phosphatase non-receptor type substrate 1
	Sirpa					Q6P6I8;E0CYM8;P97797-2;P97797;E9QPT7;E0CX65;P97797-3;A2ANC1;A0A0A6YWR3;Q6F5F2;A0A0A6YYP6	Q6P6I8;E0CYM8;P97797-2;P97797	Tyrosine-protein phosphatase non-receptor type substrate 1
	Cdipt					Q8VDP6	Q8VDP6	CDP-diacylglycerol--inositol 3-phosphatidyltransferase
	Lyrm4					Q8K215	Q8K215	LYR motif-containing protein 4
	Dbt					P53395;A0A0G2JGU0	P53395	Lipoamide acyltransferase component of branched-chain alpha-keto acid dehydrogenase complex, mitochondrial
	Pnpla8					E9PXB0;E9QAC9;Q8K1N1;F7B2N8	E9PXB0;E9QAC9;Q8K1N1	Calcium-independent phospholipase A2-gamma
	Sbf1					Q6ZPE2;Q6ZPE2-2;H3BKD9;D6RG52;F6S251;F7AWK3;F7BBM8;F6ZDC5	Q6ZPE2;Q6ZPE2-2	Myotubularin-related protein 5
	Kif21a					Q9QXL2-4	Q9QXL2-4	Kinesin-like protein KIF21A
	Kif21a					E9Q0J5;Q9QXL2;F8WGN6;Q9QXL2-2;REV__Q9CR02-2;REV__Q9CR02	E9Q0J5;Q9QXL2;F8WGN6;Q9QXL2-2	Kinesin-like protein;Kinesin-like protein KIF21A
	Kif21a					Q9QXL2-3	Q9QXL2-3	Kinesin-like protein KIF21A
	Rrbp1					A2AVJ7;Q99PL5;Q99PL5-3;Q99PL5-2;Q99PL5-4;Q99PL5-7;Q99PL5-6;Q99PL5-8;Q99PL5-5;Q99PL5-9;Q99PL5-11;Q99PL5-10;Q99PL5-12	A2AVJ7;Q99PL5	Ribosome-binding protein 1
	Tmed2					F6V6T4;A2RS53;Q9R0Q3;Q8BPI2	F6V6T4;A2RS53;Q9R0Q3;Q8BPI2	Transmembrane emp24 domain-containing protein 2
	Plekhm2					A2ADE0;Z4YJW6;Q80TQ5-3;Q80TQ5;Q80TQ5-2	A2ADE0;Z4YJW6;Q80TQ5-3;Q80TQ5;Q80TQ5-2	Pleckstrin homology domain-containing family M member 2
	Lgi2					Q50DZ7;Q8K4Z0-2;Q8K4Z0	Q50DZ7;Q8K4Z0-2;Q8K4Z0	Leucine-rich repeat LGI family member 2
+	Epha4					Q03137;Q03137-2;A0A087WRH4;A0A087WQW6	Q03137;Q03137-2	Ephrin type-A receptor 4
	Tecr					Q9CY27;Q52L67;G3UWE1	Q9CY27;Q52L67;G3UWE1	Very-long-chain enoyl-CoA reductase
	Sec24a					A2AA71;Q3U2P1;A2AA72;Q3U2P1-2	A2AA71;Q3U2P1	Protein transport protein Sec24A
	Fam169a					Q5XG69	Q5XG69	Soluble lamin-associated protein of 75 kDa
	Stmn2					Q545S4;P55821;REV__A0A0A0MQK3;REV__Q9WTN3-4;REV__F6XZS9;REV__Q9WTN3-2;REV__Q9WTN3-3;REV__Q9WTN3	Q545S4;P55821	Stathmin;Stathmin-2
	Anxa4		+			P97429;F7ANV6;A0A0N4SW89;D3Z0S1;A0A0N4SV57;S4R1F2	P97429;F7ANV6;A0A0N4SW89;D3Z0S1;A0A0N4SV57	Annexin A4;Annexin
	Acox3					Q3TAW3;E9Q296;Q8C178;Q9EPL9;D3Z2N6	Q3TAW3;E9Q296;Q8C178;Q9EPL9;D3Z2N6	Acyl-coenzyme A oxidase;Peroxisomal acyl-coenzyme A oxidase 3
	Mylk					B1B1A8;Q6PDN3-3;Q6PDN3;Q6PDN3-2	B1B1A8;Q6PDN3-3;Q6PDN3;Q6PDN3-2	Myosin light chain kinase, smooth muscle;Myosin light chain kinase, smooth muscle, deglutamylated form
	Tollip					Q9QZ06;A9JEI5;Q8C5G6;F7AT44	Q9QZ06;A9JEI5;Q8C5G6	Toll-interacting protein
	Ugdh					Q3TS38;O70475;D3Z3F7;D3YXP9	Q3TS38;O70475;D3Z3F7	UDP-glucose 6-dehydrogenase
	Abhd17b					Q7M759	Q7M759	Alpha/beta hydrolase domain-containing protein 17B
	Erap1					Q9EQH2	Q9EQH2	Endoplasmic reticulum aminopeptidase 1
	Iglon5					Q8HW98	Q8HW98	IgLON family member 5
	Cpped1					Q8BFS6-2;Q8BFS6;D3Z7F7;Q8BFS6-4;Q8BFS6-3;Q8BFS6-5	Q8BFS6-2;Q8BFS6;D3Z7F7;Q8BFS6-4;Q8BFS6-3	Serine/threonine-protein phosphatase CPPED1
	Itfg3					Q8C0Z1;D3Z6P3	Q8C0Z1;D3Z6P3	Protein ITFG3
	Qil1					Q8R404	Q8R404	Protein QIL1
	Cacng8					Q8VHW2;F7CZ64;A0A0N4SWF8	Q8VHW2;F7CZ64	Voltage-dependent calcium channel gamma-8 subunit;Voltage-dependent calcium channel gamma subunit
	C1qtnf4					Q8R066	Q8R066	Complement C1q tumor necrosis factor-related protein 4
	Coq9					Q8K1Z0;F6SFF5	Q8K1Z0;F6SFF5	Ubiquinone biosynthesis protein COQ9, mitochondrial
	Eif1ax					Q8BMJ3;Q4FJR7;J3QNT6;Q60872;J3QPQ5;Q8BX20;Q3UTA4;Q3UT53;Q3TQZ4;M0QWL1;J3QQ02;J3QPI8;J3QP87;J3QMW5;D3Z367;F6YNI8	Q8BMJ3;Q4FJR7;J3QNT6;Q60872	Eukaryotic translation initiation factor 1A, X-chromosomal;Eukaryotic translation initiation factor 1A
	Epb41l5					Q8BGS1;Q8BGS1-2;Q8BGS1-3	Q8BGS1;Q8BGS1-2;Q8BGS1-3	Band 4.1-like protein 5
	Dhrs13					Q5SS80;B0QZT2;Q5SS80-2;Q5SS84	Q5SS80;B0QZT2;Q5SS80-2	Dehydrogenase/reductase SDR family member 13
	Mertk					Q60805	Q60805	Tyrosine-protein kinase Mer
	Tom1					Q3UDC3;O88746;O88746-2	Q3UDC3;O88746	Target of Myb protein 1
	Mccc1					Q99MR8;A0A0G2JF64;A0A0G2JFQ5	Q99MR8	Methylcrotonoyl-CoA carboxylase subunit alpha, mitochondrial
	Atp2b4					E9Q828;F7AAP4;Q6Q477-2;Q6Q477	E9Q828;F7AAP4;Q6Q477-2;Q6Q477	Calcium-transporting ATPase
	Mlst8					Q9DCJ1	Q9DCJ1	Target of rapamycin complex subunit LST8
	Clstn3					Q99JH7;D3Z601;A0A0N4SW90	Q99JH7;D3Z601	Calsyntenin-3
	Ktn1					A0A087WQQ5;A0A087WS23;A0A087WNW3;A0A087WS04;A0A087WS29;A0A087WQI3;A0A087WQG4;A0A087WQF8;Q61595-5;Q61595-16;Q61595-6;Q61595-13;Q61595-3;Q61595-14;Q61595-9;Q61595-2;A0A087WPY8;A0A087WR91	A0A087WQQ5;A0A087WS23;A0A087WNW3;A0A087WS04;A0A087WS29;A0A087WQI3;A0A087WQG4;A0A087WQF8;Q61595-5;Q61595-16;Q61595-6;Q61595-13;Q61595-3;Q61595-14;Q61595-9;Q61595-2	Kinectin
	Ktn1					A0A087WQQ5;A0A087WS23;A0A087WNW3;A0A087WS04;A0A087WS29;A0A087WQI3;A0A087WQG4;A0A087WQF8;Q61595-5;Q61595-16;Q61595-6;Q61595-13;Q61595-3;Q61595-14;Q61595-9;Q61595-2;A0A087WPY8;A0A087WR91	A0A087WQQ5;A0A087WS23;A0A087WNW3;A0A087WS04;A0A087WS29;A0A087WQI3;A0A087WQG4;A0A087WQF8;Q61595-5;Q61595-16;Q61595-6;Q61595-13;Q61595-3;Q61595-14;Q61595-9;Q61595-2	Kinectin
	Arhgap23					B1AQY2;Q69ZH9;F8VQ11;D6RDB5	B1AQY2;Q69ZH9;F8VQ11;D6RDB5	Rho GTPase-activating protein 23
	Fah				+	P35505	P35505	Fumarylacetoacetase
	Apbb1ip		+			B1AYC9;Q8R5A3	B1AYC9;Q8R5A3	Amyloid beta A4 precursor protein-binding family B member 1-interacting protein
	Stx4					P70452	P70452	Syntaxin-4
	Sgip1					Q8VD37-8;Q8VD37-6;Q8VD37;Q8VD37-3;Q8VD37-4;F7CPX0;Q8VD37-2;A2AIY5;Q8VD37-5	Q8VD37-8;Q8VD37-6;Q8VD37;Q8VD37-3;Q8VD37-4;F7CPX0;Q8VD37-2	SH3-containing GRB2-like protein 3-interacting protein 1
	Cs					Q9CZU6;Q80X68	Q9CZU6;Q80X68	Citrate synthase, mitochondrial;Citrate synthase
	Tjp1					B9EHJ3;P39447	B9EHJ3;P39447	Tight junction protein ZO-1
	R3hcc1					Q8BSI6;E9PUE1;A0A0A6YVT3	Q8BSI6;E9PUE1;A0A0A6YVT3	R3H and coiled-coil domain-containing protein 1
	Lonp2					Q9DBN5;Q9DBN5-3;Q8BK80;Q9DBN5-2	Q9DBN5;Q9DBN5-3;Q8BK80;Q9DBN5-2	Lon protease homolog 2, peroxisomal
	Acads					Q07417;F6RAZ3	Q07417;F6RAZ3	Short-chain specific acyl-CoA dehydrogenase, mitochondrial
	Lasp1					Q543N3;Q61792;A2A6H0;A2A6G9;A2A6G7;A2A6G8;A2A6G6;A2A6G5;E9Q0N6;A2A6G4;A2A6H1;A2A6G0	Q543N3;Q61792;A2A6H0;A2A6G9;A2A6G7;A2A6G8	LIM and SH3 domain protein 1
	Csad					Q9DBE0	Q9DBE0	Cysteine sulfinic acid decarboxylase
	Ubac2					Q8R1K1	Q8R1K1	Ubiquitin-associated domain-containing protein 2
	Slc25a46					Q9CQS4	Q9CQS4	Solute carrier family 25 member 46
	Fez1					Q8K0X8;E0CYY9;F6TRI8;F7BWM9;F6SG45;E0CXY1	Q8K0X8	Fasciculation and elongation protein zeta-1
	Lhpp					Q9D7I5;Q9D7I5-2	Q9D7I5;Q9D7I5-2	Phospholysine phosphohistidine inorganic pyrophosphate phosphatase
	Specc1					A0A0J9YUR2;Q5SXY1-3;A0A0J9YV86	A0A0J9YUR2;Q5SXY1-3;A0A0J9YV86	Cytospin-B
[truncated: 4,993 more rows]
